# Supplementary material for: A complement C4–derived glycopeptide is a biomarker for PMM2-CDG
Source: JCI Insight. Author manuscript; Available in PMC 2024 May 3. (PMC7615924; doi:10.1172/jci.insight.172509)
Supplement: Supplementary data values [file EMS195519-supplement-Supplementary_data_values.xlsx]

## Sheet: 1D
Protein-Site-Sequence-Glycan	log2FC-PMM2-CDG/Control	Neglog10q
ORM1-N103-ENGTISR-Hex1HexNAc2	7.54625	1.495
ORM2-N103-ENGTVSR-Hex1HexNAc2	6.87676	2.26196
HP-N211/153-NLFLNHSENATAK-Hex5HexNAc4NeuAc2Fuc1	6.17384	2.336
F12-N249-NVTAEQAR-Hex1HexNAc2	5.63797	2.72285
C4A-N226/226-FSDGLESNSSTQFEVKK-Hex5HexNAc2	5.47669	3.24828
HP-N211/153-NLFLNHSENATAK-Hex4HexNAc3NeuAc1Fuc1	4.55275	2.46452
HP-N211/153-NLFLNHSENATAK-Hex3HexNAc3NeuAc1	4.22447	2.60255
C2-N467-LTDTICGVGNMSANASDQER-Hex4HexNAc2	4.03482	3.10265
C4A-N226/226-FSDGLESNSSTQFEVKK-Hex6HexNAc2	3.97894	3.44243
HP-N211/153-NLFLNHSENATAK-Hex5HexNAc4NeuAc2	3.68847	2.55138
HP-N211/153-NLFLNHSENATAK-Hex5HexNAc4NeuAc1	3.62712	2.96836
C4A-N226/226-FSDGLESNSSTQFEVK-Hex6HexNAc2	3.40275	3.24828
HP-N207/149-NLFLNHSENATAK-Hex7HexNAc6NeuAc4Fuc1	3.34962	1.70981
HP-N211/153-NLFLNHSENATAK-Hex4HexNAc3	3.0915	2.53518
HP-N207/149-NLFLNHSENATAK-Hex4HexNAc3NeuAc1Fuc1	2.99546	1.81982
C2-N467-LTDTICGVGNMSANASDQER-Hex3HexNAc2	2.95583	3.42582
C4A-N226/226-FSDGLESNSSTQFEVKK-Hex4HexNAc2	2.81198	2.95524
IGHG1-N180-EEQYNSTYR-Hex5HexNAc3NeuAc1Fuc2	2.75025	2.95524
FN1-N528-DQCIVDDITYNVNDTFHK-Hex5HexNAc4NeuAc2Fuc1	2.68334	2.55138
C3-N85-TVLTPATNHMGNVTFTIPANR-Hex4HexNAc3NeuAc1	2.62248	2.95144
HP-N207/149-NLFLNHSENATAK-Hex6HexNAc5NeuAc3Fuc1	2.54375	2.23046
F2-N121-GHVNITR-Hex6HexNAc3NeuAc1	2.43815	3.02165
HP-N207/149-NLFLNHSENATAK-Hex7HexNAc6NeuAc2Fuc3	2.43157	1.80623
TF-N432-CGLVPVLAENYNK-Hex4HexNAc2	2.39904	2.10213
HP-N207/149-NLFLNHSENATAK-Hex4HexNAc3	2.33462	2.36073
HP-N207/149-NLFLNHSENATAK-Hex5HexNAc4NeuAc2Fuc1	2.32954	1.81982
APOH-N253-LGNWSAMPSCK-Hex6HexNAc3NeuAc1	2.29055	3.44243
HP-N207/149-NLFLNHSENATAK-Hex6HexNAc4NeuAc1Fuc1	2.27458	2.31828
ATRN-N416-IDSTGNVTNELR-Hex4HexNAc2	2.26862	3.33914
SERPING1-N238-DTFVNASR-Hex6HexNAc3NeuAc1	2.22386	1.9615
HP-N207/149-NLFLNHSENATAK-Hex5HexNAc3NeuAc1	2.1815	2.04567
C3-N85-TVLTPATNHMGNVTFTIPANR-Hex2HexNAc2	2.1813	2.46452
HP-N211/153-NLFLNHSENATAK-Hex6HexNAc5NeuAc3	2.17059	2.51027
C3-N85-TVLTPATNHMGNVTFTIPANR-Hex5HexNAc4NeuAc1	2.16618	3.02869
HP-N211/153-NLFLNHSENATAK-Hex6HexNAc5NeuAc1	2.13307	2.21367
IGHG4-N177-EEQFNSTYR-Hex5HexNAc3NeuAc1Fuc2	2.12291	1.55734
HP-N207/149-NLFLNHSENATAK-Hex6HexNAc3NeuAc1	2.10805	2.96836
F12-N249-NVTAEQAR-Hex6HexNAc3NeuAc1	2.02257	2.96836
TF-N432-CGLVPVLAENYNK-Hex5HexNAc3NeuAc1	2.00974	1.60895
HP-N207/149-NLFLNHSENATAK-Hex5HexNAc4NeuAc2Fuc2	1.99154	1.19727
HP-N207/149-NLFLNHSENATAK-Hex2HexNAc2	1.96167	1.37777
HP-N207/149-NLFLNHSENATAK-HexNAc2	1.94575	1.15791
ORM1-N72/72-SVQEIQATFFYFTPNKTEDTIFLR-Hex7HexNAc6NeuAc3Fuc2	1.93002	1.48895
HP-N207/149-NLFLNHSENATAK-Hex6HexNAc5NeuAc1	1.92975	1.82289
HP-N207/149-NLFLNHSENATAK-Hex3HexNAc3	1.88609	2.33222
ORM1-N72/72-SVQEIQATFFYFTPNKTEDTIFLR-Hex6HexNAc3NeuAc1	1.85246	2.55138
F12-N249-NVTAEQAR-Hex5HexNAc4NeuAc2Fuc1	1.83462	1.8434
C3-N85-TVLTPATNHMGNVTFTIPANR-HexNAc2	1.7812	3.14544
HP-N207/149-NLFLNHSENATAK-Hex6HexNAc5NeuAc3Fuc2	1.76642	1.61866
KNG1-N205-ITYSIVQTNCSK-Hex6HexNAc3NeuAc1	1.7515	2.70902
HP-N207/149-NLFLNHSENATAK-Hex6HexNAc5NeuAc1Fuc1	1.73445	1.39149
CP-N138-EHEGAIYPDNTTDFQR-Hex6HexNAc3NeuAc1Fuc1	1.73292	2.95144
IGHM-N46-NNSDISSTR-Hex2HexNAc2	1.72759	1.70406
HP-N207/149-NLFLNHSENATAK-Hex7HexNAc6NeuAc3Fuc2	1.72177	1.21596
HP-N207/149-NLFLNHSENATAK-Hex4HexNAc3NeuAc1	1.72117	2.07033
ORM1-N93-QDQCIYNTTYLNVQR-Hex7HexNAc6NeuAc4Fuc3	1.71293	1.33623
HP-N207/149-NLFLNHSENATAK-Hex7HexNAc6NeuAc4	1.70759	1.67373
HP-N207/149-NLFLNHSENATAK-Hex6HexNAc3NeuAc1Fuc1	1.6961	1.70406
PLTP-N245-NWSLPNR-Hex5HexNAc4NeuAc2Fuc1	1.69162	1.77827
APOB-N1523-FNSSYLQGTNQITGR-Hex5HexNAc4NeuAc2	1.6881	1.69228
CFH-N1029-MDGASNVTCINSR-Hex6HexNAc3NeuAc1	1.67563	2.66302
HP-N207/149-NLFLNHSENATAK-Hex6HexNAc5NeuAc2Fuc1	1.67189	2.11545
HP-N207/149-NLFLNHSENATAK-Hex5HexNAc4	1.65327	2.61234
ORM1-N103-ENGTISR-Hex5HexNAc4NeuAc2Fuc1	1.64457	1.22856
HP-N207/149-NLFLNHSENATAK-Hex3HexNAc3NeuAc1	1.6405	1.6289
LGALS3BP-N551-AAIPSALDTNSSK-Hex3HexNAc2	1.60903	2.61234
HP-N207/149-NLFLNHSENATAK-Hex5HexNAc4NeuAc2	1.58817	1.75176
HPX-N187-SWPAVGNCSSALR-Hex6HexNAc3NeuAc1Fuc1	1.58666	2.23046
ORM2-N103-ENGTVSR-Hex7HexNAc6NeuAc4Fuc2	1.58229	1.22711
AHSG-N156-KVCQDCPLLAPLNDTR-Hex6HexNAc3NeuAc1	1.58086	2.95144
C3-N85-TVLTPATNHMGNVTFTIPANR-Hex5HexNAc4NeuAc2	1.57468	2.24634
HP-N207/149-NLFLNHSENATAK-Hex4HexNAc4NeuAc1	1.5746	1.48336
AHSG-N156-KVCQDCPLLAPLNDTR-Hex4HexNAc3NeuAc1Fuc1	1.53983	1.64454
HP-N207/149-NLFLNHSENATAK-Hex5HexNAc4NeuAc1	1.53272	2.35138
C4A-N1391/1391-NTTCQDLQIEVTVK-Hex6HexNAc3NeuAc1	1.48954	2.95144
VTI1B-N183-LVNTSENLSKSRK-Hex5HexNAc4NeuAc1	1.48635	1.1471
SERPINA1-N271-YLGNATAIFFLPDEGK-Hex6HexNAc3NeuAc1	1.4667	2.24241
IGHG1-N180-EEQYNSTYR-Hex6HexNAc3NeuAc1Fuc1	1.46503	1.47792
CLU-N86-KEDALNETR-Hex6HexNAc3NeuAc1	1.46211	2.36073
CP-N138-EHEGAIYPDNTTDFQR-Hex6HexNAc3NeuAc1	1.45976	2.58125
IGHM-N46-NNSDISSTR-Hex5HexNAc5	1.44681	1.30421
HP-N207/149-NLFLNHSENATAK-Hex7HexNAc6NeuAc2	1.44397	2.95144
CP-N358-AGLQAFFQVQECNK-Hex6HexNAc3NeuAc1	1.44022	2.25225
VTI1B-N187-LVNTSENLSKSRK-Hex4HexNAc3	1.40676	1.18403
ORM1-N93-QDQCIYNTTYLNVQR-Hex6HexNAc3NeuAc1	1.40173	2.46452
SERPINA1-N271-YLGNATAIFFLPDEGK-Hex5HexNAc2	1.40168	2.96836
IGHG3-N227-EEQYNSTFR-Hex4HexNAc4Fuc1	1.40083	0.000980949
HP-N207/149-NLFLNHSENATAK-Hex7HexNAc5NeuAc2Fuc1	1.39626	1.36461
C2-N467-LTDTICGVGNMSANASDQER-Hex9HexNAc6NeuAc2	1.39488	2.69895
ORM1-N93-QDQCIYNTTYLNVQR-Hex8HexNAc6NeuAc2Fuc5	1.38819	1.49373
AHSG-N156-KVCQDCPLLAPLNDTR-Hex6HexNAc4NeuAc2	1.38453	1.92159
ATRN-N416-IDSTGNVTNELR-Hex2HexNAc2	1.38147	2.95144
ORM1-N103-ENGTISR-Hex6HexNAc3NeuAc1	1.37571	1.58791
AZGP1-N128-FGCEIENNR-Hex6HexNAc3NeuAc1	1.35753	2.96836
IGHM-N46-NNSDISSTR-Hex4HexNAc3NeuAc1	1.35452	1.43539
IGHG3-N227-EEQYNSTFR-Hex5HexNAc4	1.35437	0.00868614
HP-N207/149-NLFLNHSENATAK-Hex7HexNAc6NeuAc3	1.34372	1.73683
KNG1-N294-LNAENNATFYFK-Hex6HexNAc5NeuAc3Fuc2	1.33775	1.54735
HP-N207/149-NLFLNHSENATAK-Hex6HexNAc5NeuAc3	1.33546	1.57955
VTI1B-N183-LVNTSENLSKSRK-Hex4HexNAc3NeuAc1	1.33397	0.96126
C2-N621-QSVPAHFVALNGSK-Hex4HexNAc3NeuAc1	1.33095	2.8551
HP-N207/149-NLFLNHSENATAK-Hex7HexNAc5NeuAc2Fuc2	1.31788	1.47422
ATRN-N416-IDSTGNVTNELR-Hex5HexNAc4NeuAc2	1.3075	2.00879
ORM1-N93-QDQCIYNTTYLNVQR-Hex7HexNAc6NeuAc4Fuc2	1.30638	1.50216
CFI-N70-NGTAVCATNR-Hex5HexNAc4NeuAc2Fuc1	1.29546	2.95144
HP-N207/149-NLFLNHSENATAK-Hex6HexNAc5NeuAc2	1.29162	1.81982
SERPING1-N238-DTFVNASR-Hex6HexNAc3NeuAc1Fuc1	1.27604	1.12124
IGHG3-N227-EEQYNSTFR-Hex4HexNAc5Fuc1	1.26019	0.0176249
PON1-N253-HANWTLTPLK-Hex5HexNAc4NeuAc2Fuc1	1.25895	1.06436
IGHG3-N227-EEQYNSTFR-Hex6HexNAc3NeuAc1Fuc1	1.25298	0.238208
ITGA11-N82-CPVIHGNCTK-Hex5HexNAc4NeuAc1Fuc1	1.25055	2.21367
ORM1-N103-ENGTISR-Hex8HexNAc7NeuAc2Fuc6	1.24948	0.769666
ORM1-N72/72-SVQEIQATFFYFTPNKTEDTIFLR-Hex8HexNAc6NeuAc3Fuc2	1.24252	1.28219
A2M-N55-GCVLLSYLNETVTVSASLESVR-Hex6HexNAc3NeuAc1	1.24129	3.02165
IGHA1-N144/131-LSLHRPALEDLLLGSEANLTCTLTGLR-Hex6HexNAc3NeuAc1	1.23811	1.19599
ORM1-N93-QDQCIYNTTYLNVQR-Hex7HexNAc6NeuAc1Fuc1	1.23744	1.56105
CP-N397-ENLTAPGSDSAVFFEQGTTR-Hex6HexNAc3NeuAc1	1.23594	2.33222
KNG1-N294-LNAENNATFYFK-Hex7HexNAc5NeuAc2Fuc3	1.22139	1.57955
IGHG3-N227-EEQYNSTFR-Hex2HexNAc3Fuc1	1.21854	0.104693
IGHG1-N180-EEQYNSTYR-Hex6HexNAc3Fuc1	1.20489	1.41648
SMARCA1-N439-ILMKDIDVLNSSGK-Hex5HexNAc4NeuAc2	1.2001	1.20724
HP-N207/149-NLFLNHSENATAK-Hex5HexNAc4NeuAc1Fuc1	1.1929	1.3241
IGHG3-N227-EEQYNSTFR-Hex5HexNAc5Fuc1	1.17667	0.111868
IGHA2-N205-TPLTANITK-Hex6HexNAc4NeuAc1Fuc2	1.17483	1.08011
C5-N741/370/319-ANISHK-Hex5HexNAc4NeuAc2Fuc2	1.16236	1.38867
CFH-N911-ISEENETTCYMGK-Hex6HexNAc3NeuAc1	1.15926	1.82987
ORM2-N88-QNQCFYNSSYLNVQR-Hex7HexNAc6NeuAc4Fuc2	1.15645	1.02819
IGHA2-N205-TPLTANITK-Hex5HexNAc4NeuAc2Fuc1	1.1559	1.14746
AHSG-N156-KVCQDCPLLAPLNDTR-Hex5HexNAc4NeuAc1Fuc1	1.15345	1.82987
C9-N415-AVNITSENLIDDVVSLIR-Hex6HexNAc3NeuAc1	1.14765	1.52318
IGHM-N46-NNSDISSTR-Hex4HexNAc5NeuAc1	1.1457	1.10292
ORM1-N103-ENGTISR-Hex7HexNAc6NeuAc4Fuc2	1.14118	1.12709
IGHG3-N227-EEQYNSTFR-Hex4HexNAc4NeuAc1	1.1295	0.0755386
F12-N249-NVTAEQAR-Hex4HexNAc3	1.12907	2.33222
F12-N249-NVTAEQAR-Hex3HexNAc2	1.12683	2.55138
IGHM-N209-GLTFQQNASSMCVPDQDTAIR-Hex6HexNAc3NeuAc1Fuc1	1.12007	1.92956
C5-N741/370/319-ANISHK-Hex4HexNAc3NeuAc1Fuc1	1.11981	1.49272
IGHM-N209-GLTFQQNASSMCVPDQDTAIR-Hex6HexNAc4Fuc1	1.11555	2.26196
TF-N630-QQQHLFGSNVTDCSGNFCLFR-Hex6HexNAc3NeuAc1	1.11446	1.82987
ATRN-N416-IDSTGNVTNELR-Hex5HexNAc4NeuAc1	1.11415	2.10325
IGHA2-N205-TPLTANITK-Hex5HexNAc4NeuAc1Fuc2	1.09326	2.13471
ORM1-N72/72-SVQEIQATFFYFTPNKTEDTIFLR-Hex7HexNAc4NeuAc2	1.09215	1.75
ORM1-N72/72-SVQEIQATFFYFTPNKTEDTIFLR-Hex8HexNAc6NeuAc2Fuc2	1.09028	1.35851
A2M-N1424-VSNQTLSLFFTVLQDVPVR-Hex6HexNAc3NeuAc1	1.0882	2.6144
IGHM-N46-YKNNSDISSTR-Hex3HexNAc2	1.08508	1.30781
HP-N207/149-NLFLNHSENATAK-Hex5HexNAc4NeuAc1Fuc2	1.08017	1.07444
HP-N207/149-NLFLNHSENATAK-Hex4HexNAc7NeuAc1Fuc1	1.07626	1.64454
APOB-N1523-FNSSYLQGTNQITGR-Hex5HexNAc4	1.06959	1.33439
F12-N249-NVTAEQAR-Hex2HexNAc2	1.06895	2.29233
C1RL-N296-KNQSVNVFLGHTAIDEMLK-Hex5HexNAc4NeuAc2Fuc1	1.06453	1.81982
IGHG2-N176-EEQFNSTFR-Hex5HexNAc2Fuc1	1.06089	1.61186
IGHA1-N144/131-PALEDLLLGSEANLTCTLTGLR-Hex6HexNAc3NeuAc1	1.05735	1.0446
APOB-N1523-FNSSYLQGTNQITGR-Hex4HexNAc3	1.04931	1.46926
C3-N85-TVLTPATNHMGNVTFTIPANR-Hex4HexNAc2	1.04682	2.96836
IGHA2-N205-TPLTANITK-Hex5HexNAc4NeuAc2	1.03927	1.15718
ORM1-N72/72-SVQEIQATFFYFTPNKTEDTIFLR-Hex6HexNAc5NeuAc1Fuc3	1.03891	1.09523
F12-N249-NVTAEQAR-Hex4HexNAc3NeuAc1	1.03677	2.17842
APOB-N3465-YDFNSSMLYSTAK-Hex6HexNAc3NeuAc1	1.03565	1.67373
C4BPB-N64-KTLFCNASKEWDNTTTECR-Hex5HexNAc4NeuAc2	1.03183	2.72285
A2M-N55-GCVLLSYLNETVTVSASLESVR-Hex5HexNAc6Fuc2	1.02837	0.90849
F12-N249-NVTAEQAR-Hex4HexNAc4NeuAc1	1.02704	1.84076
IGFALS-N368-AGAFLGLTNVAVMNLSGNCLR-Hex7HexNAc2	1.0264	2.72285
APOD-N98-ADGTVNQIEGEATPVNLTEPAK-Hex4HexNAc3NeuAc1	1.01734	1.71861
CP-N397-ENLTAPGSDSAVFFEQGTTR-Hex5HexNAc4NeuAc2Fuc1	1.01095	0.99219
C2-N621-QSVPAHFVALNGSK-Hex5HexNAc4NeuAc1	1.00938	2.36073
VWF-N1574-YQGGNR-Hex5HexNAc4NeuAc1Fuc1	1.00929	1.25552
F12-N249-NVTAEQAR-HexNAc2	1.00879	2.13471
F12-N433-NHSCEPCQTLAVR-Hex6HexNAc3NeuAc1	1.0065	1.81982
LGALS3BP-N551-AAIPSALDTNSSK-Hex5HexNAc4NeuAc1Fuc1	1.00634	1.61186
APOB-N1523-FNSSYLQGTNQITGR-Hex5HexNAc4NeuAc1	1.00443	1.1935
F12-N249-NVTAEQAR-Hex5HexNAc4NeuAc1Fuc1	0.996914	1.3975
AHSG-N156-KVCQDCPLLAPLNDTR-Hex6HexNAc3NeuAc1Fuc1	0.995885	1.70981
ORM1-N72/72-SVQEIQATFFYFTPNKTEDTIFLR-Hex7HexNAc6NeuAc1Fuc1	0.993572	1.04529
ORM1-N93-QDQCIYNTTYLNVQR-Hex6HexNAc5NeuAc1Fuc3	0.992248	1.18403
IGHG3-N227-EEQYNSTFR-Hex6HexNAc4	0.990538	0.00589976
ORM1-N72/72-SVQEIQATFFYFTPNKTEDTIFLR-Hex7HexNAc5NeuAc1	0.98963	0.43538
IGHM-N46-NNSDISSTR-Hex4HexNAc4NeuAc1	0.987489	1.22208
F12-N249-NVTAEQAR-Hex3HexNAc3	0.985406	2.15397
ORM1-N72/72-SVQEIQATFFYFTPNKTEDTIFLR-Hex6HexNAc5NeuAc1Fuc1	0.984371	0.51413
BTD-N349-NPVGLIGAENATGETDPSHSK-Hex6HexNAc5NeuAc1Fuc2	0.973049	1.71274
ORM1-N72/72-SVQEIQATFFYFTPNKTEDTIFLR-Hex7HexNAc6NeuAc3Fuc1	0.968083	1.04608
PON1-N253-HANWTLTPLK-Hex5HexNAc4NeuAc1Fuc1	0.967912	1.03693
IGHG3-N227-EEQYNSTFR-Hex4HexNAc4NeuAc1Fuc1	0.967185	0.0126524
IGHG1-N180-EEQYNSTYR-Hex4HexNAc2Fuc1	0.96584	0.916728
A2M-N1424-VSNQTLSLFFTVLQDVPVR-Hex6HexNAc4Fuc2	0.96556	0.255808
A2M-N1424-VSNQTLSLFFTVLQDVPVR-Hex5HexNAc6Fuc2	0.961695	0.929877
VTI1B-N183-LVNTSENLSK-Hex5HexNAc3NeuAc1	0.961206	0.951056
AHSG-N156-VCQDCPLLAPLNDTR-Hex6HexNAc3NeuAc1	0.954777	2.29775
ORM1-N56/56-NEEYNK-Hex6HexNAc3NeuAc1Fuc1	0.952851	1.70406
FN1-N528-DQCIVDDITYNVNDTFHKR-Hex5HexNAc4NeuAc2	0.948283	1.54533
BST1-N66-NKNCTAIWEAFK-Hex5HexNAc4NeuAc1Fuc1	0.937249	1.48345
SERPINA3-N186-LINDYVKNGTR-Hex5HexNAc4NeuAc2Fuc1	0.936091	0.936311
ORM1-N72/72-SVQEIQATFFYFTPNKTEDTIFLR-Hex8HexNAc6NeuAc2Fuc3	0.929474	0.931367
ORM1-N93-QDQCIYNTTYLNVQR-Hex8HexNAc6NeuAc1Fuc2	0.926916	1.28809
FN1-N542-HEEGHMLNCTCFGQGR-Hex4HexNAc3NeuAc1	0.922066	0.71951
FAN1-N144-SNDVVCKNQDELRNR-Hex4HexNAc4NeuAc1	0.920242	1.42611
IGHM-N46-NNSDISSTR-Hex5HexNAc5NeuAc1	0.916648	0.882905
IGHM-N46-YKNNSDISSTR-Hex4HexNAc5NeuAc1	0.912803	1.20342
FN1-N542-HEEGHMLNCTCFGQGR-Hex5HexNAc4NeuAc1Fuc1	0.909962	0.983733
C5-N741/370/319-ANISHK-Hex5HexNAc4NeuAc2Fuc1	0.897918	1.39348
C4BPB-N64-TLFCNASKEWDNTTTECR-Hex5HexNAc4NeuAc2	0.897557	2.46452
KNG1-N205-ITYSIVQTNCSK-Hex6HexNAc5NeuAc4	0.894445	1.17373
F12-N249-NVTAEQAR-Hex5HexNAc4NeuAc2	0.893257	1.81982
CNDP1-N382-LVPHMNVSAVEK-Hex5HexNAc4NeuAc2	0.891335	1.06843
FN1-N1007-LDAPTNLQFVNETDSTVLVR-Hex5HexNAc4NeuAc2Fuc1	0.890395	1.61834
AHSG-N156-KVCQDCPLLAPLNDTR-Hex6HexNAc5NeuAc3Fuc2	0.889055	1.61186
BCHE-N509-YGNPNETQNNSTSWPVFK-Hex5HexNAc4NeuAc2	0.879948	2.299
F12-N249-NVTAEQAR-Hex6HexNAc4NeuAc1Fuc1	0.87502	2.20432
C5-N741/370/319-ANISHK-Hex5HexNAc4NeuAc1Fuc1	0.873697	1.67523
AHSG-N176-AALAAFNAQNNGSNFQLEEISR-Hex6HexNAc3NeuAc1	0.873149	0.970801
C4A-N1328/1328-GLNVTLSSTGR-Hex5HexNAc4NeuAc2Fuc1	0.870152	1.11948
MST1-N296-GTANTTTAGVPCQR-Hex5HexNAc4NeuAc2Fuc1	0.867693	0.891352
VWF-N2290-KVNCTTQPCPTAK-Hex6HexNAc5NeuAc4Fuc1	0.865419	1.51985
AFM-N109-HNFSHCCSK-Hex5HexNAc4NeuAc2Fuc1	0.861675	1.25552
FN1-N542-RHEEGHMLNCTCFGQGR-Hex5HexNAc4NeuAc2	0.859174	0.70599
C1RL-N147-TQPSSENK-Hex5HexNAc4NeuAc2Fuc1	0.858852	1.64655
IGHM-N46-NNSDISSTR-Hex4HexNAc5	0.857773	1.23782
VTI1B-N187-LVNTSENLSKSRK-Hex3HexNAc3	0.857686	0.809241
AHSG-N176-AALAAFNAQNNGSNFQLEEISR-Hex5HexNAc4NeuAc2Fuc2	0.857685	1.30781
AHSG-N156-VCQDCPLLAPLNDTR-Hex5HexNAc4NeuAc2Fuc1	0.857549	1.98514
ORM1-N93-QDQCIYNTTYLNVQR-Hex8HexNAc6NeuAc3	0.857001	1.0691
ORM1-N56/56-NEEYNK-Hex7HexNAc6NeuAc4Fuc2	0.856447	1.15115
ORM1-N93-QDQCIYNTTYLNVQR-Hex7HexNAc6NeuAc2Fuc1	0.855416	1.4284
PTPRJ-N104-TPEQGSNGTDGASQK-Hex5HexNAc4NeuAc2Fuc1	0.855408	2.68461
C5-N741/370/319-ANISHK-Hex3HexNAc3NeuAc1Fuc1	0.854767	1.58791
IGHG4-N177-EEQFNSTYR-Hex2HexNAc2	0.853626	0.276749
CLN5-N255-NIETNYTR-Hex5HexNAc4NeuAc2	0.844633	1.70406
HPX-N187-SWPAVGNCSSALR-Hex5HexNAc4NeuAc2Fuc2	0.843314	1.23573
ITGA2-N1057-TASCSNVTCWLK-Hex5HexNAc4Fuc1	0.840951	2.28678
ORM1-N72/72-SVQEIQATFFYFTPNKTEDTIFLR-Hex8HexNAc6NeuAc1Fuc2	0.833223	1.28202
CLU-N86-EDALNETR-Hex6HexNAc3NeuAc1	0.825758	1.41779
ORM1-N93-QDQCIYNTTYLNVQR-Hex7HexNAc6NeuAc4Fuc1	0.822935	1.12146
F12-N249-NVTAEQAR-Hex6HexNAc6NeuAc1	0.820777	1.73683
ORM2-N93-QNQCFYNSSYLNVQR-Hex7HexNAc6NeuAc4Fuc2	0.80951	0.813412
ORM1-N93-QDQCIYNTTYLNVQR-Hex6HexNAc5NeuAc1Fuc1	0.808942	1.18776
APOD-N98-ADGTVNQIEGEATPVNLTEPAK-Hex5HexNAc4NeuAc2	0.808286	1.47792
IGHG4-N177-EEQFNSTYR-Hex3HexNAc2Fuc1	0.799847	0.362215
ORM1-N72/72-SVQEIQATFFYFTPNKTEDTIFLR-Hex8HexNAc6NeuAc1	0.798633	0.663175
CFH-N1029-MDGASNVTCINSR-Hex5HexNAc4NeuAc2Fuc1	0.797419	1.572
LUM-N127-KLHINHNNLTESVGPLPK-Hex5HexNAc4NeuAc2	0.796166	1.69255
KNG1-N294-LNAENNATFYFK-Hex6HexNAc3NeuAc1Fuc1	0.793648	1.61834
IGHM-N46-NNSDISSTR-Hex4HexNAc3	0.791373	0.915695
LGALS3BP-N125-DAGVVCTNETR-Hex8HexNAc7NeuAc4Fuc1	0.790723	1.47792
ORM1-N93-QDQCIYNTTYLNVQR-Hex6HexNAc5NeuAc1	0.778631	1.12709
ADA2-N378-NILDALMLNTTR-Hex5HexNAc4NeuAc1	0.776237	1.34599
AGA-N38-NATEAAWR-Hex5HexNAc4NeuAc2	0.772241	1.70406
APOH-N253-LGNWSAMPSCK-Hex5HexNAc3NeuAc1	0.767876	2.33222
IGHM-N46-NNSDISSTR-Hex4HexNAc2	0.766827	0.96921
HPX-N187-SWPAVGNCSSALR-Hex3HexNAc2Fuc1	0.764318	1.41779
TF-N630-QQQHLFGSNVTDCSGNFCLFR-Hex5HexNAc4NeuAc2Fuc2	0.763294	0.919298
FN1-N528-DQCIVDDITYNVNDTFHK-Hex5HexNAc4Fuc1	0.762391	1.23822
ORM2-N88-QNQCFYNSSYLNVQR-Hex7HexNAc6NeuAc2Fuc2	0.762192	0.72717
IGHM-N46-NNSDISSTR-Hex5HexNAc4	0.75977	0.773051
IGHM-N46-YKNNSDISSTR-Hex2HexNAc2	0.759043	0.855572
FN1-N528-DQCIVDDITYNVNDTFHK-Hex4HexNAc3NeuAc1	0.757663	1.00246
APOD-N98-ADGTVNQIEGEATPVNLTEPAKLEVK-Hex5HexNAc4NeuAc2	0.752996	1.48726
FN1-N542-HEEGHMLNCTCFGQGR-Hex5HexNAc4NeuAc2	0.752321	0.856442
IGHM-N46-NNSDISSTR-Hex4HexNAc4	0.752251	0.983733
FN1-N528-DQCIVDDITYNVNDTFHK-Hex5HexNAc4NeuAc1Fuc1	0.751597	1.2836
ATRN-N1082-CENLTTGK-Hex6HexNAc3NeuAc1	0.751502	2.35051
IGHM-N46-YKNNSDISSTR-Hex5HexNAc5NeuAc2	0.75036	0.570723
HPX-N187-SWPAVGNCSSALR-Hex4HexNAc3NeuAc1Fuc1	0.75018	1.48336
ITGB1-N212-LRNPCTSEQNCTSPFSYK-Hex5HexNAc4NeuAc1Fuc1	0.749076	2.51027
F12-N249-NVTAEQAR-Hex5HexNAc4NeuAc1	0.748432	1.61408
IGHM-N46-YKNNSDISSTR-Hex5HexNAc5NeuAc1	0.747495	0.617346
LRG1-N325-MFSQNDTR-Hex6HexNAc5NeuAc3Fuc2	0.739592	1.64454
C1RL-N242-PVTPIAQNQTTLGSSR-Hex5HexNAc4NeuAc2Fuc1	0.739386	1.54735
IGHG4-N177-EEQFNSTYR-Hex2HexNAc2Fuc1	0.735392	0.397003
IGHG4-N177-EEQFNSTYR-Hex4HexNAc3	0.734422	0.354496
IGHG4-N177-EEQFNSTYR-Hex6HexNAc4NeuAc1	0.729385	0.334371
MST1-N615/619-GTGNDTVLNVALLNVISNQECNIK-Hex5HexNAc4NeuAc2Fuc1	0.729312	1.22208
HOXA1-N235-TNFTTK-Hex5HexNAc4NeuAc2Fuc1	0.727661	0.905157
IGHG2-N176-EEQFNSTFR-Hex6HexNAc3NeuAc1Fuc1	0.725568	1.75238
APMAP-N160-AGPNGTLFVADAYK-Hex5HexNAc4NeuAc2Fuc1	0.725367	1.28219
KLKB1-N127-GVNFNVSK-Hex5HexNAc4NeuAc2Fuc1	0.724129	1.68239
FCN3-N189-VELEDFNGNR-Hex5HexNAc5NeuAc1Fuc2	0.723802	0.51399
ORM1-N93-QDQCIYNTTYLNVQR-Hex7HexNAc6NeuAc3Fuc1	0.722914	1.13773
IGHG4-N177-EEQFNSTYR-HexNAc2Fuc1	0.722728	0.288077
IGHG4-N177-EEQFNSTYR-Hex4HexNAc3NeuAc1Fuc1	0.717082	0.281992
FN1-N542-HEEGHMLNCTCFGQGR-Hex5HexNAc4NeuAc2Fuc1	0.715356	1.28219
IGHM-N46-NNSDISSTR-Hex3HexNAc3	0.713058	0.731686
IGHG2-N176-EEQFNSTFR-Hex5HexNAc3NeuAc1Fuc2	0.711971	1.58258
ORM2-N88-QNQCFYNSSYLNVQR-Hex7HexNAc6NeuAc4Fuc1	0.710329	0.797552
KNG1-N294-LNAENNATFYFK-Hex5HexNAc4NeuAc2Fuc1	0.709715	1.5672
IGHG3-N227-EEQYNSTFR-Hex3HexNAc2Fuc1	0.709485	0.143971
ECM1-N354-QGNNHTCTWK-Hex5HexNAc4NeuAc1Fuc2	0.703466	1.16261
AFM-N383-NCCNTENPPGCYR-Hex5HexNAc4NeuAc2	0.702799	1.22627
AZGP1-N112-DIVEYYNDSNGSHVLQGR-Hex5HexNAc4NeuAc2Fuc1	0.701874	1.09491
KNG1-N205-ITYSIVQTNCSK-Hex6HexNAc4NeuAc2	0.700734	1.44104
FN1-N528-DQCIVDDITYNVNDTFHK-Hex5HexNAc4NeuAc2	0.700393	0.937989
F12-N249-NVTAEQAR-Hex5HexNAc4	0.698106	1.60977
IGHM-N46-NNSDISSTR-Hex5HexNAc4NeuAc1	0.693964	0.911945
F12-N433-NHSCEPCQTLAVR-Hex4HexNAc3NeuAc1	0.691605	0.953055
IGHG4-N177-EEQFNSTYR-Hex5HexNAc5Fuc1	0.691359	0.407886
IGHG2-N176-EEQFNSTFR-Hex6HexNAc3Fuc1	0.678072	1.698
IGHG4-N177-EEQFNSTYR-Hex3HexNAc3	0.676237	0.147211
LGALS3BP-N551-AAIPSALDTNSSK-Hex7HexNAc6NeuAc4Fuc1	0.675048	1.26032
F12-N433-RNHSCEPCQTLAVR-Hex4HexNAc3NeuAc1	0.674747	1.57955
IGHG4-N177-EEQFNSTYR-Hex2HexNAc3Fuc1	0.673136	0.179034
VTI1B-N183-LVNTSENLSKSRK-Hex3HexNAc3NeuAc1	0.669187	0.514186
GUSB-N272-VVANGTGTQGQLK-Hex5HexNAc4NeuAc2	0.668556	0.910667
KLKB1-N494-LQAPLNYTEFQKPICLPSK-Hex5HexNAc4NeuAc2Fuc1	0.668223	1.33439
ORM1-N103-ENGTISR-Hex7HexNAc6NeuAc4Fuc3	0.667459	0.800191
APOB-N1523-FNSSYLQGTNQITGR-Hex4HexNAc3NeuAc1	0.664691	0.810037
APOH-N253-LGNWSAMPSCK-Hex5HexNAc4NeuAc2Fuc1	0.664507	1.37498
IGHM-N46-YKNNSDISSTR-Hex4HexNAc2	0.664209	0.667956
APOH-N162-VYKPSAGNNSLYR-Hex3HexNAc3NeuAc1Fuc1	0.66219	0.944811
IGHM-N209-GLTFQQNASSMCVPDQDTAIR-Hex5HexNAc3NeuAc1Fuc1	0.661323	1.09061
IGHG4-N177-EEQFNSTYR-Hex5HexNAc4Fuc1	0.659985	0.337979
CP-N762-ELHHLQEQNVSNAFLDK-Hex5HexNAc4NeuAc2Fuc2	0.658287	0.889474
ITIH1-N285-ICDLLVANNHFAHFFAPQNLTNMNK-Hex5HexNAc4NeuAc2Fuc1	0.658169	1.05558
AHSG-N176-AALAAFNAQNNGSNFQLEEISR-Hex6HexNAc3NeuAc1Fuc1	0.657004	0.831089
IGHG4-N177-EEQFNSTYR-Hex3HexNAc3Fuc1	0.654728	0.269816
IGHG1-N180-EEQYNSTYR-Hex5HexNAc3NeuAc1Fuc1	0.654607	0.590828
KNG1-N294-LNAENNATFYFK-Hex8HexNAc7NeuAc1Fuc1	0.653451	1.21596
IGHG3-N227-EEQYNSTFR-Hex3HexNAc3Fuc1	0.653189	0.0867301
IGHG4-N177-EEQFNSTYR-Hex3HexNAc3NeuAc1Fuc1	0.650566	0.360192
IGHA2-N205-TPLTANITK-Hex4HexNAc3	0.649131	0.589558
IGHG1-N180-EEQYNSTYR-Hex5HexNAc3Fuc1	0.647819	0.55377
APOB-N3465-YDFNSSMLYSTAK-Hex5HexNAc4NeuAc2	0.644775	0.997588
KNG1-N294-LNAENNATFYFK-Hex7HexNAc6NeuAc4Fuc1	0.642345	1.23782
F12-N433-RNHSCEPCQTLAVR-Hex5HexNAc4NeuAc2Fuc1	0.642227	1.33623
LYVE1-N53-KANQQLNFTEAK-Hex6HexNAc5NeuAc2	0.640777	0.896369
CP-N138-EHEGAIYPDNTTDFQR-Hex5HexNAc5NeuAc1Fuc1	0.639754	1.37154
AHSG-N176-AALAAFNAQNNGSNFQLEEISR-Hex5HexNAc4NeuAc2Fuc1	0.638948	1.55734
ORM1-N72/72-SVQEIQATFFYFTPNKTEDTIFLR-Hex7HexNAc6NeuAc2Fuc1	0.637266	1.10728
F12-N433-NHSCEPCQTLAVR-Hex3HexNAc3NeuAc1	0.635123	1.10728
IGHG3-N227-EEQYNSTFR-Hex5HexNAc4Fuc1	0.634604	0.0325556
C4A-N1391/1391-NTTCQDLQIEVTVK-Hex5HexNAc4NeuAc1Fuc1	0.630362	0.697929
MASP1-N178-FGYILHTDNR-Hex6HexNAc5NeuAc1Fuc1	0.630134	2.30173
ORM1-N93-QDQCIYNTTYLNVQR-Hex7HexNAc4NeuAc3Fuc2	0.628926	0.538652
TF-N432-CGLVPVLAENYNK-Hex6HexNAc3NeuAc1	0.624958	0.657365
IGHG3-N227-EEQYNSTFR-Hex4HexNAc3Fuc1	0.624646	0.0424715
F12-N433-RNHSCEPCQTLAVR-Hex5HexNAc4NeuAc2	0.624495	1.22501
TF-N432-CGLVPVLAENYNK-Hex6HexNAc5NeuAc3Fuc1	0.623669	1.11948
APOH-N162-VYKPSAGNNSLYR-Hex4HexNAc3Fuc1	0.622258	0.908654
IGHM-N46-YKNNSDISSTR-Hex4HexNAc3NeuAc1	0.622207	0.748317
AHSG-N176-AALAAFNAQNNGSNFQLEEISR-Hex4HexNAc3NeuAc1Fuc1	0.622072	1.23104
IGHA2-N205-TPLTANITK-Hex4HexNAc3NeuAc1Fuc1	0.621668	0.671984
SERPIND1-N188-DFVNASSK-Hex5HexNAc4NeuAc2Fuc1	0.621594	1.58258
KNG1-N294-LNAENNATFYFK-Hex6HexNAc5NeuAc3Fuc1	0.620468	1.725
ORM1-N56/56-NEEYNK-Hex7HexNAc6NeuAc4Fuc1	0.619378	0.751211
APOB-N1523-FNSSYLQGTNQITGR-Hex5HexNAc3NeuAc1	0.619288	0.826493
IGHG4-N177-EEQFNSTYR-Hex4HexNAc4NeuAc1Fuc1	0.617867	0.303064
APOB-N1523-FNSSYLQGTNQITGR-Hex6HexNAc3NeuAc1	0.616879	0.873352
APOH-N162-VYKPSAGNNSLYR-Hex4HexNAc3NeuAc1Fuc1	0.61439	0.911033
SERPINF1-N285-VTQNLTLIEESLTSEFIHDIDR-Hex5HexNAc4NeuAc2Fuc1	0.613802	1.57107
KNG1-N205-ITYSIVQTNCSK-Hex5HexNAc4NeuAc2Fuc1	0.61354	1.51985
ORM1-N103-ENGTISR-Hex7HexNAc6NeuAc3Fuc1	0.611098	0.86708
CP-N138-EHEGAIYPDNTTDFQR-Hex7HexNAc6NeuAc3Fuc5	0.608699	0.781494
IGHG2-N176-EEQFNSTFR-Hex4HexNAc2Fuc1	0.608566	1.38621
IGHG4-N177-EEQFNSTYR-Hex4HexNAc5Fuc1	0.608194	0.209946
ORM1-N93-QDQCIYNTTYLNVQR-Hex7HexNAc6NeuAc1Fuc2	0.607749	0.632472
CD34-N194-LTQGICLEQNK-Hex5HexNAc4Fuc1	0.605033	1.81982
F12-N433-NHSCEPCQTLAVR-Hex5HexNAc4	0.603355	0.990189
AZGP1-N128-FGCEIENNR-Hex5HexNAc4NeuAc2Fuc1	0.601798	1.12124
IGHG3-N227-EEQYNSTFR-Hex3HexNAc3NeuAc1Fuc1	0.599341	0.111054
ECM1-N354-QGNNHTCTWK-Hex4HexNAc5NeuAc1Fuc2	0.597619	0.970487
ORM1-N93-QDQCIYNTTYLNVQR-Hex7HexNAc6NeuAc2Fuc2	0.596972	0.615561
ZFP37-N613-QNASLTK-Hex5HexNAc4NeuAc2Fuc1	0.596227	0.220094
VWF-N2290-KVNCTTQPCPTAK-Hex6HexNAc5NeuAc3Fuc1	0.594427	0.71496
ORM1-N93-QDQCIYNTTYLNVQR-Hex8HexNAc7NeuAc4Fuc2	0.594341	0.631963
CFI-N494-LISNCSK-Hex5HexNAc4NeuAc2Fuc1	0.594075	0.740814
PLOD1-N538-YIHQNYTK-Hex5HexNAc4NeuAc2	0.593627	1.00246
IGHG3-N227-EEQYNSTFR-Hex5HexNAc5NeuAc1Fuc1	0.587331	0.0412201
IGHM-N46-YKNNSDISSTR-Hex3HexNAc3NeuAc1	0.587282	0.72598
SERPIND1-N188-DFVNASSKYEITTIHNLFR-Hex5HexNAc4NeuAc2Fuc1	0.585541	0.935842
SERPINA1-N271-YLGNATAIFFLPDEGK-Hex5HexNAc3NeuAc1	0.583998	1.1809
HPX-N453-ALPQPQNVTSLLGCTH-Hex5HexNAc4NeuAc1Fuc3	0.583356	1.10728
VNN1-N353-LTGVAGNYTVCQK-Hex5HexNAc4NeuAc2	0.581212	0.733728
APOD-N98-ADGTVNQIEGEATPVNLTEPAK-Hex6HexNAc4NeuAc1Fuc1	0.581194	1.10012
AFM-N33-DIENFNSTQK-Hex5HexNAc4NeuAc2Fuc1	0.580878	1.24957
ORM2-N88-QNQCFYNSSYLNVQR-Hex7HexNAc6NeuAc2Fuc1	0.579601	0.508172
ORM1-N103-ENGTISR-Hex6HexNAc5NeuAc3Fuc1	0.579257	0.626744
AHSG-N156-VCQDCPLLAPLNDTR-Hex5HexNAc4NeuAc1Fuc1	0.578048	1.44734
C4A-N1328/1328-GLNVTLSSTGR-Hex5HexNAc4NeuAc2	0.576421	0.867597
F2-N121-GHVNITR-Hex5HexNAc4Fuc1	0.575115	0.813883
PIGR-N499-WNNTGCQALPSQDEGPSK-Hex5HexNAc4NeuAc2	0.57459	0.579874
LUM-N127-KLHINHNNLTESVGPLPK-Hex6HexNAc5NeuAc2Fuc1	0.573823	1.33439
CP-N138-EHEGAIYPDNTTDFQR-Hex6HexNAc5NeuAc1Fuc3	0.570951	0.134267
TF-N432-CGLVPVLAENYNK-Hex8HexNAc7NeuAc1	0.57051	0.697929
IGHG3-N227-EEQYNSTFR-Hex5HexNAc4NeuAc1	0.569144	0.0463834
FN1-N1007-LDAPTNLQFVNETDSTVLVR-Hex4HexNAc3NeuAc1	0.569115	0.679963
IGHG1-N180-EEQYNSTYR-Hex4HexNAc3NeuAc1Fuc1	0.567872	0.577876
IGHG2-N176-PREEQFNSTFR-Hex5HexNAc4NeuAc1Fuc1	0.566891	0.385591
ECM1-N354-QGNNHTCTWK-Hex5HexNAc5NeuAc1Fuc1	0.565519	0.528377
IGHG4-N177-EEQFNSTYR-Hex5HexNAc4NeuAc1Fuc1	0.565481	0.296919
L1CAM-N294-VTYQNHNK-Hex5HexNAc4NeuAc2	0.5651	1.12877
KNG1-N294-LNAENNATFYFK-Hex5HexNAc4NeuAc1Fuc3	0.564831	1.48085
VTN-N86-NNATVHEQVGGPSLTSDLQAQSK-Hex7HexNAc6NeuAc4Fuc1	0.564637	1.00246
CACNA2D1-N604-YIDKGNR-Hex5HexNAc4NeuAc2	0.563212	0.920206
ORM1-N93-QDQCIYNTTYLNVQR-Hex7HexNAc6NeuAc3Fuc4	0.563014	0.902444
IGHM-N46-NNSDISSTR-Hex5HexNAc3NeuAc1	0.562981	0.913836
ECM1-N354-QGNNHTCTWK-Hex4HexNAc5NeuAc2Fuc1	0.561478	0.671984
MCAM-N418-CVASVPSIPGLNR-Hex5HexNAc4NeuAc1	0.559286	0.757847
SHBG-N396-SHEIWTHSCPQSPGNGTDASH-Hex5HexNAc4NeuAc2Fuc1	0.55738	0.294853
CP-N138-EHEGAIYPDNTTDFQR-Hex4HexNAc3NeuAc1Fuc1	0.55622	0.679963
ORM2-N88-QNQCFYNSSYLNVQR-Hex8HexNAc6NeuAc2Fuc2	0.555703	1.09399
CP-N762-ELHHLQEQNVSNAFLDK-Hex5HexNAc4NeuAc2Fuc1	0.551389	0.616313
C4A-N1328/1328-GLNVTLSSTGR-Hex5HexNAc4NeuAc1	0.551215	1.17373
TF-N432-CGLVPVLAENYNK-Hex3HexNAc2	0.549801	0.788388
LUM-N127-KLHINHNNLTESVGPLPK-Hex5HexNAc4NeuAc2Fuc1	0.549478	1.60895
VTN-N242-NISDGFDGIPDNVDAALALPAHSYSGR-Hex5HexNAc4NeuAc2Fuc1	0.546187	1.15887
LYVE1-N53-KANQQLNFTEAK-Hex6HexNAc5NeuAc1	0.543282	0.901357
CT83-N34-NTGEMSSNSTALALVR-Hex5HexNAc4NeuAc2	0.538833	0.951842
FN1-N528-DQCIVDDITYNVNDTFHKR-Hex5HexNAc4NeuAc1Fuc2	0.538744	1.23822
IGHA2-N205-TPLTANITK-Hex5HexNAc4NeuAc1	0.537974	0.414129
IGHM-N46-YKNNSDISSTR-Hex5HexNAc4NeuAc1	0.537356	0.588882
IGHM-N46-YKNNSDISSTR-Hex4HexNAc4NeuAc1	0.53619	0.564241
IGHG4-N177-EEQFNSTYR-Hex4HexNAc3Fuc1	0.536129	0.292134
VASN-N117-LHEITNETFR-Hex5HexNAc4NeuAc2Fuc1	0.533814	1.77092
LRG1-N325-MFSQNDTR-Hex6HexNAc5NeuAc2Fuc4	0.533724	1.47422
CFI-N177-LSDLSINSTECLHVHCR-Hex5HexNAc4NeuAc2Fuc1	0.533553	1.39348
APMAP-N160-AGPNGTLFVADAYK-Hex5HexNAc4NeuAc2	0.532946	0.531267
LYVE1-N53-KANQQLNFTEAK-Hex5HexNAc4NeuAc1	0.529588	0.677799
AHSG-N176-AALAAFNAQNNGSNFQLEEISR-Hex6HexNAc5NeuAc3Fuc2	0.526093	0.820802
A2M-N247-IITILEEEMNVSVCGLYTYGK-Hex4HexNAc3	0.525262	1.81982
IGHA2-N205-TPLTANITK-Hex6HexNAc4NeuAc1	0.524873	0.399375
IGHA1-N340-LAGKPTHVNVSVVMAEVDGTCY-Hex4HexNAc3NeuAc1	0.524589	0.406242
AFM-N402-YAEDKFNETTEK-Hex5HexNAc4NeuAc2Fuc1	0.523643	1.18776
CFH-N911-ISEENETTCYMGK-Hex5HexNAc4NeuAc2Fuc1	0.522747	1.81982
CP-N138-EHEGAIYPDNTTDFQR-Hex7HexNAc6NeuAc4Fuc2	0.522648	0.562865
F2-N121-GHVNITR-Hex4HexNAc3NeuAc1Fuc1	0.521618	0.531145
CP-N138-EHEGAIYPDNTTDFQR-Hex3HexNAc3NeuAc1Fuc1	0.521548	0.600649
IGHG4-N177-EEQFNSTYR-Hex4HexNAc3NeuAc1	0.520474	0.223994
LUM-N127-LHINHNNLTESVGPLPK-Hex5HexNAc4NeuAc2Fuc1	0.517286	1.22357
AHSG-N156-KVCQDCPLLAPLNDTR-Hex5HexNAc3NeuAc1	0.515223	1.04151
BTD-N150-WNPCLEPHRFNDTEVLQR-Hex5HexNAc4NeuAc2Fuc1	0.513658	0.794398
IGHA2-N205-TPLTANITK-Hex5HexNAc4NeuAc1Fuc1	0.512945	0.4335
FN1-N1007-LDAPTNLQFVNETDSTVLVR-Hex6HexNAc4NeuAc1Fuc1	0.512181	0.717342
LGALS3BP-N551-AAIPSALDTNSSK-Hex7HexNAc6NeuAc1Fuc1	0.509955	0.915559
LUM-N127-LHINHNNLTESVGPLPK-Hex5HexNAc4NeuAc1Fuc1	0.509576	1.44734
IGHM-N46-NNSDISSTR-Hex6HexNAc5NeuAc1	0.509488	0.813883
ORM2-N88-QNQCFYNSSYLNVQR-Hex5HexNAc4NeuAc2	0.507218	0.552309
ECM1-N530-GQGEQGSTGGTNISSTSEPKEE-Hex6HexNAc5NeuAc4Fuc1	0.504079	0.733703
CFH-N1029-MDGASNVTCINSR-Hex6HexNAc5NeuAc1	0.501823	1.26948
MASP1-N385-NNLTTYK-Hex5HexNAc4NeuAc2Fuc1	0.498772	1.63857
LGALS3BP-N125-DAGVVCTNETR-Hex7HexNAc6NeuAc4Fuc1	0.498022	0.434665
LGALS3BP-N551-AAIPSALDTNSSK-Hex5HexNAc3Fuc1	0.497543	1.41898
SERPING1-N238-DTFVNASR-Hex5HexNAc4NeuAc2Fuc2	0.497515	0.362215
CP-N762-ELHHLQEQNVSNAFLDK-Hex5HexNAc4NeuAc1Fuc1	0.497246	0.686052
CP-N138-EHEGAIYPDNTTDFQR-Hex4HexNAc3Fuc1	0.496658	0.600649
KNG1-N205-ITYSIVQTNCSKENFLFLTPDCK-Hex5HexNAc4NeuAc2	0.496006	0.62087
CFI-N494-LISNCSK-Hex6HexNAc5NeuAc3Fuc1	0.495028	0.492408
ECM1-N354-QGNNHTCTWK-Hex5HexNAc4NeuAc2Fuc1	0.494175	0.830001
VWF-N1515-IGEADFNR-Hex5HexNAc4NeuAc1Fuc1	0.494109	2.33222
APOD-N98-ADGTVNQIEGEATPVNLTEPAK-Hex5HexNAc4NeuAc2Fuc1	0.493518	0.599292
IGHG3-N227-EEQYNSTFR-Hex4HexNAc3NeuAc1Fuc1	0.490022	0.0464679
C4A-N226/226-FSDGLESNSSTQFEVK-Hex4HexNAc2	0.489168	0.73282
AHSG-N156-KVCQDCPLLAPLNDTR-Hex5HexNAc4NeuAc2Fuc1	0.487981	1.25243
CFI-N103-FLNNGTCTAEGK-Hex5HexNAc4NeuAc2Fuc1	0.487885	0.613821
IGHA1-N144/131-LSLHRPALEDLLLGSEANLTCTLTGLR-Hex5HexNAc4NeuAc2Fuc1	0.486169	0.51413
LGALS3BP-N551-AAIPSALDTNSSK-Hex5HexNAc4NeuAc2Fuc1	0.485048	0.615561
AHSG-N156-KVCQDCPLLAPLNDTR-Hex6HexNAc5NeuAc3Fuc1	0.484412	1.28761
ORM2-N88-QNQCFYNSSYLNVQR-Hex8HexNAc6NeuAc3Fuc1	0.484165	0.634106
IGHG3-N227-EEQYNSTFR-Hex5HexNAc4NeuAc1Fuc1	0.483723	0.0353378
LGALS3BP-N551-AAIPSALDTNSSK-Hex5HexNAc2	0.483647	0.411304
LGALS3BP-N551-AAIPSALDTNSSK-Hex6HexNAc5Fuc1	0.483371	1.27764
CFB-N378-KALQAVYSMMSWPDDVPPEGWNR-Hex5HexNAc4NeuAc1	0.480812	1.07727
LGALS3BP-N551-AAIPSALDTNSSK-Hex8HexNAc6NeuAc2Fuc2	0.480352	1.11968
APOH-N162-VYKPSAGNNSLYR-Hex5HexNAc4NeuAc2Fuc1	0.478925	0.702343
RPL35A-N55-AKNNTVTPGGK-Hex5HexNAc4NeuAc1Fuc1	0.477928	0.803354
CP-N762-ELHHLQEQNVSNAFLDK-Hex6HexNAc4NeuAc1Fuc2	0.477673	0.605832
F2-N121-GHVNITR-Hex5HexNAc4NeuAc1Fuc1	0.477177	0.614196
IGHA1-N144/131-LSLHRPALEDLLLGSEANLTCTLTGLR-Hex5HexNAc4NeuAc1Fuc2	0.477	0.490762
APOB-N1523-FNSSYLQGTNQITGR-Hex4HexNAc4NeuAc1	0.473733	0.0585522
A2M-N1424-VSNQTLSLFFTVLQDVPVR-Hex5HexNAc5Fuc2	0.473445	0.663464
LUM-N127-KLHINHNNLTESVGPLPK-Hex5HexNAc4NeuAc1Fuc1	0.472188	1.38237
APOH-N162-VYKPSAGNNSLYR-Hex5HexNAc4NeuAc1Fuc1	0.472083	0.88538
IGHG4-N177-EEQFNSTYR-Hex4HexNAc4Fuc1	0.471881	0.196456
IGHG2-N176-TKPREEQFNSTFR-Hex4HexNAc4NeuAc1Fuc1	0.471718	0.31993
CP-N138-EHEGAIYPDNTTDFQR-Hex6HexNAc4NeuAc1Fuc2	0.471321	0.621655
IGHM-N209-GLTFQQNASSMCVPDQDTAIR-Hex4HexNAc5Fuc1	0.469881	0.303833
HPX-N187-SWPAVGNCSSALR-Hex5HexNAc4NeuAc1Fuc1	0.46922	1.80623
IGHA1-N144/131-LSLHRPALEDLLLGSEANLTCTLTGLR-Hex5HexNAc4NeuAc2	0.468517	0.481206
IGHG2-N176-EEQFNSTFR-Hex4HexNAc3NeuAc1	0.467553	1.67125
PON1-N253-HANWTLTPLK-Hex6HexNAc5NeuAc2	0.46749	0.733703
PLTP-N64-GKEGHFYYNISEVK-Hex5HexNAc4NeuAc2Fuc1	0.466876	1.57107
CCDC144CP-N185-ELGQMNLTEREKMDTGVK-Hex4HexNAc2	0.466579	1.26466
LGALS3BP-N125-DAGVVCTNETR-Hex8HexNAc6NeuAc3Fuc2	0.464824	0.697929
CP-N138-EHEGAIYPDNTTDFQR-Hex5HexNAc4NeuAc1Fuc2	0.463875	0.743488
VWF-N2290-KVNCTTQPCPTAK-Hex6HexNAc5NeuAc2Fuc1	0.460938	0.712324
HP-N207/149-NLFLNHSENATAK-Hex7HexNAc5NeuAc1Fuc1	0.460038	1.10281
F2-N121-GHVNITR-Hex5HexNAc4NeuAc2Fuc1	0.459561	0.410357
IGHM-N209-GLTFQQNASSMCVPDQDTAIR-Hex4HexNAc4Fuc3	0.459222	0.528377
PTPRF-N966-DINSQQELQNITTDTR-Hex5HexNAc4NeuAc2	0.458447	1.37497
FN1-N1007-LDAPTNLQFVNETDSTVLVR-Hex5HexNAc4NeuAc2	0.458206	0.629434
FN1-N542-HEEGHMLNCTCFGQGR-Hex5HexNAc4NeuAc1	0.457639	0.477103
IGHA2-N205-TPLTANITK-Hex3HexNAc3Fuc1	0.456756	0.369266
F12-N249-NVTAEQAR-Hex8HexNAc5NeuAc1Fuc2	0.456039	0.828353
F12-N433-NHSCEPCQTLAVR-Hex5HexNAc4NeuAc1	0.455288	1.33623
AHSG-N156-KVCQDCPLLAPLNDTR-Hex6HexNAc3NeuAc1Fuc2	0.454898	0.857902
ECM1-N354-QGNNHTCTWK-Hex4HexNAc3NeuAc1Fuc1	0.452943	0.906748
ORM1-N72/72-SVQEIQATFFYFTPNKTEDTIFLR-Hex8HexNAc7NeuAc3Fuc1	0.452637	0.532249
HOXA1-N235-TNFTTK-Hex4HexNAc3Fuc1	0.452428	0.344837
HPX-N187-SWPAVGNCSSALR-Hex5HexNAc4NeuAc2Fuc1	0.451737	1.8042
ECM1-N354-QGNNHTCTWK-Hex4HexNAc3Fuc1	0.45121	0.761958
IGHG2-N176-EEQFNSTFR-Hex5HexNAc3NeuAc1	0.450715	1.0258
IGHG2-N176-EEQFNSTFR-Hex6HexNAc4Fuc1	0.450242	0.557304
C8A-N437-GGSSGWSGGLAQNR-Hex5HexNAc4NeuAc2Fuc1	0.449939	0.554964
LGALS3BP-N125-DAGVVCTNETR-Hex7HexNAc6NeuAc2Fuc1	0.44793	0.613821
IGHG2-N176-EEQFNSTFR-Hex5HexNAc3NeuAc1Fuc1	0.447753	1.35242
ZNF608-N1400-MSGREETEKVNTSPSVNTK-Hex5HexNAc4	0.444886	0.996672
JCHAIN-N71-IIVPLNNRENISDPTSPLR-Hex5HexNAc4NeuAc1	0.443803	0.0937111
FCN3-N189-VELEDFNGNR-Hex4HexNAc3NeuAc1Fuc1	0.441946	1.03693
ORM1-N72/72-SVQEIQATFFYFTPNKTEDTIFLR-Hex8HexNAc7NeuAc3Fuc2	0.441597	0.358875
LUM-N127-LHINHNNLTESVGPLPK-Hex4HexNAc5NeuAc1Fuc1	0.441043	1.61186
ORM2-N88-QNQCFYNSSYLNVQR-Hex7HexNAc6NeuAc1Fuc1	0.440591	1.25563
IGHM-N46-YKNNSDISSTR-Hex6HexNAc3Fuc1	0.440153	0.483631
LYVE1-N53-ANQQLNFTEAK-Hex5HexNAc4NeuAc1	0.439541	0.719376
IGHG4-N177-EEQFNSTYR-Hex2HexNAc3	0.438858	0.0657449
KNG1-N205-ITYSIVQTNCSK-Hex7HexNAc5NeuAc2	0.438483	0.643643
F12-N433-NHSCEPCQTLAVR-Hex5HexNAc4NeuAc2	0.437553	0.626744
LGALS3BP-N125-DAGVVCTNETR-Hex5HexNAc4NeuAc2Fuc1	0.437288	0.530371
ORM1-N56/56-NEEYNK-Hex8HexNAc6NeuAc2Fuc2	0.436887	0.512703
HPX-N187-SWPAVGNCSSALR-Hex6HexNAc4NeuAc1Fuc2	0.43667	0.78968
FCGBP-N91-VTVRPGESVMVNISAK-Hex5HexNAc5Fuc1	0.436443	0.656677
C7-N754-NYTLTGR-Hex5HexNAc5NeuAc2Fuc1	0.435317	0.93857
TF-N432-CGLVPVLAENYNK-Hex5HexNAc2	0.43345	0.326499
IGHA1-N144/131-PALEDLLLGSEANLTCTLTGLR-Hex4HexNAc3	0.431516	0.425759
IGHM-N209-GLTFQQNASSMCVPDQDTAIR-Hex4HexNAc4NeuAc1Fuc1	0.431453	0.817086
SERPINA1-N107-ADTHDEILEGLNFNLTEIPEAQIHEGFQELLR-Hex5HexNAc4	0.43089	0.879074
IGHA2-N205-TPLTANITK-Hex5HexNAc4Fuc1	0.428707	0.364477
QSOX1-N243/389-NGSVSR-Hex5HexNAc4NeuAc1Fuc1	0.428676	0.90849
KNG1-N294-LNAENNATFYFK-Hex5HexNAc4NeuAc1Fuc1	0.425956	1.78857
ORM1-N93-QDQCIYNTTYLNVQR-Hex8HexNAc7NeuAc1Fuc1	0.42549	0.633891
PROC-N290-EVFVHPNYSK-Hex5HexNAc4NeuAc2Fuc1	0.424737	0.777413
CP-N397-ENLTAPGSDSAVFFEQGTTR-Hex5HexNAc4NeuAc1Fuc1	0.422691	1.19102
LYVE1-N53-KANQQLNFTEAK-Hex7HexNAc6NeuAc2	0.422262	0.824337
KNG1-N205-ITYSIVQTNCSKENFLFLTPDCK-Hex6HexNAc5NeuAc3Fuc1	0.421205	0.4748
APOD-N65-CIQANYSLMENGKIK-Hex6HexNAc3NeuAc2Fuc1	0.421183	0.54363
IGHA2-N205-TPLTANITK-Hex4HexNAc3Fuc1	0.420263	0.346091
FN1-N542-HEEGHMLNCTCFGQGR-Hex6HexNAc5NeuAc3	0.41976	1.02398
APOD-N65-CIQANYSLMENGK-Hex6HexNAc4NeuAc1Fuc1	0.419487	0.369253
AHSG-N176-AALAAFNAQNNGSNFQLEEISR-Hex7HexNAc5NeuAc2Fuc3	0.419019	0.629475
C2-N651-TMFPNLTDVR-Hex5HexNAc4NeuAc2Fuc1	0.418883	1.2985
CFH-N1029-MDGASNVTCINSR-Hex6HexNAc5NeuAc3Fuc1	0.417173	0.664507
IGHA1-N144/131-LSLHRPALEDLLLGSEANLTCTLTGLR-Hex5HexNAc4NeuAc1	0.415692	0.430532
IGHG4-N177-EEQFNSTYR-Hex5HexNAc4	0.415582	0.254821
CFH-N1029-MDGASNVTCINSR-Hex5HexNAc5Fuc1	0.415396	0.919298
ORM1-N56/56-NEEYNK-Hex6HexNAc5NeuAc3Fuc2	0.414743	0.368783
CP-N138-EHEGAIYPDNTTDFQR-Hex7HexNAc5NeuAc2Fuc3	0.41429	0.59188
C9-N415-AVNITSENLIDDVVSLIR-Hex5HexNAc4NeuAc2Fuc1	0.414125	0.682455
THBS1-N1067-VVNSTTGPGEHLR-Hex4HexNAc5NeuAc1	0.411862	0.634028
C1R-N514-EHEAQSNASLDVFLGHTNVEELMK-Hex5HexNAc4NeuAc2Fuc1	0.411269	0.800781
APOH-N253-LGNWSAMPSCK-Hex5HexNAc4NeuAc1Fuc1	0.411184	0.591803
PON1-N324-VTQVYAENGTVLQGSTVASVYK-Hex6HexNAc5NeuAc2Fuc1	0.409285	0.648955
IGHA1-N144/131-LSLHRPALEDLLLGSEANLTCTLTGLR-Hex3HexNAc3	0.40798	0.405122
IGHM-N46-YKNNSDISSTR-Hex5HexNAc2	0.406497	0.432659
APOD-N98-ADGTVNQIEGEATPVNLTEPAK-Hex6HexNAc4NeuAc2	0.403958	0.615073
SERPINF1-N285-VTQNLTLIEESLTSEFIHDIDRELK-Hex5HexNAc4NeuAc2	0.402712	0.538987
C4A-N1391/1391-NTTCQDLQIEVTVK-Hex4HexNAc7NeuAc1Fuc1	0.402043	0.712324
LGALS3BP-N125-DAGVVCTNETR-Hex7HexNAc6NeuAc3Fuc1	0.401051	0.381773
ORM1-N72/72-SVQEIQATFFYFTPNKTEDTIFLR-Hex6HexNAc5NeuAc2Fuc1	0.400298	0.299335
ALAS1-N282/228-HGAGAGGTRNISGTSK-Hex5HexNAc4NeuAc2	0.399876	0.8172
CD163-N1001-CKGNESSLWDCPAR-Hex5HexNAc4NeuAc1Fuc1	0.398317	0.472925
IGHA2-N205-TPLTANITK-Hex5HexNAc5NeuAc2Fuc1	0.398107	0.274589
ORM1-N56/56-NEEYNK-Hex8HexNAc6NeuAc3Fuc2	0.397453	0.55377
IGHG4-N177-EEQFNSTYR-Hex4HexNAc4NeuAc1	0.396895	0.145665
HPX-N187-SWPAVGNCSSALR-Hex6HexNAc3NeuAc1	0.396568	0.504202
IGHM-N46-YKNNSDISSTR-Hex5HexNAc4NeuAc2	0.39605	0.434109
IGHA1-N144/131-LSLHRPALEDLLLGSEANLTCTLTGLR-Hex4HexNAc3NeuAc1	0.395493	0.418767
APOH-N253-LGNWSAMPSCK-Hex6HexNAc5NeuAc1Fuc1	0.395163	0.682455
PLTP-N64-EGHFYYNISEVK-Hex5HexNAc4NeuAc2Fuc1	0.394014	1.41648
LRG1-N325-MFSQNDTR-Hex6HexNAc5NeuAc3Fuc1	0.392537	0.476166
AHSG-N176-AALAAFNAQNNGSNFQLEEISR-Hex6HexNAc4NeuAc2	0.391883	1.10301
FCN3-N189-VELEDFNGNR-Hex4HexNAc5NeuAc2Fuc1	0.391439	0.349614
CP-N138-EHEGAIYPDNTTDFQR-Hex6HexNAc5NeuAc4Fuc1	0.390758	0.425599
IGHD-N367-TLLNASR-Hex5HexNAc5NeuAc2Fuc1	0.388611	0.0156246
KNG1-N205-ITYSIVQTNCSK-Hex3HexNAc3NeuAc1	0.387981	0.505534
IGHG2-N176-EEQFNSTFR-Hex3HexNAc2Fuc1	0.387576	0.472721
C4A-N1328/1328-GLNVTLSSTGR-Hex4HexNAc4NeuAc1	0.387224	0.828815
SERPING1-N238-DTFVNASR-Hex5HexNAc3NeuAc1	0.387206	0.320247
KNG1-N205-ITYSIVQTNCSK-Hex3HexNAc2	0.386584	0.480634
LGALS3BP-N551-AAIPSALDTNSSK-Hex5HexNAc4Fuc1	0.386279	0.444012
ITIH1-N285-ICDLLVANNHFAHFFAPQNLTNMNK-Hex5HexNAc4NeuAc1Fuc3	0.384603	0.735979
IGHM-N440-STGKPTLYNVSLVMSDTAGTCY-Hex4HexNAc2	0.383375	0.629563
SERPINA4-N157-FLNDTMAVYEAK-Hex5HexNAc4NeuAc2Fuc1	0.382613	1.26466
ORM2-N93-QNQCFYNSSYLNVQR-Hex7HexNAc6NeuAc2Fuc1	0.381158	0.514574
IGHA1-N144/131-PALEDLLLGSEANLTCTLTGLR-Hex5HexNAc4NeuAc2Fuc1	0.380844	0.337979
KNG1-N294-LNAENNATFYFK-Hex7HexNAc5NeuAc2Fuc2	0.38004	1.34783
ORM1-N93-QDQCIYNTTYLNVQR-Hex6HexNAc5NeuAc3Fuc2	0.379692	0.384142
KNG1-N48-YNSQNQSNNQFVLYR-Hex5HexNAc4NeuAc2	0.377396	0.0307995
CFH-N1029-MDGASNVTCINSR-Hex5HexNAc4NeuAc1Fuc1	0.376877	1.08061
MRC2-N69-VTPACNTSLPAQR-Hex5HexNAc4Fuc1	0.376611	0.499679
COL6A3-N3037-QNLTVTDR-Hex5HexNAc4Fuc1	0.376595	0.828353
ATRN-N300-GICNSSDVR-Hex5HexNAc4NeuAc1Fuc1	0.376271	0.943663
SERPINA3-N186-LINDYVKNGTR-Hex5HexNAc4NeuAc2	0.374653	0.380998
MEGF8-N1115-GYQGDGISHCNR-Hex5HexNAc4NeuAc1Fuc1	0.373678	0.954648
APOD-N98-ADGTVNQIEGEATPVNLTEPAK-Hex5HexNAc4NeuAc1	0.371568	0.577876
LGALS3BP-N551-AAIPSALDTNSSK-Hex6HexNAc5NeuAc3Fuc1	0.370674	0.529292
HYOU1-N869-NATLAEQAK-Hex6HexNAc5NeuAc3Fuc1	0.370406	0.896685
IGHG4-N177-EEQFNSTYR-Hex4HexNAc5NeuAc1Fuc1	0.369641	0.225958
LUM-N127-LHINHNNLTESVGPLPK-Hex6HexNAc5NeuAc2Fuc1	0.369352	1.28219
IGHG1-N180-EEQYNSTYR-Hex3HexNAc2Fuc1	0.369079	0.405949
IGHA1-N144/131-LSLHRPALEDLLLGSEANLTCTLTGLR-Hex4HexNAc3	0.367425	0.361613
C9-N415-AVNITSENLIDDVVSLIR-Hex5HexNAc4NeuAc1Fuc1	0.366612	0.797133
PLTP-N245-GAFFPLTERNWSLPNR-Hex5HexNAc4NeuAc2Fuc1	0.365967	1.64454
LGALS3BP-N551-AAIPSALDTNSSK-Hex6HexNAc5NeuAc2Fuc1	0.365604	0.613821
KNG1-N205-ITYSIVQTNCSK-Hex4HexNAc3NeuAc1Fuc1	0.365268	0.855572
PTPRJ-N104-TPEQGSNGTDGASQK-Hex5HexNAc4NeuAc2	0.365002	0.594083
FCN3-N189-VELEDFNGNR-Hex5HexNAc4NeuAc2Fuc1	0.364194	0.77884
SERPINA6-N96-AQLLQGLGFNLTER-Hex7HexNAc6NeuAc3Fuc1	0.363576	0.495885
C7-N754-NYTLTGR-Hex5HexNAc4NeuAc2Fuc1	0.363235	0.712324
CP-N138-EHEGAIYPDNTTDFQR-Hex6HexNAc5NeuAc2Fuc4	0.362848	0.626233
AHSG-N156-KVCQDCPLLAPLNDTR-Hex6HexNAc5NeuAc2Fuc1	0.362509	0.591803
IGHA1-N144/131-PALEDLLLGSEANLTCTLTGLR-Hex5HexNAc4NeuAc1	0.362246	0.381773
IGHM-N46-YKNNSDISSTR-Hex5HexNAc3	0.361574	0.412773
IGHG2-N176-EEQFNSTFR-Hex6HexNAc4	0.361111	0.398969
JCHAIN-N71-IIVPLNNRENISDPTSPLR-Hex5HexNAc4NeuAc2	0.359683	0.15035
LGALS3BP-N551-AAIPSALDTNSSK-Hex7HexNAc6NeuAc3Fuc1	0.358976	0.442501
AHSG-N156-KVCQDCPLLAPLNDTR-Hex7HexNAc5NeuAc2Fuc2	0.358691	0.597942
IGHM-N209-VDHRGLTFQQNASSMCVPDQDTAIR-Hex4HexNAc4NeuAc1Fuc1	0.357948	0.4748
CP-N138-EHEGAIYPDNTTDFQR-Hex7HexNAc6NeuAc4Fuc3	0.357712	0.702212
PTPRJ-N142-SNDTAASEYK-Hex5HexNAc4NeuAc2	0.356455	1.11139
CP-N138-EHEGAIYPDNTTDFQR-Hex6HexNAc5NeuAc1Fuc4	0.355889	0.531267
MASP1-N385-NNLTTYK-Hex4HexNAc3NeuAc1	0.355415	0.790083
UHRF2-N167-TPLKNGSSCK-Hex1HexNAc2	0.35485	0.465461
AZGP1-N109-DIVEYYNDSNGSHVLQGR-Hex5HexNAc4NeuAc2Fuc1	0.354505	0.260767
IGHG1-N180-EEQYNSTYR-Hex2HexNAc2Fuc1	0.353578	0.30058
CFI-N103-FLNNGTCTAEGK-Hex5HexNAc4NeuAc1Fuc1	0.352666	0.400067
KLKB1-N494-LQAPLNYTEFQKPICLPSK-Hex5HexNAc4NeuAc1Fuc3	0.351944	0.501357
LRG1-N325-MFSQNDTR-Hex7HexNAc5NeuAc2Fuc2	0.351518	0.493793
CFH-N1029-MDGASNVTCINSR-Hex4HexNAc5Fuc1	0.351412	0.675794
C6-N324-VLNFTTK-Hex5HexNAc5	0.350843	1.0505
MERTK-N316-NCSIQVK-Hex5HexNAc4NeuAc1	0.350308	0.732758
ATRN-N383-EWLPLNR-Hex5HexNAc4NeuAc1Fuc1	0.349957	1.1935
ATRN-N1082-CENLTTGK-Hex5HexNAc4Fuc1	0.349558	0.663464
SHBG-N380-LDVDQALNR-Hex5HexNAc4NeuAc2Fuc1	0.349521	0.594486
PLXNB1-N1183/629-LTLNGSK-Hex5HexNAc4NeuAc2	0.349451	1.08061
FCN3-N189-VELEDFNGNR-Hex6HexNAc4NeuAc1	0.349426	0.470957
ASGR2-N305-NATGEVA-Hex5HexNAc4NeuAc2	0.349095	0.54363
OXR1-N854-SHSCKTFGNR-Hex5HexNAc4NeuAc2Fuc1	0.347529	0.632608
LGALS3BP-N551-AAIPSALDTNSSK-Hex4HexNAc2	0.347515	0.394313
VASN-N117-LHEITNETFR-Hex5HexNAc4NeuAc2	0.346077	1.54533
VWF-N2585-MEACMLNGTVIGPGK-Hex5HexNAc4NeuAc1Fuc1	0.345268	0.542015
F13B-N545-HGVIISSTVDTYENGSSVEYR-Hex5HexNAc4NeuAc2	0.345021	1.30421
IGHG1-N180-EEQYNSTYR-Hex1HexNAc2Fuc1	0.344358	0.421073
ORM2-N88-QNQCFYNSSYLNVQR-Hex7HexNAc6NeuAc3Fuc1	0.343734	0.40426
ALCAM-N306-NATGDYK-Hex5HexNAc4NeuAc2	0.342964	0.538652
FN1-N542-HEEGHMLNCTCFGQGR-Hex6HexNAc5NeuAc2	0.342832	0.574895
KNG1-N294-LNAENNATFYFK-Hex6HexNAc5NeuAc2Fuc1	0.34185	0.732758
CFI-N70-NGTAVCATNR-Hex5HexNAc4NeuAc1Fuc1	0.341602	1.14746
HRG-N125-VIDFNCTTSSVSSALANTK-Hex4HexNAc3NeuAc1	0.34089	0.535007
IGHM-N46-YKNNSDISSTR-Hex3HexNAc4	0.339982	0.180162
APOD-N98-ADGTVNQIEGEATPVNLTEPAKLEVK-Hex7HexNAc6NeuAc3Fuc6	0.338938	0.586391
F12-N249-NVTAEQAR-Hex6HexNAc5NeuAc3	0.337525	0.272034
IGHM-N209-GLTFQQNASSMCVPDQDTAIR-Hex4HexNAc5NeuAc1Fuc1	0.337434	0.238208
C6-N855-LSSNSTK-Hex5HexNAc4NeuAc2Fuc1	0.337017	0.372678
LUM-N127-KLHINHNNLTESVGPLPK-Hex6HexNAc5NeuAc1Fuc1	0.336849	1.12184
VWF-N2290-KVNCTTQPCPTAK-Hex6HexNAc5NeuAc2	0.336816	0.511695
IGHA1-N340-LAGKPTHVNVSVVMAEVDGTCY-Hex2HexNAc3Fuc1	0.336544	0.187566
A2M-N55-GCVLLSYLNETVTVSASLESVR-Hex5HexNAc5Fuc1	0.336016	0.79803
C4A-N1328/1328-GLNVTLSSTGR-Hex5HexNAc5Fuc2	0.335097	0.685218
CP-N138-EHEGAIYPDNTTDFQR-Hex6HexNAc5NeuAc3Fuc2	0.335069	0.391712
KNG1-N205-ITYSIVQTNCSK-Hex6HexNAc4NeuAc1Fuc1	0.333017	0.45423
LGALS3BP-N125-DAGVVCTNETR-Hex5HexNAc4NeuAc1Fuc1	0.332742	0.410357
IGHG2-N176-EEQFNSTFR-Hex3HexNAc2	0.332514	0.35676
CP-N762-ELHHLQEQNVSNAFLDK-Hex6HexNAc5NeuAc2Fuc4	0.332388	0.432659
MASP2-N547-VVINSNITPICLPR-Hex5HexNAc4NeuAc2	0.33141	0.247349
CLU-N291-HNSTGCLR-Hex5HexNAc4NeuAc1Fuc1	0.329776	0.470813
APOB-N3224-SYNETK-Hex5HexNAc4NeuAc2Fuc1	0.329364	0.236031
CP-N138-EHEGAIYPDNTTDFQR-HexNAc1Fuc1	0.328917	0.511005
OXR1-N854-SHSCKTFGNR-Hex5HexNAc4NeuAc1Fuc1	0.328674	0.223665
IGHM-N209-GLTFQQNASSMCVPDQDTAIR-Hex4HexNAc5Fuc3	0.328546	0.390002
PIGR-N469-IIEGEPNLKVPGNVTAVLGETLK-Hex5HexNAc4NeuAc2	0.328364	0.347084
CFI-N70-NGTAVCATNR-Hex6HexNAc5NeuAc1Fuc2	0.327664	0.485153
IGHG1-N180-EEQYNSTYR-Hex8HexNAc4NeuAc1Fuc1	0.327225	0.540509
SERPING1-N238-DTFVNASR-Hex6HexNAc6Fuc1	0.327	0.469913
PIGR-N421-LSLLEEPGNGTFTVILNQLTSR-Hex4HexNAc5NeuAc1Fuc1	0.326228	0.314557
VWF-N2585-MEACMLNGTVIGPGK-Hex5HexNAc4NeuAc2Fuc1	0.325628	0.736499
HPX-N187-SWPAVGNCSSALR-Hex6HexNAc5NeuAc3Fuc1	0.325573	0.583445
SERPINF1-N285-VTQNLTLIEESLTSEFIHDIDR-Hex5HexNAc4NeuAc2	0.325443	0.448147
IGHM-N46-YKNNSDISSTR-Hex5HexNAc2Fuc1	0.325144	0.350626
LGALS3BP-N551-AAIPSALDTNSSK-Hex5HexNAc4	0.323675	0.543282
FCGBP-N1063-LDSLVAQQLQSKNECGILADPK-Hex5HexNAc5Fuc1	0.323435	0.217088
GPLD1-N321-NINYTER-Hex6HexNAc5NeuAc3	0.32267	0.90849
PROC-N290-EVFVHPNYSK-Hex4HexNAc3NeuAc1	0.3223	0.712324
A2M-N55-GCVLLSYLNETVTVSASLESVR-Hex5HexNAc4NeuAc1Fuc3	0.322287	0.659974
IGHG2-N176-EEQFNSTFR-Hex4HexNAc3Fuc1	0.3219	0.381773
A2M-N55-GCVLLSYLNETVTVSASLESVR-Hex5HexNAc4Fuc1	0.32048	0.679963
IGHA1-N144/131-LSLHRPALEDLLLGSEANLTCTLTGLR-Hex5HexNAc3NeuAc1	0.320288	0.317341
CDH5-N442-ELDREVYPWYNLTVEAK-Hex5HexNAc3NeuAc1Fuc1	0.318872	0.992804
MASP1-N385-NNLTTYK-Hex6HexNAc5NeuAc3Fuc1	0.317549	0.470957
IGHA2-N205-TPLTANITK-Hex3HexNAc4Fuc1	0.317121	0.342012
APOH-N253-LGNWSAMPSCK-Hex6HexNAc5NeuAc1	0.316567	0.336867
IGHG2-N176-EEQFNSTFR-Hex6HexNAc4NeuAc1	0.316506	0.473151
IGHG1-N180-EEQYNSTYR-Hex1HexNAc2	0.316458	0.444012
LUM-N127-KLHINHNNLTESVGPLPK-Hex7HexNAc6NeuAc1Fuc1	0.315521	0.770017
IGHG4-N177-EEQFNSTYR-Hex5HexNAc5	0.315284	0.0887539
IGHG2-N176-EEQFNSTFR-Hex2HexNAc2Fuc1	0.315239	0.370896
IGHG1-N180-EEQYNSTYR-Hex8HexNAc6NeuAc1Fuc3	0.31449	0.302264
APOB-N3411-FVEGSHNSTVSLTTK-Hex5HexNAc4NeuAc1	0.31447	0.312302
CP-N138-EHEGAIYPDNTTDFQR-Hex5HexNAc4NeuAc1Fuc1	0.314231	0.492979
ORM1-N72/72-SVQEIQATFFYFTPNKTEDTIFLR-Hex8HexNAc6NeuAc2Fuc1	0.313319	0.296919
IGHM-N46-YKNNSDISSTR-Hex4HexNAc3	0.313022	0.347652
BTD-N203-YQFNTNVVFSNNGTLVDR-Hex5HexNAc4NeuAc2	0.312577	0.274589
THBS1-N1067-VVNSTTGPGEHLR-Hex4HexNAc4NeuAc1	0.312213	0.335046
IGHM-N46-YKNNSDISSTR-Hex5HexNAc5	0.311509	0.200493
C5-N741/370/319-ANISHK-Hex4HexNAc3NeuAc1	0.311278	0.511739
AHSG-N156-VCQDCPLLAPLNDTR-Hex6HexNAc5NeuAc3Fuc1	0.310924	0.532692
IGHM-N46-NNSDISSTR-Hex5HexNAc5Fuc1	0.309134	0.103569
ITGB1-N212-NPCTSEQNCTSPFSYK-Hex5HexNAc4NeuAc1Fuc1	0.308397	1.02819
C4A-N1328/1328-GLNVTLSSTGR-Hex4HexNAc7NeuAc1Fuc1	0.30802	0.657365
IGHA1-N144/131-LSLHRPALEDLLLGSEANLTCTLTGLR-Hex6HexNAc4NeuAc1	0.30776	0.425759
VWF-N1515-IGEADFNR-Hex5HexNAc4NeuAc2	0.306878	0.717342
IGHA2-N205-TPLTANITK-Hex6HexNAc5NeuAc2Fuc1	0.305709	0.538123
A2M-N1424-VSNQTLSLFFTVLQDVPVR-Hex5HexNAc5NeuAc1Fuc1	0.304447	0.831089
ECM1-N530-GQGEQGSTGGTNISSTSEPKEE-Hex7HexNAc5NeuAc3Fuc2	0.304334	0.411167
IGHM-N46-YKNNSDISSTR-Hex5HexNAc3NeuAc1	0.304281	0.310329
ORM1-N93-QDQCIYNTTYLNVQR-Hex6HexNAc5NeuAc3Fuc1	0.304155	0.223348
F12-N249-NVTAEQAR-Hex6HexNAc5NeuAc2	0.303192	0.118298
CP-N138-EHEGAIYPDNTTDFQR-Hex5HexNAc4NeuAc2Fuc2	0.301304	0.659974
LYVE1-N53-ANQQLNFTEAK-Hex6HexNAc5NeuAc1	0.300813	0.946475
HPX-N453-ALPQPQNVTSLLGCTH-Hex5HexNAc4NeuAc2Fuc1	0.300659	0.524796
ATRN-N1082-CENLTTGK-Hex5HexNAc4NeuAc2Fuc1	0.299876	1.1136
ORM1-N56/56-NEEYNK-Hex6HexNAc3NeuAc1	0.299543	0.405122
PON1-N253-HANWTLTPLK-Hex5HexNAc4NeuAc2	0.29925	0.583004
C5-N741/370/319-ANISHK-Hex6HexNAc4NeuAc1Fuc3	0.298254	0.620483
IGHG2-N176-EEQFNSTFR-Hex5HexNAc5	0.298132	0.31993
A2M-N1424-VSNQTLSLFFTVLQDVPVR-Hex5HexNAc3NeuAc1	0.298	0.725196
CFI-N70-NGTAVCATNRR-Hex5HexNAc4NeuAc2	0.297949	0.533006
MFN2-N25-HMAEVNASPLK-Hex5HexNAc4NeuAc2	0.29783	0.600649
FCN3-N189-VELEDFNGNR-Hex6HexNAc5NeuAc2Fuc1	0.297689	1.20687
BTD-N349-NPVGLIGAENATGETDPSHSK-Hex5HexNAc4NeuAc2Fuc1	0.296268	0.492979
LUM-N127-KLHINHNNLTESVGPLPK-Hex7HexNAc6NeuAc2Fuc1	0.2961	0.725196
APOD-N98-ADGTVNQIEGEATPVNLTEPAKLEVK-Hex9HexNAc8NeuAc3Fuc1	0.295895	0.395124
FCN3-N189-VELEDFNGNR-Hex5HexNAc4NeuAc1Fuc2	0.295437	1.28915
IGHG2-N176-TKPREEQFNSTFR-Hex4HexNAc4Fuc1	0.295359	0.200943
ORM1-N56/56-NEEYNK-Hex7HexNAc5NeuAc2Fuc3	0.2948	0.247349
HPX-N64-CSDGWSFDATTLDDNGTMLFFK-Hex5HexNAc4NeuAc1Fuc3	0.294433	0.511739
LGALS3BP-N551-AAIPSALDTNSSK-Hex7HexNAc6NeuAc2Fuc1	0.29428	0.485153
CD163-N140-HSNCTHQQDAGVTCSDGSNLEMR-Hex5HexNAc4NeuAc1Fuc1	0.294034	0.471814
AHSG-N156-KVCQDCPLLAPLNDTR-Hex2HexNAc2	0.293882	0.573135
SERPINA1-N107-ADTHDEILEGLNFNLTEIPEAQIHEGFQELLR-Hex5HexNAc4NeuAc1Fuc3	0.293727	0.497053
ATRN-N300-GICNSSDVR-Hex5HexNAc4NeuAc2Fuc1	0.293632	0.77199
ORM1-N93-QDQCIYNTTYLNVQR-Hex6HexNAc5NeuAc2Fuc1	0.29321	0.183608
LYVE1-N53-ANQQLNFTEAK-Hex6HexNAc5NeuAc3	0.292788	1.23221
IGHG1-N180-EEQYNSTYR-Hex2HexNAc3Fuc1	0.29253	0.181714
ACE-N509-NETHFDAGAK-Hex5HexNAc4NeuAc1Fuc1	0.291217	0.779288
HPX-N64-CSDGWSFDATTLDDNGTMLFFK-Hex6HexNAc4NeuAc2	0.291091	0.537718
CLU-N86-EDALNETR-Hex5HexNAc4Fuc1	0.290913	0.715863
IGHG2-N176-EEQFNSTFR-Hex5HexNAc4Fuc1	0.290504	0.398969
LGALS3BP-N551-AAIPSALDTNSSK-Hex5HexNAc4NeuAc2	0.290165	0.272315
ORM1-N93-QDQCIYNTTYLNVQR-Hex5HexNAc4NeuAc1	0.289943	0.239413
LGALS3BP-N551-AAIPSALDTNSSK-Hex6HexNAc3NeuAc1	0.289639	0.568964
IGHG1-N180-EEQYNSTYR-Hex2HexNAc2	0.289017	0.396602
IGHG2-N176-EEQFNSTFR-Hex5HexNAc4	0.288715	0.362215
CACNA2D1-N324-DAVNNITAK-Hex5HexNAc4Fuc1	0.288589	0.472338
APOD-N98-ADGTVNQIEGEATPVNLTEPAK-Hex8HexNAc7NeuAc3Fuc1	0.287577	0.448147
C1RL-N242-PVTPIAQNQTTLGSSR-Hex5HexNAc4NeuAc1Fuc1	0.287461	1.16387
LUM-N88-AFENVTDLQWLILDHNLLENSK-Hex6HexNAc5NeuAc2Fuc1	0.287097	0.629434
CNTN4-N893-AYNSAGTGPSSATVNVTTR-Hex5HexNAc4NeuAc1Fuc1	0.28678	0.788388
IGHG1-N180-EEQYNSTYR-Hex4HexNAc3Fuc1	0.286411	0.315021
ABI3BP-N878-ENGSFSGK-Hex5HexNAc4NeuAc1Fuc1	0.285322	0.347084
IGHG1-N180-EEQYNSTYR-Hex3HexNAc3NeuAc1Fuc1	0.283788	0.45423
APOD-N65-CIQANYSLMENGK-Hex6HexNAc5NeuAc1	0.282535	0.125144
AHSG-N156-KVCQDCPLLAPLNDTR-Hex3HexNAc2	0.282137	0.567239
C6-N855-LSSNSTKK-Hex5HexNAc4NeuAc2	0.281412	0.357806
FCN3-N189-VELEDFNGNR-Hex5HexNAc4NeuAc1Fuc1	0.280553	0.506811
C7-N754-NYTLTGR-Hex4HexNAc4NeuAc1Fuc1	0.280552	0.684868
SERPINA6-N96-AQLLQGLGFNLTER-Hex7HexNAc6NeuAc2	0.279832	0.35075
A2M-N55-GCVLLSYLNETVTVSASLESVR-Hex5HexNAc5Fuc2	0.27979	0.62087
PTPRJ-N142-SNDTAASEYK-Hex6HexNAc5NeuAc3	0.279749	0.524187
ORM1-N103-ENGTISR-Hex8HexNAc7NeuAc3Fuc1	0.279123	0.108284
IGHG4-N177-EEQFNSTYR-Hex5HexNAc5NeuAc1Fuc1	0.278754	0.121501
IGHA1-N144/131-LSLHRPALEDLLLGSEANLTCTLTGLR-Hex5HexNAc4	0.278574	0.339875
SHLD3-N144-NVSPLSK-Hex4HexNAc4NeuAc2	0.278345	0.426557
ACE-N695-NMQIANHTLK-Hex5HexNAc4NeuAc1Fuc1	0.278052	0.272034
SERPINA1-N271-YLGNATAIFFLPDEGK-Hex5HexNAc4NeuAc1Fuc1	0.277474	0.51413
IGHA1-N144/131-LSLHRPALEDLLLGSEANLTCTLTGLR-Hex6HexNAc4NeuAc1Fuc1	0.276454	0.333573
PTPRQ-N1334-NISGFK-Hex5HexNAc4NeuAc2	0.276199	0.570723
PLTP-N143-VSNVSCQASVSR-Hex5HexNAc4NeuAc2Fuc1	0.276084	1.421
HP-N241-VVLHPNYSQVDIGLIK-Hex6HexNAc3NeuAc1	0.275904	0.272034
KNG1-N205-ITYSIVQTNCSK-Hex6HexNAc5NeuAc3Fuc1	0.275633	0.304586
IGHG2-N176-EEQFNSTFR-Hex6HexNAc4NeuAc1Fuc1	0.275436	0.296919
APOC4-N63-ELLETVVNR-Hex5HexNAc4NeuAc1	0.275187	0.455027
IGHG4-N177-EEQFNSTYR-Hex4HexNAc5	0.273678	0.0563835
CDH5-N442-EVYPWYNLTVEAK-Hex5HexNAc3NeuAc1Fuc1	0.273263	0.562865
IGHM-N46-YKNNSDISSTR-Hex6HexNAc3NeuAc1	0.272653	0.286665
HOXA1-N235-TNFTTK-Hex4HexNAc5Fuc1	0.272553	0.689236
ORM1-N103-ENGTISR-Hex8HexNAc7NeuAc5	0.272361	0.247106
SERPINA1-N271-YLGNATAIFFLPDEGK-Hex5HexNAc4NeuAc2Fuc1	0.271941	0.475355
CFI-N70-NGTAVCATNRR-Hex4HexNAc3NeuAc1	0.270834	0.388045
ORM1-N72/72-SVQEIQATFFYFTPNKTEDTIFLR-Hex6HexNAc5NeuAc3Fuc1	0.270692	0.172074
MRC2-N69-VTPACNTSLPAQR-Hex5HexNAc4NeuAc1Fuc1	0.270648	0.828353
C7-N754-NYTLTGR-Hex6HexNAc4NeuAc1Fuc2	0.269539	0.605927
LGALS3BP-N551-AAIPSALDTNSSK-Hex4HexNAc3NeuAc1	0.269153	0.45423
LGALS3BP-N551-AAIPSALDTNSSK-Hex7HexNAc5NeuAc2	0.268781	0.421073
PLTP-N64-EGHFYYNISEVK-Hex5HexNAc4NeuAc1Fuc1	0.268335	0.857726
KNG1-N294-LNAENNATFYFK-Hex6HexNAc5NeuAc2Fuc2	0.268317	0.771931
CP-N138-EHEGAIYPDNTTDFQR-Hex7HexNAc5NeuAc2Fuc2	0.268066	0.412773
LRG1-N186-KLPPGLLANFTLLR-Hex5HexNAc4NeuAc2Fuc1	0.26754	0.326257
KIT-N486-HNGTVECK-Hex5HexNAc4NeuAc2Fuc1	0.267523	0.479035
ORM2-N103-ENGTVSR-Hex9HexNAc6NeuAc3Fuc3	0.267227	0.400136
MST1-N296-GTANTTTAGVPCQR-Hex4HexNAc3NeuAc1	0.267042	0.427121
ATRN-N1073-CINQSICEK-Hex5HexNAc4Fuc1	0.266905	0.809241
FN1-N1007-LDAPTNLQFVNETDSTVLVR-Hex5HexNAc4Fuc1	0.266834	0.659974
C7-N754-NYTLTGR-Hex4HexNAc3NeuAc1Fuc1	0.266125	0.50542
FCN3-N189-VELEDFNGNR-Hex6HexNAc5NeuAc3Fuc1	0.266119	0.505534
JCHAIN-N71-IIVPLNNRENISDPTSPLR-Hex5HexNAc4NeuAc1Fuc1	0.265905	0.19621
IGHG1-N180-EEQYNSTYR-Hex5HexNAc4NeuAc1Fuc1	0.265416	0.270634
RAPGEF6-N588-GDQIMEVNGQNFENITFMK-Hex5HexNAc4NeuAc2	0.262969	0.71496
CSF1R-N353-LANATTK-Hex5HexNAc4NeuAc2Fuc1	0.262656	0.334862
A2M-N1424-VSNQTLSLFFTVLQDVPVR-Hex6HexNAc5Fuc2	0.261324	0.487164
IGHG1-N180-EEQYNSTYR-Hex4HexNAc3NeuAc1	0.260773	0.219456
JCHAIN-N71-IIVPLNNRENISDPTSPLR-Hex6HexNAc3NeuAc1Fuc1	0.2607	0.305377
CFI-N70-NGTAVCATNR-Hex6HexNAc4NeuAc1Fuc1	0.260152	0.337979
CP-N138-EHEGAIYPDNTTDFQR-Hex5HexNAc5NeuAc1Fuc3	0.258317	0.73778
LGALS3BP-N69-ALGFENATQALGR-Hex5HexNAc4NeuAc2	0.257789	0.398234
LAMP1-N249-DNTTVTR-Hex5HexNAc4NeuAc2	0.257319	0.383619
F12-N433-RNHSCEPCQTLAVR-Hex5HexNAc4NeuAc1	0.256681	0.615073
IGHG1-N180-EEQYNSTYR-Hex4HexNAc4Fuc1	0.256405	0.179034
LGALS3BP-N125-DAGVVCTNETR-Hex6HexNAc5NeuAc3Fuc1	0.256313	0.241059
HPX-N64-CSDGWSFDATTLDDNGTMLFFK-Hex5HexNAc4NeuAc2Fuc1	0.25626	0.465461
IGHG2-N176-EEQFNSTFR-Hex2HexNAc2	0.256056	0.306457
IGHG2-N176-EEQFNSTFR-Hex4HexNAc4Fuc1	0.255616	0.281992
IGHG3-N227-EEQYNSTFR-Hex6HexNAc4NeuAc1Fuc1	0.254729	0.0447612
C4BPB-N71-EWDNTTTECR-Hex5HexNAc4NeuAc1Fuc3	0.254359	0.132878
CFH-N1029-MDGASNVTCINSR-Hex5HexNAc4Fuc1	0.254229	0.779288
C4A-N1328/1328-GLNVTLSSTGR-Hex4HexNAc3NeuAc1	0.252908	0.462249
KNG1-N205-ITYSIVQTNCSK-Hex7HexNAc5NeuAc1Fuc2	0.252842	0.305377
IGHG2-N176-EEQFNSTFR-Hex4HexNAc4NeuAc1	0.252747	0.969357
VWF-N1515-IGEADFNR-Hex6HexNAc5NeuAc2	0.251815	0.77884
ATRN-N1082-CENLTTGK-Hex6HexNAc4NeuAc1Fuc2	0.251741	0.691794
IGHG1-N180-EEQYNSTYR-Hex3HexNAc3Fuc1	0.251492	0.199667
AHSG-N156-KVCQDCPLLAPLNDTR-Hex6HexNAc4NeuAc1Fuc1	0.251446	0.655493
ORM1-N56/56-NEEYNK-Hex7HexNAc6NeuAc3Fuc2	0.250725	0.170022
SERPINA6-N369-AVLQLNEEGVDTAGSTGVTLNLTSKPIILR-Hex5HexNAc4NeuAc2	0.25027	0.209752
APOD-N98-ADGTVNQIEGEATPVNLTEPAKLEVK-Hex5HexNAc4NeuAc1	0.25011	0.489023
HRG-N125-VIDFNCTTSSVSSALANTK-Hex6HexNAc4NeuAc1Fuc1	0.250051	0.445153
IGHM-N46-NNSDISSTR-Hex3HexNAc2Fuc1	0.249958	0.120677
IGHM-N46-YKNNSDISSTR-Hex3HexNAc3	0.249937	0.238208
AHSG-N156-KVCQDCPLLAPLNDTR-Hex3HexNAc3	0.24961	0.527092
LGALS3BP-N551-AAIPSALDTNSSK-Hex6HexNAc4NeuAc1Fuc1	0.248819	0.274589
C5-N741/370/319-ANISHK-Hex3HexNAc3NeuAc1	0.248422	0.368113
AHSG-N156-KVCQDCPLLAPLNDTR-Hex4HexNAc3NeuAc1	0.248261	0.554964
A2M-N1424-VSNQTLSLFFTVLQDVPVR-Hex5HexNAc5Fuc1	0.247481	0.454952
IGHG1-N180-EEQYNSTYR-HexNAc2Fuc1	0.247191	0.260088
IGHA1-N144/131-LSLHRPALEDLLLGSEANLTCTLTGLR-Hex5HexNAc5NeuAc2Fuc1	0.246191	0.366506
FCN3-N189-VELEDFNGNR-Hex5HexNAc4Fuc1	0.245569	0.670273
NCAM1-N347-NISSEEK-Hex5HexNAc4NeuAc1Fuc1	0.245338	0.35676
CFHR2-N126/126/126-NISCVER-Hex4HexNAc3NeuAc1	0.24517	0.349614
LGALS3BP-N69-ALGFENATQALGR-Hex6HexNAc5NeuAc3Fuc1	0.245167	0.274152
ORM1-N56/56-NEEYNK-Hex8HexNAc7NeuAc3Fuc4	0.245058	0.187117
IGHA1-N144/131-PALEDLLLGSEANLTCTLTGLR-Hex5HexNAc3NeuAc1	0.244992	0.231508
C4A-N1391/1391-NTTCQDLQIEVTVK-Hex4HexNAc3NeuAc1	0.244808	0.319707
HOXA1-N235-TNFTTK-Hex5HexNAc5NeuAc2Fuc1	0.243926	0.422203
ORM1-N56/56-NEEYNK-Hex4HexNAc3NeuAc1Fuc1	0.2427	0.371416
IGHG1-N180-EEQYNSTYR-Hex6HexNAc4	0.242363	0.278577
PON1-N253-HANWTLTPLK-Hex4HexNAc3	0.242105	0.400237
PLTP-N143-VSNVSCQASVSR-Hex5HexNAc4NeuAc1Fuc1	0.241379	0.349614
IGHG2-N176-EEQFNSTFR-Hex4HexNAc3NeuAc1Fuc1	0.241081	0.321081
IGHG2-N176-EEQFNSTFR-Hex4HexNAc4NeuAc1Fuc1	0.24101	0.260493
VTN-N242-NISDGFDGIPDNVDAALALPAHSYSGR-Hex6HexNAc5NeuAc3Fuc2	0.240903	0.447218
ECM1-N530-GQGEQGSTGGTNISSTSEPKEE-Hex6HexNAc5NeuAc3Fuc1	0.24071	0.34416
APOB-N3411-FVEGSHNSTVSLTTK-Hex6HexNAc3NeuAc1	0.240568	0.702765
IGHG2-N176-EEQFNSTFR-Hex4HexNAc3	0.240289	0.306108
C7-N754-NYTLTGR-Hex5HexNAc5NeuAc1Fuc1	0.239674	0.377735
IGHG3-N227-EEQYNSTFR-Hex5HexNAc4NeuAc2Fuc1	0.239521	0.0337834
HPX-N187-SWPAVGNCSSALR-Hex4HexNAc4NeuAc1	0.238581	0.224632
C5-N741/370/319-ANISHK-Hex5HexNAc4NeuAc1	0.237859	0.326257
CETP-N358-GVVVNSSVMVK-Hex5HexNAc4NeuAc2	0.237386	0.42043
C4A-N1391/1391-NTTCQDLQIEVTVK-Hex5HexNAc4NeuAc1Fuc2	0.237298	0.430025
AHSG-N156-VCQDCPLLAPLNDTR-Hex3HexNAc2	0.237054	0.48872
ORM1-N72/72-SVQEIQATFFYFTPNK-Hex7HexNAc6NeuAc2Fuc1	0.23684	0.448147
C4A-N1391/1391-TYNVLDMKNTTCQDLQIEVTVK-Hex5HexNAc4NeuAc2	0.236294	0.281574
IGHM-N46-NNSDISSTR-Hex5HexNAc3NeuAc1Fuc1	0.236234	0.296919
KNG1-N205-ITYSIVQTNCSK-Hex3HexNAc3	0.235625	0.262446
KNG1-N205-ITYSIVQTNCSK-Hex12HexNAc7NeuAc1	0.235153	0.264499
IGHG2-N176-EEQFNSTFR-Hex5HexNAc4NeuAc1Fuc1	0.234785	0.262446
ORM1-N72/72-SVQEIQATFFYFTPNKTEDTIFLR-Hex6HexNAc4NeuAc1Fuc4	0.234409	0.153518
IGHG1-N180-EEQYNSTYR-Hex6HexNAc4NeuAc1	0.234383	0.264499
LGALS3BP-N125-DAGVVCTNETR-Hex6HexNAc5NeuAc3Fuc2	0.234353	0.35055
CFH-N1029-MDGASNVTCINSR-Hex3HexNAc3NeuAc1	0.233208	0.5465
IGHG1-N180-EEQYNSTYR-Hex4HexNAc4NeuAc1Fuc1	0.232967	0.202449
IGHG1-N180-EEQYNSTYR-Hex5HexNAc3NeuAc1	0.23265	0.406242
KNG1-N205-ITYSIVQTNCSK-Hex6HexNAc5NeuAc2Fuc3	0.232586	0.246092
CLU-N86-EDALNETR-Hex5HexNAc4NeuAc2Fuc1	0.231899	0.364923
IGHG4-N177-EEQFNSTYR-Hex5HexNAc3Fuc3	0.231233	0.136278
LGALS3BP-N69-ALGFENATQALGR-Hex5HexNAc4NeuAc1Fuc1	0.230197	0.415644
ORM2-N88-QNQCFYNSSYLNVQR-Hex8HexNAc7NeuAc4Fuc2	0.229631	0.357157
ORM1-N56/56-NEEYNK-Hex5HexNAc4NeuAc1Fuc1	0.229408	0.385591
IGHM-N209-GLTFQQNASSMCVPDQDTAIR-Hex5HexNAc5NeuAc1Fuc1	0.228443	0.194366
AHSG-N156-KVCQDCPLLAPLNDTR-Hex2HexNAc3	0.228179	0.483555
VTN-N86-NNATVHEQVGGPSLTSDLQAQSK-Hex5HexNAc4NeuAc2Fuc1	0.227955	0.406242
ORM2-N88-QNQCFYNSSYLNVQR-Hex8HexNAc6Fuc1	0.227941	0.194537
CFI-N70-NGTAVCATNR-Hex4HexNAc3NeuAc1	0.227503	0.324416
LGALS3BP-N551-AAIPSALDTNSSK-Hex8HexNAc6NeuAc3Fuc2	0.227332	0.256393
PCDH8-N70/261/163-NSSLLR-Hex5HexNAc4NeuAc1Fuc1	0.227306	0.484357
CP-N397-ENLTAPGSDSAVFFEQGTTR-Hex6HexNAc4NeuAc1Fuc2	0.227084	0.364477
CFI-N70-NGTAVCATNR-Hex5HexNAc4NeuAc2	0.227068	0.31993
CFH-N911-ISEENETTCYMGK-Hex5HexNAc4Fuc1	0.226124	0.733703
MASP1-N178-FGYILHTDNR-Hex5HexNAc4NeuAc2Fuc1	0.225852	0.514574
SERPINA6-N96-AQLLQGLGFNLTER-Hex5HexNAc4NeuAc2Fuc1	0.225187	0.259624
JCHAIN-N71-ENISDPTSPLR-Hex6HexNAc3NeuAc1Fuc1	0.224842	0.334645
SERPINF1-N285-VTQNLTLIEESLTSEFIHDIDR-Hex5HexNAc4NeuAc1	0.223223	0.390156
IGHG4-N177-EEQFNSTYR-Hex4HexNAc4	0.223165	0.122323
A2M-N55-GCVLLSYLNETVTVSASLESVR-Hex5HexNAc4NeuAc2Fuc1	0.222944	0.45423
CLU-N86-EDALNETR-Hex5HexNAc4NeuAc1Fuc1	0.222777	0.915695
IGHG2-N176-EEQFNSTFR-Hex3HexNAc3NeuAc1Fuc1	0.221945	0.605114
PON1-N253-HANWTLTPLK-Hex4HexNAc3NeuAc1	0.220989	0.459167
AHSG-N156-KVCQDCPLLAPLNDTR-Hex5HexNAc4	0.220401	0.59662
IGHM-N440-STGKPTLYNVSLVMSDTAGTCY-Hex5HexNAc4NeuAc1Fuc2	0.219578	0.576577
TF-N630-QQQHLFGSNVTDCSGNFCLFR-Hex5HexNAc4NeuAc1Fuc1	0.219192	0.329314
MASP1-N385-NNLTTYK-Hex5HexNAc4NeuAc1Fuc1	0.218682	0.757061
CFB-N378-KALQAVYSMMSWPDDVPPEGWNR-Hex5HexNAc4NeuAc2Fuc1	0.218292	0.357806
ORM2-N88-QNQCFYNSSYLNVQR-Hex8HexNAc6NeuAc3Fuc2	0.215499	0.183608
LGALS3BP-N551-AAIPSALDTNSSK-Hex6HexNAc5NeuAc1Fuc1	0.215463	0.249019
INHBE-N198-LQLDCRPLEGNSTVTGQPR-Hex5HexNAc4NeuAc2	0.215343	0.368783
CSF1R-N353-LANATTK-Hex5HexNAc4NeuAc1Fuc1	0.214942	0.143196
KNG1-N294-LNAENNATFYFK-Hex7HexNAc5NeuAc1Fuc2	0.214528	0.600649
MST1-N296-GTANTTTAGVPCQR-Hex6HexNAc4NeuAc1Fuc1	0.213	0.485153
APOD-N98-ADGTVNQIEGEATPVNLTEPAKLEVK-Hex8HexNAc7NeuAc3Fuc1	0.212839	0.209752
ATRN-N1082-CENLTTGK-Hex5HexNAc4NeuAc1Fuc1	0.212266	0.684033
JCHAIN-N71-ENISDPTSPLR-Hex4HexNAc4	0.212169	0.312302
FBXL18-N494-NLPFLEHLELIGSNFSSAMPRNEPAIRNSLPPCSR-Hex5HexNAc4NeuAc2	0.212112	0.247349
CD163-N105-APGWANSSAGSGR-Hex5HexNAc4NeuAc1Fuc1	0.21158	0.321783
LCAT-N296-MAWPEDHVFISTPSFNYTGR-Hex5HexNAc4NeuAc1Fuc2	0.211504	0.426689
KNG1-N205-ITYSIVQTNCSK-Hex7HexNAc6NeuAc4	0.211185	0.303849
JCHAIN-N71-IIVPLNNRENISDPTSPLR-Hex4HexNAc3Fuc1	0.209896	0.12429
CD14-N151-NVSWATGR-Hex4HexNAc3	0.209776	0.307594
SERPINF1-N285-VTQNLTLIEESLTSEFIHDIDR-Hex5HexNAc4NeuAc1Fuc1	0.209753	0.756381
IGHM-N46-NNSDISSTR-Hex4HexNAc5NeuAc1Fuc1	0.209415	0.0370502
IGHG1-N180-EEQYNSTYR-Hex6HexNAc3NeuAc1	0.209376	0.183039
PLTP-N143-VSNVSCQASVSR-Hex6HexNAc4NeuAc1Fuc2	0.209359	0.483809
MASP1-N178-FGYILHTDNR-Hex5HexNAc4NeuAc1Fuc1	0.209035	0.390593
CFH-N911-ISEENETTCYMGK-Hex3HexNAc3NeuAc1	0.207764	0.312302
KLKB1-N494-LQAPLNYTEFQKPICLPSK-Hex5HexNAc4NeuAc1Fuc1	0.207669	0.492408
CFH-N217-SPDVINGSPISQK-Hex5HexNAc4NeuAc2Fuc1	0.207582	0.536946
A2M-N55-GCVLLSYLNETVTVSASLESVR-Hex6HexNAc3	0.207413	0.912972
IGHG1-N180-EEQYNSTYR-Hex4HexNAc5Fuc3	0.207366	0.305685
KNG1-N205-ITYSIVQTNCSK-Hex7HexNAc5NeuAc2Fuc2	0.206178	0.232898
ORM1-N72/72-SVQEIQATFFYFTPNKTEDTIFLR-Hex8HexNAc7NeuAc1	0.205937	0.272034
IGHG1-N180-EEQYNSTYR-Hex6HexNAc4Fuc1	0.205574	0.17259
HPX-N187-SWPAVGNCSSALR-Hex6HexNAc5NeuAc1	0.205527	0.381773
CETP-N105-SIDVSIQNVSVVFK-Hex5HexNAc4NeuAc2Fuc1	0.205515	0.448147
IGHA2-N205-TPLTANITK-Hex4HexNAc4	0.204233	0.256403
IGHA1-N144/131-PALEDLLLGSEANLTCTLTGLR-Hex5HexNAc4NeuAc1Fuc1	0.204209	0.228168
LGALS3BP-N551-AAIPSALDTNSSK-Hex6HexNAc3	0.204141	0.314767
A2M-N869-SLGNVNFTVSAEALESQELCGTEVPSVPEHGR-Hex4HexNAc3	0.203452	0.453048
C9-N415-AVNITSENLIDDVVSLIR-Hex7HexNAc5NeuAc2Fuc2	0.202688	0.202449
IGHG1-N180-EEQYNSTYR-Hex5HexNAc4Fuc1	0.202656	0.187566
PON1-N253-IHVYEKHANWTLTPLK-Hex5HexNAc4NeuAc2	0.20265	0.108899
SIGLEC5-N100/100-KNCSLSIGDAR-Hex5HexNAc4NeuAc1	0.20238	0.247349
IGHD-N367-TLLNASR-Hex4HexNAc4NeuAc1Fuc1	0.201555	0.119041
HPX-N187-SWPAVGNCSSALR-Hex6HexNAc7NeuAc2Fuc4	0.20061	0.353096
CFH-N1029-MDGASNVTCINSR-Hex2HexNAc2	0.199811	0.392457
KNG1-N205-ITYSIVQTNCSK-Hex6HexNAc5NeuAc2Fuc1	0.199324	0.21418
IGFBP3-N116-GLCVNASAVSR-Hex5HexNAc4NeuAc2Fuc1	0.199254	0.342044
SHBG-N380-LDVDQALNR-Hex6HexNAc4NeuAc1Fuc1	0.198263	0.237193
LGALS3BP-N551-AAIPSALDTNSSK-Hex7HexNAc5NeuAc2Fuc2	0.198089	0.277611
AHSG-N156-VCQDCPLLAPLNDTR-Hex7HexNAc5NeuAc2Fuc2	0.198082	0.317341
AHSG-N156-KVCQDCPLLAPLNDTR-Hex4HexNAc3	0.197428	0.357157
A2M-N1424-VSNQTLSLFFTVLQDVPVR-Hex7HexNAc6NeuAc2Fuc1	0.197202	0.347653
PLTP-N64-GKEGHFYYNISEVK-Hex5HexNAc4NeuAc2	0.197112	0.300136
IGHG2-N176-EEQFNSTFR-Hex3HexNAc3Fuc1	0.196894	0.239874
CFI-N70-NGTAVCATNRR-Hex3HexNAc3NeuAc1	0.196725	0.286324
AHSG-N156-VCQDCPLLAPLNDTR-Hex2HexNAc2	0.195605	0.387802
CLU-N86-KEDALNETR-Hex5HexNAc4NeuAc2Fuc1	0.195075	0.455027
JCHAIN-N71-ENISDPTSPLR-Hex4HexNAc3NeuAc1Fuc1	0.194044	0.126574
PON1-N253-HANWTLTPLK-Hex5HexNAc4	0.194021	0.305685
CFH-N911-ISEENETTCYMGK-Hex6HexNAc5NeuAc1Fuc1	0.193963	0.794921
APOD-N65-CIQANYSLMENGK-Hex5HexNAc4NeuAc2	0.193501	0.372235
FAT4-N3140-YSISSGNEEGIFAINSSTGILTLAK-Hex5HexNAc4NeuAc2	0.193482	0.277438
APOM-N135-TELFSSSCPGGIMLNETGQGYQR-Hex4HexNAc3NeuAc1	0.193461	0.347653
TF-N630-QQQHLFGSNVTDCSGNFCLFR-Hex5HexNAc4NeuAc2Fuc1	0.193447	0.364477
NRP1-N150-RGPECSQNYTTPSGVIK-Hex4HexNAc3NeuAc1	0.192956	0.726939
LGALS3BP-N125-DAGVVCTNETR-Hex8HexNAc6NeuAc3Fuc1	0.192917	0.174843
IGHM-N46-NNSDISSTR-Hex6HexNAc3NeuAc1	0.191637	0.188358
AHSG-N156-KVCQDCPLLAPLNDTR-Hex3HexNAc3NeuAc1	0.191496	0.347101
A2M-N55-GCVLLSYLNETVTVSASLESVR-Hex6HexNAc5Fuc1	0.19138	0.312302
KIT-N130-SLYGKEDNDTLVR-Hex5HexNAc3NeuAc1	0.190983	0.385047
C4BPB-N71-EWDNTTTECR-Hex5HexNAc4NeuAc2	0.190966	0.0275994
KNG1-N205-ITYSIVQTNCSK-Hex7HexNAc6NeuAc3	0.190822	0.30058
CSF1R-N353-LANATTK-Hex6HexNAc5NeuAc1Fuc1	0.190004	0.433453
CFH-N1029-MDGASNVTCINSR-Hex6HexNAc5Fuc1	0.189772	0.466149
FN1-N528-DQCIVDDITYNVNDTFHK-Hex6HexNAc5NeuAc1	0.189387	0.254205
IGHG1-N180-EEQYNSTYR-Hex4HexNAc4	0.189344	0.0751488
C4A-N1391/1391-NTTCQDLQIEVTVK-Hex5HexNAc4NeuAc2	0.188916	0.183608
A2M-N869-SLGNVNFTVSAEALESQELCGTEVPSVPEHGR-Hex4HexNAc2	0.188416	0.508172
IGHA2-N205-TPLTANITK-Hex6HexNAc5	0.188399	0.314268
LUM-N88-AFENVTDLQWLILDHNLLENSK-Hex5HexNAc4NeuAc1Fuc1	0.188294	0.470957
CP-N397-ENLTAPGSDSAVFFEQGTTR-Hex6HexNAc4NeuAc1	0.18816	0.61898
CP-N138-EHEGAIYPDNTTDFQR-Hex8HexNAc6NeuAc3Fuc2	0.187486	0.238208
BTD-N349-NPVGLIGAENATGETDPSHSK-Hex7HexNAc6NeuAc4Fuc1	0.187287	0.228168
APOD-N98-ADGTVNQIEGEATPVNLTEPAK-Hex5HexNAc4NeuAc1Fuc1	0.185519	0.140946
C5-N741/370/319-ANISHK-Hex4HexNAc4NeuAc1	0.184741	0.277438
A2M-N869-SLGNVNFTVSAEALESQELCGTEVPSVPEHGR-Hex4HexNAc3NeuAc1	0.184578	0.405122
IGHG2-N176-EEQFNSTFR-Hex5HexNAc4NeuAc1	0.184224	0.276488
A2M-N869-SLGNVNFTVSAEALESQELCGTEVPSVPEHGR-Hex5HexNAc4	0.183919	0.357806
IGHM-N46-YKNNSDISSTR-Hex6HexNAc3	0.183821	0.222133
NRP1-N150-RGPECSQNYTTPSGVIK-Hex5HexNAc4NeuAc1	0.183657	0.465461
CFI-N70-NGTAVCATNRR-Hex3HexNAc3	0.183578	0.179034
AHSG-N176-AALAAFNAQNNGSNFQLEEISR-Hex3HexNAc3NeuAc1	0.183191	0.324416
PLTP-N245-NWSLPNR-Hex5HexNAc4NeuAc1Fuc1	0.183111	0.307594
TTN-N16362-IEWSKNETVIEK-Hex3HexNAc3NeuAc1Fuc1	0.182845	0.187814
VWF-N2585-MEACMLNGTVIGPGK-Hex5HexNAc5Fuc2	0.182382	0.281574
AZGP1-N128-FGCEIENNR-Hex5HexNAc4NeuAc1Fuc1	0.182309	0.144371
A2M-N1424-VSNQTLSLFFTVLQDVPVR-Hex5HexNAc4NeuAc2Fuc1	0.182299	0.381773
SERPINA1-N107-ADTHDEILEGLNFNLTEIPEAQIHEGFQELLR-Hex6HexNAc5NeuAc2Fuc3	0.181907	0.238208
PON1-N253-HANWTLTPLK-Hex5HexNAc4NeuAc1	0.181835	0.332028
AHSG-N156-KVCQDCPLLAPLNDTR-Hex5HexNAc4NeuAc2	0.181681	0.390842
AHSG-N156-KVCQDCPLLAPLNDTR-Hex5HexNAc4NeuAc1	0.181071	0.357947
KNG1-N294-LNAENNATFYFK-Hex6HexNAc5NeuAc1Fuc1	0.180953	0.527092
IGHG1-N180-EEQYNSTYR-Hex5HexNAc5	0.180489	0.121759
NRP1-N150-RGPECSQNYTTPSGVIK-Hex5HexNAc4NeuAc1Fuc1	0.180379	0.483555
CFH-N911-ISEENETTCYMGK-Hex6HexNAc5NeuAc3Fuc1	0.179397	0.224047
APOD-N98-ADGTVNQIEGEATPVNLTEPAKLEVK-Hex7HexNAc6NeuAc3Fuc1	0.179309	0.160028
AHSG-N156-VCQDCPLLAPLNDTR-Hex5HexNAc4	0.178901	0.347101
C5-N741/370/319-ANISHK-Hex5HexNAc4NeuAc2	0.177384	0.18805
KNG1-N205-ITYSIVQTNCSK-Hex4HexNAc3NeuAc1	0.177005	0.228109
ORM1-N56/56-NEEYNK-Hex8HexNAc7NeuAc4Fuc1	0.176862	0.0717917
CFHR2-N126/126/126-NISCVER-Hex5HexNAc4NeuAc1	0.176702	0.349614
CCDC88A-N489-TVEELRTTVDSVEGNASK-Hex6HexNAc3NeuAc2Fuc1	0.176481	0.335046
APOD-N98-ADGTVNQIEGEATPVNLTEPAK-Hex5HexNAc4Fuc1	0.176357	0.0911667
CP-N762-EWEKELHHLQEQNVSNAFLDK-Hex5HexNAc4NeuAc2	0.176014	0.307692
PLTP-N143-VSNVSCQASVSR-Hex5HexNAc4Fuc1	0.175602	0.659974
CFH-N1029-MDGASNVTCINSR-Hex3HexNAc3	0.175579	0.360907
MASP1-N385-NNLTTYK-Hex5HexNAc4NeuAc1	0.175373	0.387409
LUM-N127-LHINHNNLTESVGPLPK-Hex4HexNAc3NeuAc1Fuc1	0.175264	0.505461
IGHG2-N176-EEQFNSTFR-Hex2HexNAc3Fuc1	0.175097	0.218609
C9-N415-AVNITSENLIDDVVSLIR-Hex6HexNAc4NeuAc1Fuc2	0.174799	0.265031
LUM-N127-LHINHNNLTESVGPLPK-Hex6HexNAc5NeuAc1Fuc1	0.173542	0.385796
CFH-N1029-MDGASNVTCINSR-Hex4HexNAc3Fuc1	0.173443	0.445153
C4A-N1328/1328-GLNVTLSSTGR-Hex3HexNAc2	0.173246	0.136278
IGHG1-N180-EEQYNSTYR-Hex6HexNAc4NeuAc1Fuc1	0.172735	0.160014
AHSG-N156-KVCQDCPLLAPLNDTR-Hex4HexNAc4NeuAc1	0.172143	0.363204
PLTP-N143-VSNVSCQASVSR-Hex3HexNAc3Fuc1	0.172125	0.439746
C4A-N1328/1328-GLNVTLSSTGR-Hex5HexNAc5Fuc1	0.17117	0.20149
CLU-N86-EDALNETR-Hex6HexNAc5NeuAc1Fuc1	0.170607	0.167193
MST1-N296-GTANTTTAGVPCQR-Hex3HexNAc3NeuAc1	0.169869	0.368783
C1RL-N147-TQPSSENK-Hex5HexNAc4NeuAc2	0.169529	0.143023
IGHG1-N180-EEQYNSTYR-Hex2HexNAc3	0.169521	0.0596971
KNG1-N205-ITYSIVQTNCSK-Hex2HexNAc2	0.16889	0.140602
IGHA1-N144/131-LSLHRPALEDLLLGSEANLTCTLTGLR-Hex4HexNAc4	0.168804	0.223994
IGHM-N46-NNSDISSTR-Hex6HexNAc4NeuAc1	0.167438	0.124536
IGHM-N46-NNSDISSTR-Hex4HexNAc5Fuc1	0.167085	0.0346982
MASP1-N385-NNLTTYK-Hex5HexNAc4NeuAc2	0.166778	0.258345
KCND1-N629-NSSLGTPCLFPETVK-Hex5HexNAc4NeuAc1	0.166496	0.174096
CFI-N70-NGTAVCATNRR-Hex5HexNAc4	0.166408	0.202449
ORM1-N72/72-SVQEIQATFFYFTPNKTEDTIFLR-Hex7HexNAc4NeuAc2Fuc2	0.165988	0.0763717
IGHM-N46-YKNNSDISSTR-Hex6HexNAc3NeuAc1Fuc1	0.165917	0.160014
C4A-N1328/1328-GLNVTLSSTGR-Hex2HexNAc2	0.165805	0.134267
APOD-N98-ADGTVNQIEGEATPVNLTEPAKLEVK-Hex7HexNAc6NeuAc1Fuc5	0.165505	0.228109
A2M-N55-GCVLLSYLNETVTVSASLESVR-Hex6HexNAc4NeuAc1Fuc2	0.165073	0.320294
CETP-N257-GHFIYKNVSEDLPLPTFSPTLLGDSR-Hex5HexNAc4NeuAc2Fuc1	0.163943	0.301267
ITIH1-N588-ANLSSQALQMSLDYGFVTPLTSMSIR-Hex5HexNAc4NeuAc2Fuc1	0.163884	0.0222773
IGHG2-N176-EEQFNSTFR-HexNAc2Fuc1	0.16309	0.224184
AZGP1-N128-FGCEIENNR-Hex5HexNAc5NeuAc1Fuc1	0.161358	0.276488
C5-N741/370/319-ANISHK-Hex3HexNAc3	0.160881	0.202022
CFH-N911-ISEENETTCYMGK-Hex5HexNAc4NeuAc1Fuc2	0.160618	0.234491
IGHG1-N180-EEQYNSTYR-Hex3HexNAc2	0.160236	0.0723697
CTBS-N299-QINSSISGNLWDKDQR-Hex5HexNAc4NeuAc2	0.159569	0.481206
BTD-N150-FNDTEVLQR-Hex5HexNAc4NeuAc1	0.158446	0.297686
TNXB-N3920-GPNLTSPASITFTTGLEAPR-Hex5HexNAc4NeuAc2Fuc1	0.158446	0.347653
PLTP-N64-EGHFYYNISEVK-Hex6HexNAc5NeuAc1Fuc1	0.158326	0.325056
ORM1-N93-QDQCIYNTTYLNVQR-Hex8HexNAc7NeuAc3Fuc1	0.157892	0.20864
JCHAIN-N71-ENISDPTSPLR-Hex5HexNAc4Fuc1	0.157618	0.667956
IGHG2-N176-EEQFNSTFR-Hex5HexNAc4NeuAc2Fuc1	0.157527	0.175078
IGHA1-N144/131-PALEDLLLGSEANLTCTLTGLR-Hex6HexNAc4NeuAc1Fuc1	0.157314	0.185354
IGHM-N46-YKNNSDISSTR-Hex4HexNAc4	0.157118	0.0711667
C5-N741/370/319-ANISHK-Hex4HexNAc3	0.155906	0.210276
MMRN1-N1075-HPFTGDNCTIK-Hex6HexNAc5NeuAc2Fuc1	0.155672	0.228024
TF-N432-CGLVPVLAENYNK-Hex5HexNAc4NeuAc2Fuc1	0.155533	0.224014
C6-N855-LSSNSTKK-Hex4HexNAc3NeuAc1	0.155463	0.174096
CDH5-N442-EVYPWYNLTVEAK-Hex5HexNAc4NeuAc1Fuc1	0.154984	0.358944
FCN3-N189-VELEDFNGNR-Hex4HexNAc5NeuAc1Fuc1	0.153913	0.115801
IGHG1-N180-EEQYNSTYR-Hex3HexNAc4NeuAc1Fuc1	0.153558	0.223512
PLTP-N64-EGHFYYNISEVK-Hex5HexNAc4NeuAc2	0.152557	0.339743
APOB-N2982-VNQNLVYESGSLNFSK-Hex5HexNAc4NeuAc2	0.152175	0.049178
PIGR-N469-VPGNVTAVLGETLK-Hex5HexNAc4NeuAc2	0.151891	0.180872
C4A-N226/226-FSDGLESNSSTQFEVK-Hex5HexNAc2	0.151569	0.122942
MST1-N296-GTANTTTAGVPCQR-Hex5HexNAc4NeuAc1	0.149897	0.218518
IGHG2-N176-EEQFNSTFR-Hex4HexNAc5NeuAc1Fuc1	0.149646	0.197519
CFH-N911-ISEENETTCYMGK-Hex5HexNAc4NeuAc1Fuc1	0.149377	0.303833
IGHA2-N205-TPLTANITK-Hex4HexNAc5	0.149343	0.199654
SERPINA3-N271-YTGNASALFILPDQDK-Hex5HexNAc4NeuAc2	0.149308	0.212465
LUM-N127-KLHINHNNLTESVGPLPK-Hex6HexNAc5NeuAc2Fuc4	0.149274	0.190343
LGALS3BP-N551-AAIPSALDTNSSK-Hex6HexNAc2	0.149047	0.0988253
IGHM-N46-YKNNSDISSTR-Hex5HexNAc4	0.148997	0.179034
APOD-N98-ADGTVNQIEGEATPVNLTEPAK-Hex4HexNAc3NeuAc1Fuc1	0.148729	0.0463834
C5-N741/370/319-ANISHK-Hex2HexNAc2	0.148179	0.172082
CP-N138-EHEGAIYPDNTTDFQR-Hex5HexNAc4NeuAc2Fuc1	0.147844	0.225958
HRG-N125-VIDFNCTTSSVSSALANTK-Hex5HexNAc4NeuAc2	0.147695	0.247494
KNG1-N294-LNAENNATFYFK-Hex6HexNAc5NeuAc2Fuc3	0.147219	0.357806
C4A-N1391/1391-NTTCQDLQIEVTVK-Hex3HexNAc5Fuc1	0.147121	0.19621
TF-N432-CGLVPVLAENYNK-Hex4HexNAc6Fuc1	0.146837	0.27328
CFH-N911-ISEENETTCYMGK-Hex5HexNAc4NeuAc2	0.146184	0.27759
C8A-N437-GGSSGWSGGLAQNR-Hex6HexNAc4NeuAc1Fuc3	0.145794	0.304586
LGALS3BP-N125-DAGVVCTNETR-Hex7HexNAc6NeuAc3Fuc2	0.145664	0.160014
IGHG2-N176-EEQFNSTFR-Hex5HexNAc5NeuAc1Fuc1	0.145342	0.236979
C7-N754-NYTLTGR-Hex4HexNAc3Fuc1	0.145063	0.255546
LGALS3BP-N125-DAGVVCTNETR-Hex5HexNAc4NeuAc1Fuc2	0.145034	0.22574
FBLN1-N98-CATPHGDNASLEATFVK-Hex5HexNAc4NeuAc1Fuc1	0.144537	0.128707
LYVE1-N53-KANQQLNFTEAK-Hex6HexNAc5NeuAc3	0.144294	0.216977
AHSG-N156-KVCQDCPLLAPLNDTR-Hex5HexNAc3NeuAc2Fuc2	0.14371	0.306954
APOH-N162-VYKPSAGNNSLYR-Hex6HexNAc4NeuAc2	0.143461	0.180632
LGALS3BP-N125-DAGVVCTNETR-Hex7HexNAc5NeuAc2Fuc3	0.14176	0.209752
CFI-N103-FLNNGTCTAEGK-Hex4HexNAc3NeuAc1	0.141545	0.195028
CETP-N105-SIDVSIQNVSVVFK-Hex5HexNAc4NeuAc1Fuc1	0.139553	0.272034
LGALS3BP-N69-ALGFENATQALGR-Hex5HexNAc4NeuAc2Fuc1	0.139202	0.157228
APOD-N98-ADGTVNQIEGEATPVNLTEPAK-Hex5HexNAc4	0.138985	0.10778
KNG1-N205-ITYSIVQTNCSK-Hex5HexNAc4NeuAc2	0.138435	0.132747
CFH-N911-ISEENETTCYMGK-Hex6HexNAc5NeuAc2Fuc1	0.138307	0.212472
F7-N205-NASKPQGR-Hex5HexNAc4NeuAc2	0.137744	0.184858
MASP1-N178-FGYILHTDNR-Hex5HexNAc4NeuAc1	0.137629	0.357157
APOH-N162-PSAGNNSLYR-Hex5HexNAc4NeuAc2	0.137623	0.137014
JCHAIN-N71-ENISDPTSPLR-Hex5HexNAc4NeuAc2	0.137608	0.13769
IGHG1-N180-EEQYNSTYR-Hex5HexNAc4NeuAc2Fuc1	0.13719	0.145678
FN1-N528-DQCIVDDITYNVNDTFHK-Hex5HexNAc4NeuAc1	0.136488	0.238208
CP-N138-EHEGAIYPDNTTDFQR-Hex7HexNAc6NeuAc3Fuc1	0.136067	0.147211
ZNF385B-N336-LKMQNGSK-Hex5HexNAc4NeuAc2	0.136036	0.238208
JCHAIN-N71-ENISDPTSPLR-Hex5HexNAc5NeuAc1Fuc1	0.135963	0.0449142
C4A-N1391/1391-NTTCQDLQIEVTVK-Hex6HexNAc4NeuAc1Fuc1	0.135928	0.165401
C7-N754-NYTLTGR-Hex5HexNAc4NeuAc1Fuc1	0.135224	0.238246
HPX-N64-CSDGWSFDATTLDDNGTMLFFK-Hex4HexNAc3NeuAc1	0.133719	0.153739
ADAMTSL4-N490-LVSGNLTDR-Hex5HexNAc4Fuc1	0.133542	0.347101
C5-N741/370/319-ANISHK-Hex5HexNAc4	0.133388	0.147211
PLTP-N143-VSNVSCQASVSR-Hex6HexNAc5NeuAc1Fuc1	0.132077	0.357157
IGHA2-N205-TPLTANITK-Hex6HexNAc5NeuAc1Fuc1	0.132054	0.212206
VTN-N169-NGSLFAFR-Hex5HexNAc4NeuAc2Fuc1	0.131857	0.144155
ORM1-N56/56-NEEYNK-Hex5HexNAc4NeuAc2Fuc1	0.131452	0.0977239
CFI-N494-LISNCSK-Hex3HexNAc2	0.131402	0.111351
LGALS3BP-N125-DAGVVCTNETR-Hex8HexNAc6NeuAc2Fuc2	0.131314	0.113494
IGHA1-N144/131-PALEDLLLGSEANLTCTLTGLR-Hex5HexNAc4	0.131148	0.187117
KNG1-N294-LNAENNATFYFK-Hex4HexNAc3NeuAc1	0.130861	0.160014
CFI-N494-LISNCSK-Hex6HexNAc4NeuAc1Fuc1	0.130492	0.113104
CFI-N494-LISNCSK-Hex2HexNAc2	0.130446	0.104693
CETP-N358-GVVVNSSVMVK-Hex5HexNAc4NeuAc1	0.129039	0.183779
ANGPTL3-N296-IDGSQNFNETWENYK-Hex5HexNAc4NeuAc1	0.129017	0.192018
CFH-N911-ISEENETTCYMGK-Hex7HexNAc5NeuAc2Fuc2	0.128748	0.18616
LUM-N88-AFENVTDLQWLILDHNLLENSK-Hex8HexNAc7NeuAc2Fuc1	0.127469	0.237318
CFH-N911-ISEENETTCYMGK-Hex2HexNAc2	0.127466	0.145665
IGHG1-N180-EEQYNSTYR-Hex5HexNAc5Fuc1	0.126304	0.121501
AHSG-N156-KVCQDCPLLAPLNDTR-Hex5HexNAc6NeuAc1	0.126172	0.259624
C4A-N1328/1328-GLNVTLSSTGR-Hex3HexNAc3NeuAc1	0.126012	0.0711667
ORM1-N56/56-NEEYNK-Hex7HexNAc6NeuAc2Fuc1	0.126011	0.115801
CFI-N494-LISNCSK-Hex5HexNAc4NeuAc2	0.125267	0.111351
IGHG2-N176-EEQFNSTFR-Hex3HexNAc3	0.125116	0.176894
FUCA2-N377-SQNDTVTPDVWYTSKPK-Hex5HexNAc4NeuAc2	0.125062	0.184991
CFH-N911-ISEENETTCYMGK-Hex7HexNAc5NeuAc1Fuc3	0.124997	0.0442278
F5-N468-NNTMIR-Hex5HexNAc4NeuAc2	0.123039	0.247349
SERPIND1-N49-NLSMPLLPADFHK-Hex5HexNAc4NeuAc2Fuc1	0.123011	0.22022
CACNA2D1-N324-DAVNNITAK-Hex9HexNAc2	0.122192	0.140692
ORM1-N56/56-NEEYNK-Hex7HexNAc5NeuAc3Fuc1	0.121533	0.104693
CFI-N494-LISNCSK-Hex4HexNAc3NeuAc1	0.121507	0.137014
IGHM-N209-GLTFQQNASSMCVPDQDTAIR-Hex5HexNAc5Fuc1	0.121158	0.137014
IGHG1-N180-EEQYNSTYR-Hex3HexNAc3	0.119773	0.0509095
C7-N754-NYTLTGR-Hex3HexNAc3NeuAc1Fuc1	0.11939	0.193923
IGHA2-N205-TPLTANITK-Hex5HexNAc5NeuAc1Fuc1	0.119176	0.145665
A2M-N55-GCVLLSYLNETVTVSASLESVR-Hex6HexNAc5NeuAc1Fuc1	0.118828	0.272034
LGALS3BP-N125-DAGVVCTNETR-Hex6HexNAc5NeuAc2Fuc1	0.118601	0.0957633
IGHA1-N340-LAGKPTHVNVSVVMAEVDGTCY-Hex6HexNAc3NeuAc1	0.118494	0.134267
IGHG1-N180-EEQYNSTYR-Hex6HexNAc4NeuAc1Fuc2	0.118276	0.1241
IGHA1-N144/131-LSLHRPALEDLLLGSEANLTCTLTGLR-Hex5HexNAc5NeuAc1	0.118078	0.161001
IGHA1-N340-LAGKPTHVNVSVVMAEVDGTCY-Hex5HexNAc4NeuAc1	0.117788	0.136278
IGHM-N209-GLTFQQNASSMCVPDQDTAIR-Hex6HexNAc4NeuAc1	0.117702	0.147211
IGHM-N46-NNSDISSTR-Hex4HexNAc3NeuAc1Fuc1	0.117026	0.103569
IGHA2-N205-TPLTANITK-Hex4HexNAc5Fuc1	0.116542	0.140407
APOD-N65-CIQANYSLMENGK-Hex7HexNAc6NeuAc3	0.116472	0.143932
CPN2-N74-AFGSNPNLTK-Hex5HexNAc4NeuAc2Fuc1	0.116424	0.116966
C1RL-N147-TQPSSENK-Hex6HexNAc5NeuAc3	0.116198	0.102979
THBS1-N1067-VVNSTTGPGEHLR-Hex5HexNAc4NeuAc1	0.116143	0.0851746
SERPINB11-N209-NVTVEMMYQIGTFK-Hex3HexNAc3NeuAc1	0.116067	0.154388
CFI-N494-LISNCSK-Hex4HexNAc3	0.114168	0.0915597
HPX-N187-SWPAVGNCSSALR-Hex6HexNAc4NeuAc1Fuc1	0.114007	0.0718517
C4A-N1328/1328-GLNVTLSSTGR-Hex4HexNAc3	0.1137	0.122942
A2M-N55-GCVLLSYLNETVTVSASLESVR-Hex4HexNAc3NeuAc1	0.113587	0.147211
MST1-N615/619-GTGNDTVLNVALLNVISNQECNIK-Hex5HexNAc4NeuAc2	0.113087	0.163564
APOD-N65-CIQANYSLMENGK-Hex7HexNAc6NeuAc2	0.112567	0.103569
ORM1-N72/72-SVQEIQATFFYFTPNKTEDTIFLR-Hex7HexNAc7NeuAc2Fuc2	0.11182	0.15136
F2-N416-WVLTAAHCLLYPPWDKNFTENDLLVR-Hex5HexNAc4NeuAc2	0.111299	0.319582
ZNF605-N38-DVMLENYSNLVFLEVWLDNPKMWLR-Hex5HexNAc4NeuAc1	0.110936	0.218518
ORM1-N93-QDQCIYNTTYLNVQR-Hex9HexNAc7NeuAc2Fuc2	0.110864	0.180632
HPX-N187-SWPAVGNCSSALR-Hex6HexNAc5NeuAc2Fuc1	0.110422	0.215887
SLC38A2-N326-RMMNVSK-Hex5HexNAc4NeuAc2	0.110415	0.134829
AHSG-N156-KVCQDCPLLAPLNDTR-Hex4HexNAc7Fuc3	0.110255	0.187142
PDGFRA-N353-NNLTLIENLTEITTDVEK-HexNAc2	0.109977	0.110527
MST1-N296-GTANTTTAGVPCQR-Hex5HexNAc4NeuAc2	0.109657	0.158559
PIGR-N421-LSLLEEPGNGTFTVILNQLTSR-Hex5HexNAc5Fuc1	0.109324	0.181505
C7-N754-NYTLTGR-Hex5HexNAc4NeuAc1Fuc2	0.108833	0.238208
LGALS3BP-N580-TVIRPFYLTNSSGVD-Hex5HexNAc4NeuAc2	0.108676	0.143023
A2M-N55-GCVLLSYLNETVTVSASLESVR-Hex6HexNAc4NeuAc2	0.10832	0.202449
PLTP-N64-GKEGHFYYNISEVK-Hex6HexNAc5NeuAc1Fuc1	0.108227	0.187526
SERPINA1-N107-ADTHDEILEGLNFNLTEIPEAQIHEGFQELLR-Hex4HexNAc3NeuAc1	0.108151	0.0887524
ATRN-N416-IDSTGNVTNELR-Hex6HexNAc3	0.107693	0.218445
JCHAIN-N71-ENISDPTSPLR-Hex5HexNAc5	0.107684	0.000801335
AHSG-N156-VCQDCPLLAPLNDTR-Hex4HexNAc3NeuAc1	0.107259	0.233579
IGHM-N46-YKNNSDISSTR-Hex4HexNAc5NeuAc1Fuc1	0.106854	0.0331539
APOD-N98-ADGTVNQIEGEATPVNLTEPAKLEVK-Hex10HexNAc8NeuAc1Fuc4	0.106625	0.108284
IGHM-N440-STGKPTLYNVSLVMSDTAGTCY-Hex5HexNAc2	0.106451	0.0577633
CFB-N378-ALQAVYSMMSWPDDVPPEGWNR-Hex5HexNAc4NeuAc2Fuc1	0.105995	0.143927
LRG1-N325-MFSQNDTR-Hex6HexNAc5NeuAc2Fuc1	0.105311	0.122301
C7-N754-NYTLTGR-Hex5HexNAc5Fuc1	0.105311	0.150788
SIGLEC5-N100/100-NCSLSIGDAR-Hex5HexNAc4NeuAc1	0.105185	0.121424
AHSG-N176-AALAAFNAQNNGSNFQLEEISR-Hex5HexNAc4NeuAc1Fuc1	0.105064	0.242958
CFI-N494-LISNCSK-Hex3HexNAc3	0.105057	0.150637
CFH-N1095/194-SPYEMFGDEEVMCLNGNWTEPPQCK-Hex6HexNAc3NeuAc2Fuc1	0.104292	0.239413
LAMP1-N103-GHTLTLNFTR-Hex5HexNAc4NeuAc1	0.103834	0.215497
APOH-N253-LGNWSAMPSCK-Hex5HexNAc3NeuAc2Fuc1	0.103018	0.227909
SERPINA1-N107-ADTHDEILEGLNFNLTEIPEAQIHEGFQELLR-Hex6HexNAc5NeuAc2Fuc2	0.102443	0.144428
PON1-N253-HANWTLTPLK-Hex3HexNAc3NeuAc1	0.102117	0.164506
CP-N138-EHEGAIYPDNTTDFQR-Hex7HexNAc6NeuAc2Fuc3	0.101612	0.135598
HYOU1-N869-NATLAEQAK-Hex6HexNAc5NeuAc3	0.101508	0.15352
LRG1-N325-MFSQNDTR-Hex5HexNAc4NeuAc2Fuc1	0.101096	0.217763
ICAM2-N105-QESMNSNVSVYQPPR-Hex6HexNAc5NeuAc3Fuc1	0.0989533	0.18693
CP-N138-EHEGAIYPDNTTDFQR-Hex5HexNAc4	0.0988714	0.121537
KLKB1-N127-GVNFNVSK-Hex6HexNAc4NeuAc1Fuc1	0.0984707	0.0771019
TF-N432-CGLVPVLAENYNK-Hex4HexNAc4NeuAc1	0.0983459	0.0397903
JCHAIN-N71-IIVPLNNRENISDPTSPLR-Hex5HexNAc5NeuAc2Fuc1	0.0967834	0.0442278
MINPP1-N242-NATALYHVEAFK-Hex5HexNAc4NeuAc2	0.0963826	0.224017
PDGFRA-N353-NNLTLIENLTEITTDVEK-Hex6HexNAc4NeuAc1Fuc1	0.0963376	0.0887539
FAT4-N615-ATDGDLGDNGTVR-Hex6HexNAc2	0.0962632	0.137949
ORM2-N103-ENGTVSR-Hex4HexNAc4NeuAc2	0.0956194	0.184991
FCN2-N300-GYNYSYK-Hex5HexNAc4NeuAc2Fuc1	0.0950003	0.0680356
AHSG-N156-VCQDCPLLAPLNDTR-Hex8HexNAc7NeuAc1	0.0947405	0.136278
A2M-N55-GCVLLSYLNETVTVSASLESVR-Hex6HexNAc4NeuAc1	0.0944589	0.260767
VTN-N169-NGSLFAFR-Hex3HexNAc3NeuAc1	0.0942068	0.12975
IGHM-N46-YKNNSDISSTR-Hex4HexNAc2Fuc1	0.0941634	0.121501
C4A-N1328/1328-GLNVTLSSTGR-Hex4HexNAc5Fuc1	0.0935375	0.17085
IGHG1-N180-EEQYNSTYR-Hex3HexNAc4Fuc1	0.0926506	0.0497817
MLIP-N72-SPETVNR-Hex5HexNAc4NeuAc2	0.0923205	0.0964804
LGALS3BP-N125-DAGVVCTNETR-Hex6HexNAc6NeuAc3Fuc1	0.0911828	0.0977239
SHBG-N380-LDVDQALNR-Hex5HexNAc4NeuAc1	0.0911363	0.147211
F2-N121-GHVNITR-Hex5HexNAc5NeuAc1Fuc1	0.0908744	0.143196
VTN-N242-NISDGFDGIPDNVDAALALPAHSYSGR-Hex6HexNAc5NeuAc2Fuc1	0.0902866	0.0490239
APOB-N3224-SYNETK-Hex5HexNAc4NeuAc1Fuc1	0.0894235	0.0627564
IGHD-N367-TLLNASR-Hex6HexNAc5	0.0892895	0.0156246
LRG1-N325-MFSQNDTR-Hex7HexNAc6NeuAc3Fuc1	0.089068	0.122686
KLKB1-N127-GVNFNVSK-Hex4HexNAc3NeuAc1	0.0883474	0.0520347
IGFBP3-N136-AYLLPAPPAPGNASESEEDR-Hex5HexNAc4NeuAc2Fuc1	0.0882264	0.160028
C5-N741/370/319-ANISHK-Hex6HexNAc5NeuAc3Fuc1	0.088009	0.0712466
JCHAIN-N71-ENISDPTSPLR-Hex5HexNAc4NeuAc1	0.0876781	0.119191
APOH-N253-LGNWSAMPSCK-Hex5HexNAc4NeuAc1	0.0872938	0.0771019
VTN-N86-NNATVHEQVGGPSLTSDLQAQSK-Hex6HexNAc5NeuAc3Fuc1	0.0870153	0.175478
THBS1-N1067-VVNSTTGPGEHLR-Hex5HexNAc5NeuAc1	0.0856937	0.0657435
CLU-N354-MLNTSSLLEQLNEQFNWVSR-Hex5HexNAc4NeuAc1Fuc1	0.0855231	0.183608
ORM1-N93-QDQCIYNTTYLNVQR-Hex8HexNAc6NeuAc1Fuc1	0.0854761	0.103871
TF-N432-CGLVPVLAENYNK-Hex4HexNAc3NeuAc1	0.0839379	0.0718517
PON1-N253-HANWTLTPLK-Hex3HexNAc3	0.0838418	0.121537
IGHM-N209-GLTFQQNASSMCVPDQDTAIR-Hex4HexNAc3NeuAc1Fuc1	0.0837156	0.119988
F2-N121-GHVNITR-Hex5HexNAc4	0.0835918	0.212465
IGHG1-N180-EEQYNSTYR-Hex4HexNAc5Fuc1	0.0835501	0.0645597
AHSG-N156-KVCQDCPLLAPLNDTR-Hex7HexNAc5NeuAc2Fuc1	0.0832058	0.0669966
APOD-N98-ADGTVNQIEGEATPVNLTEPAK-Hex8HexNAc6NeuAc2Fuc2	0.0828569	0.228109
CLU-N374-LANLTQGEDQYYLR-Hex6HexNAc5NeuAc2Fuc1	0.0828454	0.0851746
HRG-N125-VIDFNCTTSSVSSALANTK-Hex5HexNAc4NeuAc1Fuc2	0.0827014	0.0771019
AHSG-N156-VCQDCPLLAPLNDTR-Hex3HexNAc3NeuAc1	0.0823121	0.139741
MASP1-N178-FGYILHTDNR-Hex5HexNAc4NeuAc2	0.0823022	0.124314
AHSG-N176-AALAAFNAQNNGSNFQLEEISR-Hex5HexNAc4NeuAc2	0.081874	0.162855
CFH-N1095/194-SPYEMFGDEEVMCLNGNWTEPPQCK-Hex5HexNAc4NeuAc2	0.081383	0.128275
APOH-N162-VYKPSAGNNSLYR-Hex4HexNAc3	0.0805064	0.0325556
IGHG4-N177-EEQFNSTYR-Hex5HexNAc4NeuAc1	0.0804644	0.00791555
IGHG1-N180-EEQYNSTYR-Hex6HexNAc4NeuAc2	0.0801042	0.0585522
IGHG2-N176-EEQFNSTFR-Hex5HexNAc3Fuc3	0.0800731	0.050278
IGHM-N209-GLTFQQNASSMCVPDQDTAIR-Hex9HexNAc6NeuAc1Fuc2	0.0791598	0.143196
C4A-N1328/1328-GLNVTLSSTGR-Hex5HexNAc4	0.0790841	0.130475
LRG1-N325-MFSQNDTR-Hex5HexNAc4NeuAc1Fuc1	0.0782777	0.15352
A2M-N247-IITILEEEMNVSVCGLYTYGK-Hex5HexNAc3	0.0780738	0.002317
IGHG1-N180-EEQYNSTYR-Hex5HexNAc4	0.07756	0.0251772
C4A-N1391/1391-NTTCQDLQIEVTVK-Hex5HexNAc7NeuAc2Fuc1	0.0762678	0.10099
CSF1R-N353-LANATTK-Hex6HexNAc5NeuAc2Fuc1	0.0759835	0.110527
LGALS3BP-N125-DAGVVCTNETR-Hex7HexNAc5NeuAc2Fuc2	0.0755366	0.049178
CFI-N103-FLNNGTCTAEGK-Hex3HexNAc3NeuAc1	0.075273	0.102979
C1QA-N146-RNPPMGGNVVIFDTVITNQEEPYQNHSGR-Hex5HexNAc4NeuAc2	0.0749476	0.0429092
CP-N138-EHEGAIYPDNTTDFQR-Hex8HexNAc7NeuAc4Fuc2	0.0743739	0.104693
IGHG1-N180-EEQYNSTYR-Hex4HexNAc3	0.0741519	0.0378322
VTN-N242-NISDGFDGIPDNVDAALALPAHSYSGR-Hex5HexNAc5NeuAc3	0.074133	0.114888
AHSG-N156-VCQDCPLLAPLNDTR-Hex6HexNAc4NeuAc1Fuc1	0.0739912	0.137075
ORM1-N93-QDQCIYNTTYLNVQR-Hex6HexNAc4NeuAc1Fuc4	0.073756	0.138261
IGHG2-N176-EEQFNSTFR-Hex5HexNAc3Fuc1	0.0736873	0.134267
HPX-N187-SWPAVGNCSSALR-Hex4HexNAc3NeuAc1	0.0734516	0.0497297
ORM1-N93-QDQCIYNTTYLNVQR-Hex9HexNAc7NeuAc3Fuc2	0.0733759	0.121537
APOD-N98-ADGTVNQIEGEATPVNLTEPAKLEVK-Hex8HexNAc7NeuAc4Fuc4	0.0722652	0.125375
CLU-N354-MLNTSSLLEQLNEQFNWVSR-Hex6HexNAc5NeuAc3Fuc1	0.0721204	0.0664794
HPX-N187-SWPAVGNCSSALR-Hex4HexNAc3	0.0716891	0.0466876
GPLD1-N568-LNVEAANWTVR-Hex5HexNAc4NeuAc2	0.07116	0.119041
ORM2-N88-QNQCFYNSSYLNVQR-Hex6HexNAc5NeuAc2Fuc1	0.0710218	0.00290013
VNN1-N283-MTGSGIYAPNSSR-Hex5HexNAc4NeuAc2	0.0695772	0.119523
CD109-N337-NVSTNVFFK-Hex8HexNAc2	0.0692344	0.147211
A2M-N1424-VSNQTLSLFFTVLQDVPVR-Hex3HexNAc3Fuc1	0.0691244	0.140602
C3-N85-TVLTPATNHMGNVTFTIPANR-Hex5HexNAc3NeuAc1	0.0687887	0.0989229
CFI-N494-LISNCSK-Hex4HexNAc4NeuAc1	0.0686768	0.0749896
BTD-N150-FNDTEVLQR-Hex5HexNAc4NeuAc2	0.0684797	0.143196
IGHM-N46-NNSDISSTR-Hex6HexNAc3	0.0680467	0.0851746
THBS1-N1067-VVNSTTGPGEHLR-Hex4HexNAc3	0.0678332	0.0455118
ATRN-N1082-CENLTTGK-Hex7HexNAc4NeuAc1Fuc1	0.0674401	0.0494123
PGLYRP2-N485-GFGVAIVGNYTAALPTEAALR-Hex5HexNAc4NeuAc2	0.0673626	0.128707
HYOU1-N931-AEPPLNASASDQGEK-Hex6HexNAc5NeuAc2Fuc3	0.0672564	0.0756278
IGHG1-N180-EEQYNSTYR-Hex4HexNAc5NeuAc1Fuc1	0.0668403	0.0450121
AHSG-N176-AALAAFNAQNNGSNFQLEEISR-Hex5HexNAc4NeuAc1Fuc2	0.0663768	0.0851746
IGHA2-N205-TPLTANITK-Hex5HexNAc5NeuAc1	0.0658553	0.136278
ITIH2-N118-GAFISNFSMTVDGK-Hex4HexNAc3NeuAc1	0.0657511	0.123498
KNG1-N205-ITYSIVQTNCSK-Hex8HexNAc7NeuAc1	0.0651208	0.09703
AHSG-N156-VCQDCPLLAPLNDTR-Hex5HexNAc3NeuAc2Fuc2	0.0646806	0.0880989
ORM2-N93-QNQCFYNSSYLNVQR-Hex6HexNAc5NeuAc1	0.0643227	0.103569
IGHG1-N180-EEQYNSTYR-Hex5HexNAc5NeuAc1Fuc1	0.064134	0.0447612
F2-N121-GHVNITR-Hex6HexNAc3NeuAc2	0.0641303	0.132878
LGALS3BP-N125-DAGVVCTNETR-Hex5HexNAc4NeuAc2Fuc4	0.0639901	0.055531
A2M-N247-IITILEEEMNVSVCGLYTYGK-Hex5HexNAc4NeuAc2	0.0635163	0.0930692
C1R-N221-CNYSIR-Hex5HexNAc4NeuAc2	0.0630354	0.131585
IGHA1-N144/131-PALEDLLLGSEANLTCTLTGLR-Hex5HexNAc5NeuAc1	0.062568	0.111108
KLKB1-N127-GVNFNVSK-Hex3HexNAc3NeuAc1	0.0621775	0.0389225
TF-N432-CGLVPVLAENYNK-Hex6HexNAc5NeuAc2Fuc1	0.0616852	0.0749896
IGHG4-N177-EEQFNSTYR-Hex3HexNAc4Fuc1	0.0612316	0.0424715
CP-N397-ENLTAPGSDSAVFFEQGTTR-Hex5HexNAc4NeuAc2	0.0608917	0.109674
PTGDS-N78-SVVAPATDGGLNLTSTFLR-Hex5HexNAc4NeuAc1Fuc1	0.0605011	0.115653
IGHM-N46-NNSDISSTR-Hex5HexNAc4Fuc1	0.059996	0.143932
ITIH4-N517-LPTQNITFQTESSVAEQEAEFQSPK-Hex5HexNAc4NeuAc2Fuc1	0.0597625	0.0291084
APOH-N253-LGNWSAMPSCK-Hex2HexNAc2	0.0595873	0.0427134
SERPINA1-N271-YLGNATAIFFLPDEGK-Hex3HexNAc3NeuAc1	0.0595368	0.0830256
ATRN-N1073-CINQSICEK-Hex5HexNAc4NeuAc2Fuc1	0.059152	0.117216
LGALS3BP-N398-YKGLNLTEDTYKPR-Hex5HexNAc4NeuAc2	0.059021	0.228168
IGHA1-N340-LAGKPTHVNVSVVMAEVDGTCY-Hex5HexNAc4NeuAc2	0.0589359	0.0715257
CNDP1-N382-LVPHMNVSAVEK-Hex6HexNAc5NeuAc3	0.0586566	0.0429011
CLU-N374-LANLTQGEDQYYLR-Hex5HexNAc4NeuAc2Fuc1	0.0584535	0.108899
KNG1-N294-LNAENNATFYFK-Hex7HexNAc6NeuAc3	0.0583279	0.0568466
MASP1-N385-NNLTTYK-Hex6HexNAc5NeuAc3	0.0580215	0.0904476
APOD-N98-ADGTVNQIEGEATPVNLTEPAKLEVK-Hex7HexNAc6NeuAc1Fuc1	0.057508	0.0464679
F2-N121-GHVNITR-Hex6HexNAc7Fuc3	0.0574892	0.126775
CP-N397-ENLTAPGSDSAVFFEQGTTR-Hex4HexNAc3NeuAc1	0.0571225	0.0763717
LGALS3BP-N125-DAGVVCTNETR-Hex6HexNAc5NeuAc1Fuc1	0.0569918	0.101284
KLKB1-N494-LQAPLNYTEFQKPICLPSK-Hex6HexNAc4NeuAc1Fuc1	0.0565558	0.0370502
ORM1-N93-QDQCIYNTTYLNVQR-Hex6HexNAc5NeuAc2Fuc3	0.0557186	0.022217
IGFALS-N368-AGAFLGLTNVAVMNLSGNCLR-Hex4HexNAc4NeuAc1Fuc2	0.0556442	0.114297
SERPINA1-N271-YLGNATAIFFLPDEGK-Hex5HexNAc4NeuAc1Fuc2	0.0554317	0.0830256
TF-N432-CGLVPVLAENYNK-Hex5HexNAc4NeuAc1Fuc3	0.0550044	0.107846
ORM1-N56/56-NEEYNK-Hex5HexNAc3NeuAc1	0.0549441	0.092859
HPX-N187-SWPAVGNCSSALR-Hex2HexNAc2	0.0546728	0.0345564
C9-N415-AVNITSENLIDDVVSLIR-Hex7HexNAc5NeuAc1Fuc1	0.0540026	0.103871
SERPINC1-N187-LFGDKSLTFNETYQDISELVYGAK-Hex5HexNAc4NeuAc2	0.0539913	0.0898794
AHSG-N156-VCQDCPLLAPLNDTR-Hex5HexNAc4NeuAc1	0.0539703	0.119041
PLTP-N143-VSNVSCQASVSR-Hex6HexNAc4NeuAc1	0.053676	0.0290948
C4BPB-N64-TLFCNASK-Hex5HexNAc4NeuAc2	0.0532879	0.0447612
ORM1-N103-ENGTISR-Hex7HexNAc6NeuAc3Fuc2	0.0528723	0.145925
CNTN1-N457-GTEWLVNSSR-Hex5HexNAc4NeuAc1Fuc1	0.0521601	0.0763717
IGHG2-N176-EEQFNSTFR-Hex5HexNAc5Fuc1	0.051036	0.12975
APOD-N98-ADGTVNQIEGEATPVNLTEPAKLEVK-Hex5HexNAc4NeuAc1Fuc1	0.0510001	0.0226805
APOH-N253-LGNWSAMPSCK-Hex4HexNAc3NeuAc1	0.0507034	0.0370502
ORM1-N93-QDQCIYNTTYLNVQR-Hex7HexNAc5NeuAc2Fuc2	0.0504601	0.0250888
VTN-N169-NGSLFAFR-Hex5HexNAc4NeuAc2	0.050298	0.0723697
KLKB1-N494-LQAPLNYTEFQKPICLPSK-Hex5HexNAc4NeuAc2	0.0502469	0.0490239
A2M-N869-SLGNVNFTVSAEALESQELCGTEVPSVPEHGR-Hex5HexNAc2	0.0498992	0.119988
ORM1-N93-QDQCIYNTTYLNVQR-Hex7HexNAc6NeuAc1	0.0497744	0.0217027
APOD-N98-ADGTVNQIEGEATPVNLTEPAK-Hex7HexNAc6NeuAc3Fuc1	0.0495277	0.0422294
FBLN1-N98-CATPHGDNASLEATFVK-Hex5HexNAc4NeuAc2Fuc1	0.0493979	0.0264724
PDGFRA-N353-NNLTLIENLTEITTDVEK-Hex3HexNAc3NeuAc1	0.0489199	0.0434333
SELL-N104-KIGGIWTWVGTNK-Hex5HexNAc4NeuAc2Fuc1	0.048904	0.0479262
APOD-N65-CIQANYSLMENGK-Hex6HexNAc5NeuAc2	0.0483253	0.0370502
IGHM-N209-GLTFQQNASSMCVPDQDTAIR-Hex5HexNAc5NeuAc1	0.0480059	0.036207
HPX-N187-SWPAVGNCSSALR-Hex5HexNAc4	0.0475111	0.0308943
IGHA1-N340-LAGKPTHVNVSVVMAEVDGTCY-Hex5HexNAc4NeuAc2Fuc1	0.047462	0.128707
PIGR-N499-WNNTGCQALPSQDEGPSK-Hex5HexNAc4NeuAc1	0.0467124	0.0776289
AHSG-N176-AALAAFNAQNNGSNFQLEEISR-Hex6HexNAc4NeuAc1Fuc1	0.0467074	0.0751488
KLKB1-N494-LQAPLNYTEFQKPICLPSK-Hex4HexNAc3NeuAc1	0.0461621	0.0165999
APOH-N162-VYKPSAGNNSLYR-Hex3HexNAc2	0.0460599	0.00660316
SELL-N60-DNYTDLVAIQNK-Hex7HexNAc6NeuAc2Fuc1	0.0459804	0.0715207
A2M-N55-GCVLLSYLNETVTVSASLESVR-Hex5HexNAc4NeuAc1Fuc1	0.045284	0.0974884
PZP-N54-KGCVLLSHLNETVTVSASLESGR-Hex5HexNAc4NeuAc1	0.045117	0.00279415
A2M-N55-GCVLLSYLNETVTVSASLESVR-Hex5HexNAc5NeuAc1Fuc1	0.0449708	0.0463834
A2M-N55-GCVLLSYLNETVTVSASLESVR-Hex5HexNAc4NeuAc2	0.044182	0.0558457
CP-N138-EHEGAIYPDNTTDFQR-Hex4HexNAc4NeuAc2Fuc1	0.0441801	0.0448938
IGHA1-N340-LAGKPTHVNVSVVMAEVDGTCY-Hex5HexNAc2	0.0439996	0.0830256
CP-N762-ELHHLQEQNVSNAFLDKGEFYIGSK-Hex5HexNAc4NeuAc1	0.0438138	0.0357401
ORM2-N93-QNQCFYNSSYLNVQR-Hex7HexNAc6NeuAc2	0.0434731	0.0930692
KLKB1-N127-GVNFNVSK-Hex5HexNAc4NeuAc2	0.0432643	0.0150201
APOH-N162-VYKPSAGNNSLYR-Hex5HexNAc4NeuAc1	0.042625	0.00755694
PTPRQ-N94-IVTTNVTK-Hex1HexNAc2	0.0425749	0.0340462
IGHA2-N205-TPLTANITK-Hex4HexNAc4NeuAc1Fuc1	0.0419769	0.0494123
ORM1-N93-QDQCIYNTTYLNVQR-Hex8HexNAc7NeuAc3Fuc3	0.0419438	0.0529648
CFH-N1029-MDGASNVTCINSR-Hex5HexNAc4NeuAc2	0.0418539	0.0711667
IGHG2-N176-EEQFNSTFR-Hex4HexNAc5Fuc1	0.0414272	0.118298
IGHM-N46-NNSDISSTR-Hex5HexNAc4NeuAc1Fuc1	0.0410938	0.0964804
IGHM-N209-GLTFQQNASSMCVPDQDTAIR-Hex5HexNAc4Fuc1	0.0408654	0.0763717
HPX-N453-ALPQPQNVTSLLGCTH-Hex5HexNAc4NeuAc2	0.040674	0.0718517
AZGP1-N112-DIVEYYNDSNGSHVLQGR-Hex5HexNAc4NeuAc1	0.0404686	0.0463834
F2-N121-GHVNITR-HexNAc2	0.0401732	0.0977239
CP-N397-ENLTAPGSDSAVFFEQGTTR-Hex3HexNAc3NeuAc1	0.0400668	0.0412201
IGHG2-N176-EEQFNSTFR-Hex4HexNAc4	0.0400379	0.0860255
KLKB1-N127-GVNFNVSK-Hex3HexNAc3	0.039801	0.0196398
FCGBP-N1063-NECGILADPK-Hex5HexNAc4NeuAc1Fuc1	0.0397313	0.0930692
ORM1-N56/56-NEEYNK-Hex6HexNAc5NeuAc1Fuc1	0.0394699	0.0412201
MRC1-N1205-TAHCNESFYFLCK-Hex5HexNAc4NeuAc1Fuc1	0.0394259	0.10379
JCHAIN-N71-ENISDPTSPLR-Hex5HexNAc5NeuAc2Fuc1	0.0393724	0.0718517
APOH-N162-VYKPSAGNNSLYR-Hex4HexNAc3NeuAc1	0.0389537	0.00580367
C8A-N437-GGSSGWSGGLAQNR-Hex3HexNAc3NeuAc1	0.037962	0.0832999
IGHA1-N144/131-PALEDLLLGSEANLTCTLTGLR-Hex5HexNAc2	0.0377557	0.0303823
APOH-N162-VYKPSAGNNSLYR-Hex3HexNAc3	0.0373842	0.002317
C9-N415-AVNITSENLIDDVVSLIR-Hex6HexNAc5NeuAc3Fuc1	0.0371468	0.11867
IGHM-N440-PTLYNVSLVMSDTAGTCY-Hex6HexNAc2	0.036982	0.0432897
PGLYRP2-N367-LEPVHLQLQCMSQEQLAQVAANATK-Hex5HexNAc4NeuAc2	0.0369182	0.054959
HPX-N187-SWPAVGNCSSALR-Hex6HexNAc4Fuc1	0.0363445	0.0345564
IGHA1-N340-LAGKPTHVNVSVVMAEVDGTCY-Hex5HexNAc3NeuAc1	0.0360971	0.0835155
C4A-N1391/1391-TYNVLDMKNTTCQDLQIEVTVK-Hex5HexNAc4NeuAc1Fuc1	0.0353083	0.00511752
HPX-N187-SWPAVGNCSSALR-Hex3HexNAc2	0.0349582	0.0128114
THBS1-N1067-VVNSTTGPGEHLR-Hex4HexNAc3NeuAc1	0.0349354	0.034704
SERPINA1-N107-ADTHDEILEGLNFNLTEIPEAQIHEGFQELLR-Hex5HexNAc4NeuAc2	0.0348925	0.0190006
CFI-N177-LSDLSINSTECLHVHCR-Hex4HexNAc3NeuAc1	0.0347256	0.034704
AHSG-N176-AALAAFNAQNNGSNFQLEEISR-Hex8HexNAc7NeuAc1	0.0342487	0.0872816
IGHG2-N176-EEQFNSTFR-Hex6HexNAc3NeuAc1	0.0340106	0.0338624
ECM2-N378-NNITSSGIGPK-Hex5HexNAc4NeuAc2	0.0337143	0.0013616
CFH-N1029-MDGASNVTCINSR-Hex6HexNAc4NeuAc1Fuc1	0.0336466	0.0464679
JCHAIN-N71-ENISDPTSPLR-Hex4HexNAc3	0.033433	0.0345564
CACNA2D1-N324-DAVNNITAK-Hex5HexNAc2	0.0334134	0.0308943
SZRD1-N76-RPTSNGVVSSPNSTSR-Hex3HexNAc2Fuc1	0.0332793	0.000980949
ORM1-N72/72-SVQEIQATFFYFTPNKTEDTIFLR-Hex5HexNAc4NeuAc2Fuc3	0.0331297	0.002317
JCHAIN-N71-ENISDPTSPLR-Hex5HexNAc3NeuAc1Fuc1	0.032744	0.0455197
JCHAIN-N71-IIVPLNNRENISDPTSPLR-Hex5HexNAc5NeuAc1Fuc1	0.0325679	0.0325556
F2-N121-GHVNITR-Hex3HexNAc3NeuAc1	0.0322994	0.0666716
CFH-N1029-MDGASNVTCINSR-Hex4HexNAc3NeuAc1	0.0322212	0.0449142
IGHA2-N205-TPLTANITK-Hex5HexNAc5Fuc1	0.0318999	0.111351
SERPINA1-N107-ADTHDEILEGLNFNLTEIPEAQIHEGFQELLR-Hex6HexNAc4NeuAc1Fuc2	0.030486	0.0159348
HPX-N453-ALPQPQNVTSLLGCTH-Hex6HexNAc4NeuAc1Fuc3	0.0303463	0.0630493
APOD-N98-ADGTVNQIEGEATPVNLTEPAKLEVK-Hex5HexNAc4	0.0300726	0.028532
KLKB1-N127-GVNFNVSK-Hex3HexNAc2	0.0299766	0.000499359
CFI-N177-LSDLSINSTECLHVHCR-Hex5HexNAc4NeuAc1	0.0293946	0.0250888
JCHAIN-N71-ENISDPTSPLR-Hex3HexNAc2	0.0289621	0.0165999
F2-N121-GHVNITR-Hex4HexNAc4NeuAc1	0.0282939	0.075233
C6-N855-LSSNSTKK-Hex3HexNAc3NeuAc1	0.0282764	0.0397167
ITIH4-N81-KAFITNFSMIIDGMTYPGIIK-Hex5HexNAc4NeuAc2	0.0275935	0.148525
PDGFRA-N353-NNLTLIENLTEITTDVEK-Hex3HexNAc3	0.0274392	0.0209315
APOD-N98-ADGTVNQIEGEATPVNLTEPAKLEVK-Hex6HexNAc5NeuAc3Fuc1	0.0273526	0.0106363
LGALS3BP-N551-AAIPSALDTNSSK-Hex5HexNAc4NeuAc1	0.0267369	0.0563913
ORM1-N56/56-NEEYNK-Hex6HexNAc5NeuAc3Fuc1	0.0266898	0.0176249
ATRN-N383-EWLPLNR-Hex5HexNAc4NeuAc2Fuc1	0.0261031	0.045621
IGHM-N209-GLTFQQNASSMCVPDQDTAIR-Hex4HexNAc3Fuc1	0.0260187	0.0702278
CD34-N194-LTQGICLEQNK-Hex5HexNAc4NeuAc1Fuc1	0.0256505	0.0525165
HPX-N187-SWPAVGNCSSALR-Hex7HexNAc6Fuc1	0.0252119	0.00756132
MEGF8-N1115-GYQGDGISHCNR-Hex5HexNAc4NeuAc2	0.0250797	0.0447612
IGHM-N209-VDHRGLTFQQNASSMCVPDQDTAIR-Hex6HexNAc4NeuAc1	0.0241636	0.0390336
IGHA1-N340-PTHVNVSVVMAEVDGTCY-Hex5HexNAc4NeuAc2Fuc1	0.02398	0.0771669
AHSG-N176-AALAAFNAQNNGSNFQLEEISR-Hex6HexNAc5NeuAc1	0.0237825	0.0448938
KNG1-N205-ITYSIVQTNCSK-Hex5HexNAc4NeuAc1	0.0236102	0.00877129
HPX-N187-SWPAVGNCSSALR-Hex1HexNAc2	0.0235215	0.00020717
IGHM-N209-GLTFQQNASSMCVPDQDTAIR-Hex5HexNAc4NeuAc1Fuc3	0.0231247	0.075233
HGFAC-N468-DSVSVVLGQHFFNR-Hex5HexNAc4NeuAc2	0.0230047	0.0412201
KNG1-N205-ITYSIVQTNCSK-Hex6HexNAc5NeuAc1Fuc1	0.0225066	0.0410822
C9-N415-AVNITSENLIDDVVSLIR-Hex4HexNAc3NeuAc1	0.0223163	0.0429092
KNG1-N294-LNAENNATFYFK-Hex5HexNAc4NeuAc1	0.0222226	0.0165999
CD163-N123-GNESALWDCK-Hex5HexNAc4NeuAc1Fuc1	0.0217459	0.0313694
SERPINA1-N271-YLGNATAIFFLPDEGK-Hex6HexNAc5NeuAc2Fuc1	0.0215772	0.0464679
A2M-N1424-VSNQTLSLFFTVLQDVPVR-Hex5HexNAc4NeuAc1Fuc1	0.0215278	0.0487322
CP-N762-ELHHLQEQNVSNAFLDK-Hex4HexNAc3NeuAc1	0.0214602	0.0211961
SERPING1-N238-DTFVNASR-Hex4HexNAc5Fuc1	0.0212129	0.0319534
ORM1-N93-QDQCIYNTTYLNVQR-Hex8HexNAc7NeuAc4Fuc1	0.0211056	0.111351
AHSG-N176-AALAAFNAQNNGSNFQLEEISR-Hex6HexNAc5NeuAc2Fuc1	0.0208938	0.0429092
JCHAIN-N71-ENISDPTSPLR-Hex3HexNAc3	0.0208485	0.00568297
PROC-N290-EVFVHPNYSK-Hex6HexNAc5NeuAc3Fuc1	0.0208273	0.0250888
LCAT-N296-MAWPEDHVFISTPSFNYTGR-Hex6HexNAc5NeuAc2	0.0200313	0.0420286
AHSG-N156-VCQDCPLLAPLNDTR-Hex4HexNAc3	0.0200179	0.0250888
BTD-N119-DVQIIVFPEDGIHGFNFTR-Hex5HexNAc4NeuAc1Fuc1	0.0196271	0.0386694
AHSG-N156-VCQDCPLLAPLNDTR-Hex5HexNAc4NeuAc2	0.0189466	0.0442278
APOD-N65-CIQANYSLMENGK-Hex6HexNAc5NeuAc2Fuc2	0.0187799	0.0165999
APOD-N98-ADGTVNQIEGEATPVNLTEPAKLEVK-Hex9HexNAc8NeuAc2Fuc1	0.0184868	0.0281133
B3GNT2-N219-DTFFNLSLK-Hex9HexNAc2	0.018074	0.0517482
IGHM-N209-GLTFQQNASSMCVPDQDTAIR-Hex6HexNAc4NeuAc1Fuc2	0.0179528	0.049178
APOD-N65-CIQANYSLMENGKIK-Hex7HexNAc4NeuAc3Fuc1	0.0176872	0.002317
HPX-N187-SWPAVGNCSSALR-Hex3HexNAc3	0.0176574	0.00196159
C4BPB-N64-TLFCNASK-Hex4HexNAc3NeuAc1	0.0173553	0.049178
SERPIND1-N188-DFVNASSK-Hex5HexNAc4NeuAc1Fuc2	0.0173125	0.0331539
A2M-N55-GCVLLSYLNETVTVSASLESVR-Hex5HexNAc4Fuc2	0.0169423	0.0763717
CFHR2-N126/126/126-NISCVER-Hex5HexNAc4NeuAc2	0.0162422	0.0534384
HPX-N64-CSDGWSFDATTLDDNGTMLFFK-Hex5HexNAc4NeuAc2	0.0155994	0.00306742
CFI-N177-LSDLSINSTECLHVHCR-Hex6HexNAc5NeuAc3Fuc1	0.0155619	0.0406399
PGLYRP2-N485-GFGVAIVGNYTAALPTEAALR-Hex5HexNAc4NeuAc1	0.0151077	0.0449142
PDGFRA-N353-NNLTLIENLTEITTDVEK-Hex4HexNAc3	0.0146873	0.0131032
A2M-N55-GCVLLSYLNETVTVSASLESVR-Hex5HexNAc4NeuAc1Fuc2	0.0142865	0.0211047
CLU-N354-MLNTSSLLEQLNEQFNWVSR-Hex5HexNAc4NeuAc2	0.0141839	0.0404521
ITIH4-N81-KAFITNFSMIIDGMTYPGIIK-Hex5HexNAc4NeuAc1Fuc2	0.0140485	0.180632
IGHM-N46-YKNNSDISSTR-Hex7HexNAc3	0.0139257	0.107846
C9-N415-AVNITSENLIDDVVSLIR-Hex5HexNAc4NeuAc2	0.0137833	0.0357401
BTD-N119-DVQIIVFPEDGIHGFNFTR-Hex5HexNAc4NeuAc2Fuc1	0.0134892	0.0378322
F2-N121-GHVNITR-Hex2HexNAc2	0.0132594	0.045621
CETP-N257-NVSEDLPLPTFSPTLLGDSR-Hex5HexNAc4NeuAc1Fuc1	0.013241	0.054959
SERPINA3-N93-NVIFSPLSISTALAFLSLGAHNTTLTEILK-Hex6HexNAc5NeuAc3Fuc1	0.0131181	0.0370502
IGHG2-N176-EEQFNSTFR-Hex2HexNAc3	0.0123789	0.107491
LGALS3BP-N192-EPGSNVTMSVDAECVPMVR-Hex6HexNAc5NeuAc3Fuc1	0.012332	0.0412201
APOD-N98-ADGTVNQIEGEATPVNLTEPAKLEVK-Hex11HexNAc8NeuAc1Fuc3	0.0117772	0.00697115
AHSG-N176-AALAAFNAQNNGSNFQLEEISR-Hex4HexNAc3	0.0115636	0.0203279
CP-N397-ENLTAPGSDSAVFFEQGTTR-Hex5HexNAc4NeuAc1	0.0115373	0.00868614
APOD-N98-ADGTVNQIEGEATPVNLTEPAKLEVK-Hex8HexNAc7Fuc1	0.0113711	0.0117979
HPX-N187-SWPAVGNCSSALR-Hex5HexNAc4NeuAc1Fuc2	0.01122	0.0125062
ENPP2-N411-AIIANLTCK-Hex5HexNAc4NeuAc1	0.0108194	0.0370502
CFH-N911-ISEENETTCYMGK-Hex3HexNAc2	0.0105322	0.000245825
AHSG-N156-VCQDCPLLAPLNDTR-Hex5HexNAc4NeuAc1Fuc2	0.0104956	0.0256115
KNG1-N294-LNAENNATFYFK-Hex7HexNAc6NeuAc4	0.0103571	0.036207
APOD-N98-ADGTVNQIEGEATPVNLTEPAK-Hex6HexNAc5NeuAc1Fuc1	0.010319	0.0060444
F2-N121-GHVNITR-Hex4HexNAc4	0.0100383	0.0370502
ORM2-N88-QNQCFYNSSYLNVQR-Hex7HexNAc6NeuAc2Fuc3	0.00989604	0.002317
IGHM-N46-NNSDISSTR-Hex4HexNAc3Fuc1	0.00982543	0.101284
ANPEP-N681-VPVTLALNNTLFLIEER-Hex5HexNAc4NeuAc2	0.00942807	0.0346982
IGHA1-N144/131-LSLHRPALEDLLLGSEANLTCTLTGLR-Hex5HexNAc4NeuAc1Fuc1	0.00900946	0.0442278
CFI-N70-NGTAVCATNR-Hex5HexNAc4NeuAc1	0.00870188	0.0104818
PLTP-N64-EGHFYYNISEVK-Hex5HexNAc4NeuAc1	0.00863748	0.0165999
CFH-N911-ISEENETTCYMGK-Hex6HexNAc4NeuAc1Fuc1	0.0083999	0.00621225
PRG4-N1159-NGTLVAFR-Hex5HexNAc3NeuAc1	0.00832685	0.00279415
JCHAIN-N71-ENISDPTSPLR-Hex5HexNAc4NeuAc2Fuc1	0.0080275	0.0378322
SERPINA1-N271-YLGNATAIFFLPDEGK-Hex8HexNAc7NeuAc1	0.0074873	0.00791555
IGHM-N46-YKNNSDISSTR-Hex2HexNAc2Fuc1	0.00608439	0.0150201
F2-N121-GHVNITR-Hex4HexNAc3	0.00604546	0.0334422
IGHG2-N176-EEQFNSTFR-Hex1HexNAc2Fuc1	0.00601896	0.0974884
C1RL-N242-PVTPIAQNQTTLGSSR-Hex5HexNAc4NeuAc2	0.00598054	0.0329154
HPX-N453-ALPQPQNVTSLLGCTH-Hex6HexNAc5NeuAc1	0.00560094	0.0325556
SERPIND1-N49-NLSMPLLPADFHK-Hex6HexNAc5NeuAc3Fuc1	0.00531751	0.0778399
PKD2L1-N589-DELQLSDLLKQGYNK-Hex5HexNAc4NeuAc2	0.00525026	0.0165999
ITIH4-N81-KAFITNFSMIIDGMTYPGIIK-Hex5HexNAc4NeuAc1	0.00495772	0.192978
APOD-N98-ADGTVNQIEGEATPVNLTEPAKLEVK-Hex6HexNAc5Fuc1	0.00469093	0.00697115
LGALS3BP-N125-DAGVVCTNETR-Hex5HexNAc4NeuAc2	0.00464288	0.0860012
F2-N121-GHVNITR-Hex5HexNAc4NeuAc1	0.00458914	0.0331539
HPX-N453-ALPQPQNVTSLLGCTH-Hex7HexNAc4NeuAc2	0.00426903	0.00498895
SERPINA1-N107-ADTHDEILEGLNFNLTEIPEAQIHEGFQELLR-Hex3HexNAc3NeuAc1	0.00416921	0.00020717
PDGFRA-N353-NNLTLIENLTEITTDVEK-Hex4HexNAc3NeuAc1	0.00325672	0.00158431
AFM-N33-DIENFNSTQK-Hex6HexNAc5NeuAc2	0.00308326	0.0075376
A2M-N1424-VSNQTLSLFFTVLQDVPVR-Hex4HexNAc3Fuc1	0.00303099	0.0165999
TRIO-N2424-GAANASGSSPDAPAK-Hex5HexNAc4NeuAc1	0.00291963	0.00904593
AHSG-N156-KVCQDCPLLAPLNDTR-Hex6HexNAc5NeuAc3	0.00240551	0.00236722
IGHM-N46-YKNNSDISSTR-Hex5HexNAc3Fuc1	0.00239673	0.0585522
F2-N143-YPHKPEINSTTHPGADLQENFCR-Hex5HexNAc4NeuAc1	0.00214498	0.00168715
IGHD-N367-TLLNASR-Hex5HexNAc5NeuAc1Fuc1	0.00199208	0.0238832
CP-N358-AGLQAFFQVQECNK-Hex5HexNAc4NeuAc2Fuc1	0.00193276	0.028532
CP-N762-ELHHLQEQNVSNAFLDK-Hex6HexNAc4NeuAc1Fuc1	0.00189668	0.00858399
ORM2-N88-QNQCFYNSSYLNVQR-Hex8HexNAc7NeuAc3Fuc4	0.00176261	0.0487322
CP-N138-EHEGAIYPDNTTDFQR-Hex6HexNAc5NeuAc3Fuc3	0.00175312	0.0612837
SERPINF1-N285-VTQNLTLIEESLTSEFIHDIDR-Hex5HexNAc4Fuc1	0.00166527	0.0302689
VTN-N86-NNATVHEQVGGPSLTSDLQAQSK-Hex4HexNAc3NeuAc1	0.00149193	0.0325556
THBS1-N1067-VVNSTTGPGEHLR-Hex5HexNAc4NeuAc2	0.00132981	0.0412201
A2M-N55-GCVLLSYLNETVTVSASLESVR-Hex6HexNAc4NeuAc1Fuc1	0.00100801	0.00791555
IGHM-N209-GLTFQQNASSMCVPDQDTAIR-Hex9HexNAc3	0.00088918	0.0494123
CFH-N911-ISEENETTCYMGK-Hex4HexNAc3NeuAc1	0.000286022	0.0215254
AVPR1A-N391-QTFYSNNRSPTNSTGMWKDSPK-Hex5HexNAc4NeuAc2	0.000157663	0.00314374
C4BPB-N64-KTLFCNASK-Hex5HexNAc4NeuAc2	-0.000332285	0.0125062
HYOU1-N869-NATLAEQAK-Hex5HexNAc4NeuAc1	-0.00069067	0.00976436
IGFBP3-N116-GLCVNASAVSR-Hex5HexNAc5NeuAc1Fuc1	-0.000748868	0.002317
APOH-N253-LGNWSAMPSCK-Hex5HexNAc4NeuAc2	-0.001142	0.0075376
SERPINA1-N271-YLGNATAIFFLPDEGK-Hex4HexNAc4NeuAc2Fuc1	-0.00186274	0.00279415
CP-N138-EHEGAIYPDNTTDFQR-Hex7HexNAc6NeuAc3Fuc2	-0.00310926	0.00791555
IGHM-N209-VDHRGLTFQQNASSMCVPDQDTAIR-Hex5HexNAc4NeuAc1Fuc1	-0.00446777	0.0175301
APOH-N253-LGNWSAMPSCK-Hex6HexNAc5NeuAc2Fuc1	-0.00467346	0.0397167
APOD-N98-ADGTVNQIEGEATPVNLTEPAKLEVK-Hex7HexNAc6NeuAc2Fuc1	-0.00543581	0.022217
APOD-N98-ADGTVNQIEGEATPVNLTEPAKLEVK-Hex7HexNAc6NeuAc2Fuc3	-0.0055235	0.0142775
IGHM-N209-GLTFQQNASSMCVPDQDTAIR-Hex5HexNAc4	-0.00589028	0.0238832
CPN2-N74-AFGSNPNLTK-Hex7HexNAc6NeuAc3Fuc1	-0.00591523	0.0013616
FCGBP-N5186-YLPVNSSLLTSDCSER-Hex5HexNAc5Fuc1	-0.00630458	0.00791555
LAMP2-N101-IAVQFGPGFSWIANFTK-Hex5HexNAc4NeuAc1Fuc2	-0.006432	0.0290948
APOH-N253-LGNWSAMPSCK-Hex6HexNAc5NeuAc3Fuc1	-0.00652526	0.0429092
A2M-N1424-VSNQTLSLFFTVLQDVPVR-Hex7HexNAc5NeuAc2Fuc2	-0.00662028	0.0179516
HPX-N453-ALPQPQNVTSLLGCTH-Hex4HexNAc3NeuAc1	-0.00724503	0.00212466
IGHM-N209-GLTFQQNASSMCVPDQDTAIR-Hex5HexNAc4NeuAc1Fuc1	-0.00797775	0.0420286
ORM1-N56/56-NEEYNK-Hex6HexNAc5NeuAc2Fuc2	-0.00850258	0.000980949
SERPING1-N238-DTFVNASR-Hex4HexNAc6NeuAc1	-0.00891932	0.0344542
LGALS3BP-N125-DAGVVCTNETR-Hex7HexNAc5NeuAc1Fuc3	-0.00914341	0.0176447
C4BPB-N98-LGHCPDPVLVNGEFSSSGPVNVSDK-Hex5HexNAc4NeuAc2	-0.00928217	0.00791555
APOD-N98-ADGTVNQIEGEATPVNLTEPAKLEVK-Hex6HexNAc4	-0.00944468	0.00755694
JCHAIN-N71-ENISDPTSPLR-Hex5HexNAc3NeuAc1	-0.00951936	0.0290948
IGHM-N440-STGKPTLYNVSLVMSDTAGTCY-Hex5HexNAc3NeuAc1	-0.00961596	0.0131032
IGHM-N46-YKNNSDISSTR-Hex4HexNAc3Fuc3	-0.00999247	0.0366521
IGHG1-N180-EEQYNSTYR-Hex4HexNAc4Fuc2	-0.0101242	0.0165999
MMRN1-N1075-HPFTGDNCTIK-Hex6HexNAc5NeuAc1Fuc1	-0.0101862	0.00568297
ORM1-N72/72-SVQEIQATFFYFTPNKTEDTIFLR-Hex6HexNAc5NeuAc2Fuc4	-0.0103491	0.022949
GNPTG-N88-YEFCPFHNVTQHEQTFR-Hex5HexNAc4NeuAc1Fuc2	-0.0105307	0.002317
VASN-N500-NLSGPDKR-Hex5HexNAc4NeuAc2	-0.0105593	0.0337834
CFI-N464-SIPACVPWSPYLFQPNDTCIVSGWGR-Hex5HexNAc4NeuAc2	-0.0111902	0.00346709
CP-N138-EHEGAIYPDNTTDFQR-Hex6HexNAc4NeuAc2Fuc1	-0.0116378	0.0154404
ORM1-N93-QDQCIYNTTYLNVQR-Hex5HexNAc4NeuAc2	-0.0120218	0.0264724
SERPINA4-N238-DFYVDENTTVR-Hex6HexNAc5NeuAc3Fuc1	-0.0125648	0.0308943
HRG-N125-VIDFNCTTSSVSSALANTK-Hex5HexNAc4	-0.0130919	0.0165999
ORM2-N88-QNQCFYNSSYLNVQR-Hex5HexNAc4NeuAc3Fuc3	-0.0136588	0.00621225
IGHM-N440-PTLYNVSLVMSDTAGTCY-Hex8HexNAc2	-0.01429	0.00509944
PDGFRA-N353-NNLTLIENLTEITTDVEK-Hex5HexNAc4NeuAc2	-0.0145205	0.0128673
IGHM-N46-YKNNSDISSTR-Hex3HexNAc2Fuc1	-0.0148146	0.0156246
HOXA1-N235-TNFTTK-Hex5HexNAc5Fuc1	-0.0151095	0.0509095
CFH-N911-ISEENETTCYMGK-Hex6HexNAc4NeuAc1	-0.015137	0.0238832
IGHA1-N144/131-PALEDLLLGSEANLTCTLTGLR-Hex4HexNAc4	-0.0159985	0.00755694
APOH-N162-VYKPSAGNNSLYR-Hex5HexNAc4	-0.0162078	0.0396046
APOH-N253-LGNWSAMPSCK-Hex6HexNAc4NeuAc1Fuc2	-0.0167484	0.011693
ATRN-N300-GICNSSDVR-Hex4HexNAc3NeuAc1Fuc1	-0.017895	0.0398289
AFM-N33-DIENFNSTQK-Hex5HexNAc4NeuAc2	-0.0182418	0.0217342
CP-N762-ELHHLQEQNVSNAFLDK-Hex5HexNAc4NeuAc2	-0.0185034	0.00617221
HPX-N187-SWPAVGNCSSALR-Hex5HexNAc4NeuAc2	-0.0186071	0.0264724
IGHM-N46-YKNNSDISSTR-Hex1HexNAc2Fuc1	-0.0186408	0.00446165
TF-N432-CGLVPVLAENYNK-Hex5HexNAc4NeuAc1Fuc1	-0.0187383	0.101598
F2-N121-GHVNITR-Hex5HexNAc4NeuAc2	-0.0190982	0.0126524
CFI-N177-LSDLSINSTECLHVHCR-Hex5HexNAc4NeuAc2	-0.0191228	0.00279415
IGHM-N46-YKNNSDISSTR-Hex5HexNAc3NeuAc1Fuc1	-0.0192555	0.0428326
ORM1-N72/72-SVQEIQATFFYFTPNKTEDTIFLR-Hex7HexNAc5NeuAc2Fuc2	-0.0194456	0.0209315
A2M-N1424-VSNQTLSLFFTVLQDVPVR-Hex6HexNAc5NeuAc3Fuc1	-0.0196407	0.0250888
FBLN1-N98-CATPHGDNASLEATFVK-Hex6HexNAc5NeuAc2Fuc1	-0.0201047	0.049178
ORM1-N93-QDQCIYNTTYLNVQR-Hex7HexNAc5NeuAc2	-0.0212726	0.00168715
THBS1-N1067-VVNSTTGPGEHLR-Hex5HexNAc4	-0.0213808	0.00697115
KLKB1-N308-IYPGVDFGGEELNVTFVK-Hex6HexNAc4NeuAc1Fuc1	-0.0216699	0.028532
TF-N432-CGLVPVLAENYNK-Hex6HexNAc3NeuAc2	-0.0218114	0.018678
ITIH2-N118-GAFISNFSMTVDGK-Hex5HexNAc4NeuAc1Fuc2	-0.022103	0.00503052
HPX-N453-ALPQPQNVTSLLGCTH-Hex3HexNAc3NeuAc1	-0.0222559	0.00608682
APOH-N253-LGNWSAMPSCK-Hex6HexNAc4NeuAc1	-0.0223775	0.00791555
APOH-N253-LGNWSAMPSCK-Hex7HexNAc5NeuAc2Fuc2	-0.023563	0.0346982
APOD-N98-ADGTVNQIEGEATPVNLTEPAK-Hex9HexNAc7NeuAc1Fuc2	-0.0237423	0.0264724
LGALS3BP-N551-AAIPSALDTNSSK-Hex6HexNAc5NeuAc3	-0.0237519	0.0165999
APOH-N162-VYKPSAGNNSLYR-Hex6HexNAc5NeuAc1	-0.0243672	0.0516064
CFB-N285-IVLDPSGSMNIYLVLDGSDSIGASNFTGAK-Hex5HexNAc4NeuAc2	-0.0245988	0.00446165
CP-N397-ENLTAPGSDSAVFFEQGTTR-Hex7HexNAc5NeuAc1Fuc3	-0.0249858	0.00621225
LGALS3BP-N125-DAGVVCTNETR-Hex7HexNAc6NeuAc4	-0.0251284	0.0184253
ORM1-N56/56-NEEYNK-Hex4HexNAc5NeuAc2	-0.0254113	0.049178
SERPINA1-N271-YLGNATAIFFLPDEGK-Hex6HexNAc5NeuAc1	-0.0254702	0.0370502
F12-N433-NHSCEPCQTLAVR-Hex6HexNAc5NeuAc3	-0.0259777	0.034704
APOD-N98-ADGTVNQIEGEATPVNLTEPAKLEVK-Hex7HexNAc6NeuAc1Fuc2	-0.0262902	0.011693
CD109-N337-NVSTNVFFK-Hex9HexNAc2	-0.0267287	0.013554
C9-N415-AVNITSENLIDDVVSLIR-Hex3HexNAc3NeuAc1	-0.0267853	0.0118407
ORM1-N72/72-SVQEIQATFFYFTPNKTEDTIFLR-Hex5HexNAc4NeuAc1Fuc2	-0.0269725	0.049178
IGHM-N209-GLTFQQNASSMCVPDQDTAIR-Hex6HexNAc5	-0.0275598	0.00615792
TDRD15-N1535-AEMLNVSK-Hex5HexNAc4NeuAc2	-0.0279425	0.0176447
KLKB1-N308-IYPGVDFGGEELNVTFVK-Hex5HexNAc4NeuAc2	-0.0280588	0.0449142
C6-N855-LSSNSTK-Hex5HexNAc4NeuAc1	-0.028294	0.00498895
JCHAIN-N71-ENISDPTSPLR-Hex4HexNAc4NeuAc1	-0.0290253	0.0529648
CFI-N70-NGTAVCATNR-Hex3HexNAc3	-0.0299797	0.0370502
JCHAIN-N71-ENISDPTSPLR-Hex4HexNAc5	-0.0301213	0.0410027
IGHA1-N340-LAGKPTHVNVSVVMAEVDGTCY-Hex6HexNAc5NeuAc2Fuc1	-0.0309679	0.0429092
A2M-N1424-VSNQTLSLFFTVLQDVPVR-Hex5HexNAc4Fuc1	-0.0313544	0.0250888
ITIH3-N580-KNAHGEEKENLTAR-Hex5HexNAc4NeuAc1	-0.0314586	0.0238832
ORM1-N93-QDQCIYNTTYLNVQR-Hex8HexNAc7NeuAc2Fuc1	-0.0315772	0.0206397
SERPING1-N238-DTFVNASR-Hex3HexNAc3NeuAc1Fuc1	-0.0316928	0.0117979
ORM1-N93-QDQCIYNTTYLNVQR-Hex6HexNAc6NeuAc2Fuc3	-0.0319258	0.0195399
C9-N277-FSYSKNETYQLFLSYSSK-Hex5HexNAc4NeuAc2	-0.0327435	0.00020717
KLKB1-N127-GVNFNVSK-Hex5HexNAc4NeuAc1	-0.0328003	0.0669966
FCN3-N189-VELEDFNGNR-Hex5HexNAc5Fuc2	-0.0339203	0.0154328
JCHAIN-N71-ENISDPTSPLR-Hex5HexNAc5NeuAc1	-0.0344255	0.0427134
C6-N855-LSSNSTK-Hex5HexNAc4NeuAc2	-0.0347178	0.0238832
ATRN-N914-AATCINPLNGSVCER-Hex5HexNAc4NeuAc2	-0.0347577	0.000101511
JCHAIN-N71-ENISDPTSPLR-Hex6HexNAc4NeuAc1	-0.0349775	0.000245825
VTN-N169-NGSLFAFR-Hex4HexNAc3	-0.0350724	0.0038288
C2-N112-LGSYPVGGNVSFECEDGFILR-Hex5HexNAc4NeuAc2	-0.0351652	0.0290948
ORM1-N72/72-SVQEIQATFFYFTPNK-Hex6HexNAc5NeuAc3Fuc1	-0.035695	0.0339576
IGHA2-N205-TPLTANITK-Hex6HexNAc5NeuAc1	-0.0360011	0.049178
LUM-N88-AFENVTDLQWLILDHNLLENSK-Hex7HexNAc6NeuAc1Fuc1	-0.0362363	0.0345564
KNG1-N294-LNAENNATFYFK-Hex6HexNAc4NeuAc1Fuc1	-0.0364649	0.0519534
CFH-N911-ISEENETTCYMGK-Hex5HexNAc4NeuAc1	-0.0368491	0.0771669
AHSG-N176-AALAAFNAQNNGSNFQLEEISR-Hex4HexNAc3NeuAc1	-0.0377673	0.0153097
HPX-N453-ALPQPQNVTSLLGCTH-Hex5HexNAc4NeuAc1Fuc2	-0.0381386	0.0123177
PON1-N324-VTQVYAENGTVLQGSTVASVYK-Hex6HexNAc5NeuAc2	-0.0384281	0.0370502
SERPING1-N238-DTFVNASR-Hex5HexNAc4NeuAc1Fuc2	-0.038563	0.00791555
CFH-N911-ISEENETTCYMGK-Hex6HexNAc5NeuAc1	-0.0390948	0.0427134
MINPP1-N242-FLTEVEKNATALYHVEAFK-Hex5HexNAc4NeuAc2	-0.0393926	0.0534384
HPX-N187-SWPAVGNCSSALR-Hex6HexNAc5NeuAc2Fuc2	-0.0395467	0.00413348
FN1-N528-DQCIVDDITYNVNDTFHK-Hex6HexNAc4NeuAc1Fuc1	-0.0397049	0.000980949
C1RL-N242-PVTPIAQNQTTLGSSR-Hex5HexNAc4NeuAc1	-0.0400589	0.0203279
COL6A3-N3037-QNLTVTDR-Hex5HexNAc4NeuAc1Fuc1	-0.0401394	0.0627564
CP-N397-ENLTAPGSDSAVFFEQGTTR-Hex6HexNAc5NeuAc1	-0.0401819	0.0427134
JCHAIN-N71-ENISDPTSPLR-Hex5HexNAc4NeuAc1Fuc1	-0.0407256	0.0101301
LGALS3BP-N125-DAGVVCTNETR-Hex6HexNAc5NeuAc1	-0.0407771	0.0203279
A2M-N247-IITILEEEMNVSVCGLYTYGK-Hex5HexNAc4	-0.041015	0.000387114
HPX-N453-ALPQPQNVTSLLGCTH-Hex6HexNAc4NeuAc1Fuc1	-0.0410273	0.0313554
CP-N762-ELHHLQEQNVSNAFLDK-Hex6HexNAc5NeuAc3Fuc1	-0.0411011	0.000101511
IGHG2-N176-EEQFNSTFR-Hex8HexNAc5Fuc4	-0.0418896	0.0520347
PLTP-N143-VSNVSCQASVSR-Hex4HexNAc3Fuc1	-0.0420748	0.0490642
IGHG2-N176-EEQFNSTFR-Hex3HexNAc4	-0.0422718	0.00168715
APOM-N135-TELFSSSCPGGIMLNETGQGYQR-Hex5HexNAc4NeuAc2	-0.0424147	0.0427134
F2-N121-GHVNITR-Hex3HexNAc2	-0.0428788	0.0378322
PON1-N324-VTQVYAENGTVLQGSTVASVYK-Hex5HexNAc4NeuAc1	-0.0431205	0.0303823
SERPING1-N238-DTFVNASR-Hex5HexNAc4NeuAc1Fuc1	-0.043128	0.0325556
A2M-N1424-VSNQTLSLFFTVLQDVPVR-Hex6HexNAc5NeuAc1Fuc1	-0.0431697	0.0723973
IGHG2-N176-EEQFNSTFR-HexNAc2	-0.0438611	0.0773765
PGLYRP2-N367-LEPVHLQLQCMSQEQLAQVAANATK-Hex5HexNAc4NeuAc1	-0.0440876	0.0652485
IGHM-N46-YKNNSDISSTR-Hex4HexNAc4NeuAc1Fuc2	-0.0443183	0.0338624
ORM1-N56/56-NEEYNK-Hex6HexNAc5NeuAc2Fuc1	-0.0443612	0.00911858
CFI-N70-NGTAVCATNRR-Hex4HexNAc3	-0.044484	0.0563219
CFI-N494-LISNCSK-Hex7HexNAc5NeuAc2Fuc1	-0.0447548	0.0466876
A2M-N1424-VSNQTLSLFFTVLQDVPVR-Hex7HexNAc6NeuAc1Fuc1	-0.0455253	0.0466718
HPX-N64-CSDGWSFDATTLDDNGTMLFFK-Hex5HexNAc4NeuAc1Fuc2	-0.0455372	0.0746055
IGHA2-N205-TPLTANITK-Hex4HexNAc4Fuc1	-0.045632	0.055531
BCHE-N369-DNNSIITR-Hex5HexNAc4Fuc1	-0.0460964	0.002317
APOD-N98-ADGTVNQIEGEATPVNLTEPAKLEVK-Hex8HexNAc7NeuAc1Fuc1	-0.0460969	0.0292736
IGHA1-N144/131-LSLHRPALEDLLLGSEANLTCTLTGLR-Hex4HexNAc5NeuAc1	-0.0464139	0.0429092
HPX-N187-SWPAVGNCSSALR-Hex7HexNAc6NeuAc4Fuc1	-0.0465228	0.000980949
A2M-N1424-VSNQTLSLFFTVLQDVPVR-Hex6HexNAc5NeuAc1Fuc2	-0.0465238	0.0784653
CP-N397-ENLTAPGSDSAVFFEQGTTR-Hex6HexNAc4NeuAc1Fuc1	-0.0471763	0.0464679
USP4-N240-QTLQSKSSTAPSRNFTTSPK-Hex5HexNAc5NeuAc1Fuc1	-0.0472779	0.051129
C8B-N243-EYESYSDFERNVTEK-Hex5HexNAc4NeuAc2	-0.0474725	0.0013616
ATF4-N288-KMEQNK-Hex5HexNAc4NeuAc2	-0.0479345	0.0250888
CP-N138-EHEGAIYPDNTTDFQR-Hex7HexNAc6NeuAc3	-0.0479345	0.0220407
AGT-N47-VYIHPFHLVIHNESTCEQLAK-Hex5HexNAc4NeuAc2Fuc1	-0.0479652	0.0569468
ATRN-N383-EWLPLNR-Hex4HexNAc3NeuAc1	-0.0483735	0.0620425
SERPINA1-N271-YLGNATAIFFLPDEGK-Hex6HexNAc5NeuAc1Fuc3	-0.0484996	0.0126524
AFM-N33-DIENFNSTQK-Hex3HexNAc3NeuAc1	-0.04864	0.0429092
HPX-N187-SWPAVGNCSSALR-Hex3HexNAc3Fuc2	-0.0486551	0.0693896
A2M-N1424-VSNQTLSLFFTVLQDVPVR-Hex7HexNAc5NeuAc2	-0.0487132	0.0372065
APOD-N98-ADGTVNQIEGEATPVNLTEPAK-Hex6HexNAc5NeuAc2Fuc1	-0.0487885	0.0490239
APOB-N3411-FVEGSHNSTVSLTTK-Hex4HexNAc4NeuAc1	-0.0494597	0.0784653
F2-N121-GHVNITR-Hex4HexNAc3NeuAc1	-0.0495697	0.0447612
IGHA1-N340-LAGKPTHVNVSVVMAEVDGTCY-Hex6HexNAc4NeuAc1Fuc2	-0.0496224	0.136278
TF-N432-CGLVPVLAENYNK-Hex2HexNAc2	-0.0501478	0.0378322
LGALS3BP-N125-DAGVVCTNETR-Hex3HexNAc3NeuAc1	-0.0508271	0.0370502
IGHM-N209-GLTFQQNASSMCVPDQDTAIR-Hex5HexNAc4NeuAc2Fuc1	-0.0509253	0.0461128
PHACTR2-N215-PASRNTTREAAGSSHSK-Hex2HexNAc2	-0.0510085	0.0353378
VTN-N242-NISDGFDGIPDNVDAALALPAHSYSGR-Hex6HexNAc4NeuAc1Fuc1	-0.0513639	0.0165999
CP-N762-ELHHLQEQNVSNAFLDK-Hex5HexNAc4NeuAc1	-0.0522157	0.0263876
ITIH1-N285-ICDLLVANNHFAHFFAPQNLTNMNK-Hex5HexNAc4NeuAc1	-0.0528711	0.0464679
RAD50-N1021-WLQDNLTLRK-Hex4HexNAc3NeuAc1	-0.0529533	0.00631489
KLKB1-N396-IVGGTNSSWGEWPWQVSLQVK-Hex5HexNAc4NeuAc2	-0.0531222	0.074594
C1QA-N146-RNPPMGGNVVIFDTVITNQEEPYQNHSGR-Hex5HexNAc4NeuAc1	-0.0532464	0.137161
CFI-N103-FLNNGTCTAEGK-Hex5HexNAc4NeuAc2	-0.0532962	0.0519534
ITIH2-N118-GAFISNFSMTVDGK-Hex5HexNAc4NeuAc2	-0.0533838	0.0348291
CTSD-N263-GSLSYLNVTR-Hex5HexNAc4NeuAc2	-0.0535978	0.0457856
CPN2-N74-AFGSNPNLTK-Hex7HexNAc6NeuAc4Fuc1	-0.0536674	0.0599366
A2M-N1424-VSNQTLSLFFTVLQDVPVR-Hex4HexNAc4Fuc1	-0.0539694	0.08396
FSIP1-N454-SIISKLLNESETK-Hex6HexNAc2	-0.054395	0.0250888
ATRN-N731-NHSCSEGQISIFR-Hex5HexNAc4NeuAc2	-0.0544311	0.111351
PTGDS-N78-SVVAPATDGGLNLTSTFLR-Hex5HexNAc4NeuAc2Fuc1	-0.0544766	0.0142988
IGHA1-N144/131-PALEDLLLGSEANLTCTLTGLR-Hex5HexNAc4NeuAc2	-0.0546295	0.0660027
VTN-N242-NISDGFDGIPDNVDAALALPAHSYSGR-Hex7HexNAc5NeuAc2Fuc2	-0.05627	0.0252121
ITIH4-N517-LPTQNITFQTESSVAEQEAEFQSPK-Hex6HexNAc5NeuAc3Fuc1	-0.0567191	0.0165999
KNG1-N294-LNAENNATFYFK-Hex5HexNAc4NeuAc2	-0.0568573	0.0771669
ORM1-N56/56-NEEYNK-Hex7HexNAc5NeuAc2	-0.0568916	0.0395515
IGHM-N46-YKNNSDISSTR-Hex6HexNAc5NeuAc1	-0.0573127	0.0075376
JCHAIN-N71-ENISDPTSPLR-Hex4HexNAc3NeuAc1	-0.0576068	0.0490233
KIAA1217-N1248-TSEYKTEIIMKENSISNMSLLR-Hex3HexNAc3NeuAc1	-0.0577765	0.0763717
HP-N207/149-NLFLNHSENATAK-Hex8HexNAc6NeuAc4Fuc4	-0.058109	0.0345564
C1RL-N166-GFLALYQTVAVNYSQPISEASR-Hex5HexNAc4NeuAc2	-0.0592165	0.0448938
CFH-N1029-MDGASNVTCINSR-Hex5HexNAc7NeuAc1Fuc2	-0.0592272	0.0777505
IGHG1-N180-EEQYNSTYR-Hex5HexNAc4NeuAc1	-0.0594259	0.0428326
HPX-N187-SWPAVGNCSSALR-Hex5HexNAc3NeuAc1	-0.0596333	0.0812406
VTN-N242-NISDGFDGIPDNVDAALALPAHSYSGR-Hex5HexNAc4NeuAc2	-0.0596384	0.0427134
ORM1-N103-ENGTISR-Hex3HexNAc3NeuAc1	-0.059645	0.0176447
SERPING1-N25-ASSNPNATSSSSQDPESLQDR-Hex6HexNAc5NeuAc3	-0.0599259	0.0252121
VTN-N86-NNATVHEQVGGPSLTSDLQAQSK-Hex6HexNAc5NeuAc3Fuc2	-0.0600282	0.0487322
LGALS3BP-N125-DAGVVCTNETR-Hex8HexNAc5NeuAc1Fuc1	-0.0601422	0.0851746
PTGDS-N51-WFSAGLASNSSWLR-Hex5HexNAc4NeuAc2Fuc1	-0.0603133	0.0325556
SERPIND1-N188-DFVNASSK-Hex6HexNAc5NeuAc3Fuc1	-0.0613313	0.0370502
AFM-N33-DIENFNSTQK-Hex4HexNAc3NeuAc1	-0.0622452	0.0815067
CFH-N911-ISEENETTCYMGK-Hex7HexNAc5NeuAc1Fuc1	-0.0623544	0.076872
C9-N415-AVNITSENLIDDVVSLIR-Hex6HexNAc4NeuAc1Fuc1	-0.0624529	0.0221766
AHSG-N156-VCQDCPLLAPLNDTR-Hex6HexNAc4NeuAc1	-0.0624755	0.0584084
KNG1-N48-YNSQNQSNNQFVLYR-Hex5HexNAc4NeuAc1	-0.06263	0.187142
CFI-N70-NGTAVCATNR-Hex5HexNAc4	-0.0638795	0.0612837
PLTP-N143-VSNVSCQASVSR-Hex5HexNAc4NeuAc1Fuc2	-0.0641239	0.0877255
IGHD-N367-TLLNASR-Hex5HexNAc5Fuc1	-0.0644887	0.0325556
CFH-N1029-MDGASNVTCINSR-Hex4HexNAc4Fuc1	-0.0646666	0.0427134
APOD-N98-ADGTVNQIEGEATPVNLTEPAKLEVK-Hex9HexNAc7NeuAc1Fuc4	-0.0646721	0.0751386
CP-N397-ENLTAPGSDSAVFFEQGTTR-Hex5HexNAc4NeuAc1Fuc2	-0.0651943	0.00911858
APOD-N98-ADGTVNQIEGEATPVNLTEPAK-Hex7HexNAc6NeuAc1	-0.0654937	0.0402102
CFH-N882-IPCSQPPQIEHGTINSSR-Hex5HexNAc4NeuAc2	-0.0655815	0.052017
IGHD-N367-TLLNASR-Hex4HexNAc3NeuAc1Fuc1	-0.0661018	0.00511752
ITIH4-N81-AFITNFSMIIDGMTYPGIIK-Hex6HexNAc4NeuAc1Fuc1	-0.0662591	0.0427134
TF-N432-CGLVPVLAENYNK-Hex6HexNAc5NeuAc2	-0.0669525	0.0626581
APOB-N3895-FEVDSPVYNATWSASLK-Hex5HexNAc4NeuAc2	-0.068036	0.15136
ORM1-N56/56-NEEYNK-Hex6HexNAc3NeuAc2	-0.0690203	0.00498895
CFB-N378-KALQAVYSMMSWPDDVPPEGWNR-Hex6HexNAc4NeuAc1Fuc1	-0.0692798	0.0684518
C1R-N221-CNYSIR-Hex3HexNAc3NeuAc1	-0.0693049	0.0567723
ORM1-N103-ENGTISR-Hex6HexNAc5NeuAc2Fuc2	-0.0695791	0.0612837
CFI-N103-FLNNGTCTAEGK-Hex6HexNAc4NeuAc1Fuc1	-0.0697284	0.0935883
CFI-N177-LSDLSINSTECLHVHCR-Hex6HexNAc5NeuAc3	-0.069801	0.0687104
APOB-N2239-TIHDLHLFIENIDFNK-Hex5HexNAc4NeuAc2	-0.0704843	0.0497817
C1RL-N296-KNQSVNVFLGHTAIDEMLK-Hex5HexNAc4NeuAc2	-0.0704845	0.0238832
KLKB1-N127-GVNFNVSK-Hex5HexNAc4	-0.0705902	0.12975
IGHA1-N340-LAGKPTHVNVSVVMAEVDGTCY-Hex6HexNAc5NeuAc1Fuc1	-0.0710047	0.0763717
PGLYRP2-N485-GFGVAIVGNYTAALPTEAALR-Hex4HexNAc3NeuAc1	-0.0710262	0.0603087
CFI-N103-FLNNGTCTAEGK-Hex5HexNAc4	-0.0715459	0.074594
ORM1-N56/56-NEEYNK-Hex5HexNAc5NeuAc2Fuc1	-0.0718603	0.000101511
F2-N121-GHVNITR-Hex3HexNAc3	-0.0720302	0.0964804
FCN3-N189-VELEDFNGNR-Hex6HexNAc4NeuAc1Fuc2	-0.0721408	0.122301
JCHAIN-N71-ENISDPTSPLR-Hex5HexNAc3Fuc1	-0.0725754	0.0990206
HYOU1-N869-NATLAEQAK-Hex5HexNAc4NeuAc1Fuc1	-0.0727419	0.00196159
CLU-N354-MLNTSSLLEQLNEQFNWVSR-Hex6HexNAc4NeuAc1Fuc1	-0.0737143	0.0832999
APOH-N162-VYKPSAGNNSLYR-Hex5HexNAc4NeuAc2	-0.0737457	0.0755386
C8A-N437-GGSSGWSGGLAQNR-Hex6HexNAc4NeuAc1Fuc1	-0.0737895	0.0220407
IGHG2-N176-EEQFNSTFR-Hex4HexNAc4Fuc2	-0.074285	0.0448436
SERPINA1-N107-ADTHDEILEGLNFNLTEIPEAQIHEGFQELLR-Hex5HexNAc4NeuAc1Fuc2	-0.0744063	0.101117
JCHAIN-N71-IIVPLNNRENISDPTSPLR-Hex4HexNAc2Fuc1	-0.0744913	0.0154328
IGHM-N46-YKNNSDISSTR-Hex3HexNAc3Fuc1	-0.0750017	0.00911858
CFH-N1029-MDGASNVTCINSR-Hex6HexNAc5NeuAc2	-0.0751324	0.132878
SERPIND1-N188-DFVNASSK-Hex6HexNAc5NeuAc2	-0.0752751	0.0585522
CD163-N105-APGWANSSAGSGR-Hex5HexNAc4NeuAc2Fuc1	-0.0763794	0.0575948
TF-N432-CGLVPVLAENYNK-Hex6HexNAc5NeuAc1Fuc2	-0.0763933	0.0511774
IGHM-N440-STGKPTLYNVSLVMSDTAGTCY-Hex6HexNAc3NeuAc1	-0.077115	0.0372065
APOD-N98-ADGTVNQIEGEATPVNLTEPAK-Hex8HexNAc7NeuAc1Fuc1	-0.0773605	0.0376388
IGHA1-N340-LAGKPTHVNVSVVMAEVDGTCY-Hex6HexNAc5NeuAc3Fuc1	-0.0780025	0.101076
APOD-N65-CIQANYSLMENGK-Hex4HexNAc3NeuAc1	-0.0782821	0.0974884
SERPINA3-N127-TLNQSSDELQLSMGNAMFVK-Hex6HexNAc5NeuAc1	-0.0784731	0.147211
KNG1-N294-LNAENNATFYFK-Hex3HexNAc3NeuAc1	-0.0786814	0.0558459
SERPINA7-N165-TLYETEVFSTDFSNISAAK-Hex6HexNAc5NeuAc3Fuc1	-0.0789549	0.002317
IGHM-N46-YKNNSDISSTR-Hex4HexNAc3Fuc1	-0.0790687	0.0165999
ITIH4-N517-LPTQNITFQTESSVAEQEAEFQSPK-Hex5HexNAc4NeuAc1	-0.0791275	0.108899
PON1-N324-VTQVYAENGTVLQGSTVASVYK-Hex3HexNAc3NeuAc1	-0.0795175	0.0478625
AZGP1-N112-DIVEYYNDSNGSHVLQGR-Hex5HexNAc4NeuAc2	-0.0796893	0.0812291
CP-N138-EHEGAIYPDNTTDFQR-Hex6HexNAc4NeuAc1	-0.0798572	0.0904542
CPB2-N73-KQVHFFVNASDVDNVK-Hex5HexNAc4NeuAc2	-0.0798912	0.0286838
KNG1-N205-ITYSIVQTNCSK-Hex8HexNAc5NeuAc1	-0.0801392	0.0385553
CD14-N151-NVSWATGR-Hex4HexNAc3NeuAc1	-0.0812258	0.0165999
APOH-N253-LGNWSAMPSCK-Hex3HexNAc3NeuAc1	-0.081259	0.132878
APOH-N253-LGNWSAMPSCK-Hex3HexNAc2	-0.0819784	0.074594
CFH-N1095/194-SPYEMFGDEEVMCLNGNWTEPPQCK-Hex6HexNAc4NeuAc1Fuc1	-0.082269	0.121414
CP-N138-EHEGAIYPDNTTDFQR-Hex6HexNAc4NeuAc1Fuc1	-0.0823343	0.0861746
CP-N138-EHEGAIYPDNTTDFQR-Hex6HexNAc5NeuAc4	-0.0829811	0.059992
ENPP2-N411-AIIANLTCK-Hex5HexNAc4NeuAc2	-0.0841526	0.0763717
SERPINA1-N271-YLGNATAIFFLPDEGK-Hex6HexNAc3NeuAc2	-0.084166	0.0964804
ORM1-N93-QDQCIYNTTYLNVQR-Hex4HexNAc7NeuAc2Fuc2	-0.0848473	0.0308943
IGFBP3-N116-GLCVNASAVSR-Hex5HexNAc4Fuc1	-0.0849499	0.0835155
BTD-N119-DVQIIVFPEDGIHGFNFTR-Hex5HexNAc4NeuAc1	-0.085591	0.177512
LAMP2-N49-WQMNFTVR-Hex5HexNAc4NeuAc1	-0.0861259	0.0977308
APOH-N253-LGNWSAMPSCK-Hex4HexNAc4NeuAc1	-0.0862314	0.107846
SERPINA1-N271-YLGNATAIFFLPDEGK-Hex6HexNAc4Fuc1	-0.0862724	0.130019
C4A-N1328/1328-GLNVTLSSTGR-Hex5HexNAc4NeuAc1Fuc1	-0.0863429	0.0896058
APOH-N253-LGNWSAMPSCK-Hex6HexNAc5NeuAc2	-0.0870804	0.0981624
ORM1-N93-QDQCIYNTTYLNVQR-Hex5HexNAc4NeuAc1Fuc2	-0.0876244	0.054959
IGHM-N46-YKNNSDISSTR-Hex4HexNAc3NeuAc1Fuc1	-0.087738	0.00617221
CFI-N103-FLNNGTCTAEGK-Hex5HexNAc4NeuAc1	-0.0878458	0.0949195
IGHM-N46-NNSDISSTR-Hex5HexNAc5NeuAc1Fuc1	-0.087962	0.0464679
ORM1-N72/72-SVQEIQATFFYFTPNKTEDTIFLR-Hex7HexNAc6NeuAc3	-0.089132	0.000382328
IGHM-N209-GLTFQQNASSMCVPDQDTAIR-Hex6HexNAc5NeuAc1	-0.0891739	0.0154404
SHBG-N380-LDVDQALNR-Hex6HexNAc5NeuAc3Fuc1	-0.0892218	0.0428326
VTN-N86-NNATVHEQVGGPSLTSDLQAQSK-Hex2HexNAc2	-0.0893489	0.0314288
AHSG-N176-AALAAFNAQNNGSNFQLEEISR-Hex4HexNAc4NeuAc1	-0.089393	0.0795121
C4A-N1391/1391-NTTCQDLQIEVTVK-Hex5HexNAc4NeuAc1	-0.0894259	0.0487322
ORM1-N72/72-SVQEIQATFFYFTPNKTEDTIFLR-Hex8HexNAc6NeuAc1Fuc1	-0.0894561	0.0967793
ORM1-N103-ENGTISR-Hex5HexNAc4NeuAc2	-0.0895341	0.0150889
LAMP2-N356-VQPFNVTQGK-Hex5HexNAc4NeuAc2	-0.0896451	0.124536
CFH-N911-ISEENETTCYMGK-Hex6HexNAc5NeuAc2	-0.0898605	0.153522
TF-N432-CGLVPVLAENYNK-Hex3HexNAc3NeuAc1	-0.0899759	0.0897677
AFM-N402-YAEDKFNETTEK-Hex3HexNAc2	-0.0905108	0.125375
CLU-N374-LANLTQGEDQYYLR-Hex5HexNAc4NeuAc1Fuc1	-0.090609	0.055531
SERPINA7-N36-VTACHSSQPNATLYK-Hex5HexNAc4NeuAc2	-0.0907139	0.160014
C9-N415-AVNITSENLIDDVVSLIR-Hex6HexNAc5NeuAc2Fuc1	-0.0913324	0.0338624
IGHM-N46-YKNNSDISSTR-Hex6HexNAc4	-0.0915211	0.0238832
C6-N324-VLNFTTK-Hex4HexNAc7NeuAc1Fuc1	-0.0916615	0.0842477
IGHG2-N176-EEQFNSTFR-Hex3HexNAc4Fuc1	-0.0919786	0.0165999
A2M-N1424-VSNQTLSLFFTVLQDVPVR-Hex6HexNAc6Fuc2	-0.092367	0.0859086
HGFAC-N290-CFLGNGTGYR-Hex5HexNAc4NeuAc2	-0.0925134	0.0701225
ORM2-N88-QNQCFYNSSYLNVQR-Hex6HexNAc5NeuAc3Fuc1	-0.0930505	0.0424715
APOD-N65-CIQANYSLMENGKIK-Hex6HexNAc3NeuAc1Fuc1	-0.0932435	0.125375
HP-N241-VVLHPNYSQVDIGLIK-Hex7HexNAc6NeuAc1Fuc3	-0.093677	0.0068185
A2M-N1424-VSNQTLSLFFTVLQDVPVR-Hex4HexNAc5Fuc1	-0.0936916	0.0449142
ORM1-N56/56-NEEYNK-Hex9HexNAc6NeuAc1	-0.0937144	0.0819075
SERPING1-N238-DTFVNASR-Hex6HexNAc5NeuAc3Fuc2	-0.0944546	0.0404521
ORM1-N93-QDQCIYNTTYLNVQR-Hex7HexNAc6NeuAc2	-0.0948071	0.0412201
ORM1-N103-ENGTISR-Hex7HexNAc6NeuAc2	-0.0953619	0.00168715
CCDC144CP-N185-ELGQMNLTEREKMDTGVK-Hex6HexNAc2	-0.0957526	0.0997468
IGHA1-N144/131-PALEDLLLGSEANLTCTLTGLR-Hex4HexNAc5Fuc1	-0.0963745	0.00168715
HRG-N125-VIDFNCTTSSVSSALANTK-Hex5HexNAc4NeuAc1	-0.0965782	0.116105
IGHA2-N205-TPLTANITK-Hex5HexNAc5	-0.0968296	0.0700599
A2M-N869-SLGNVNFTVSAEALESQELCGTEVPSVPEHGR-Hex5HexNAc4NeuAc1	-0.0968609	0.115801
JCHAIN-N71-IIVPLNNRENISDPTSPLR-Hex5HexNAc3NeuAc1Fuc1	-0.0972146	0.002317
AFM-N402-YAEDKFNETTEK-Hex2HexNAc2	-0.0973368	0.11867
LGALS3BP-N551-AAIPSALDTNSSK-Hex4HexNAc4NeuAc1	-0.0973941	0.0915597
IGHA1-N340-LAGKPTHVNVSVVMAEVDGTCY-Hex5HexNAc4NeuAc1Fuc1	-0.0975691	0.0303823
SERPINA1-N271-YLGNATAIFFLPDEGK-Hex5HexNAc4	-0.0976411	0.139741
LUM-N88-AFENVTDLQWLILDHNLLENSK-Hex7HexNAc6NeuAc2Fuc1	-0.0977924	0.055531
C8A-N437-GGSSGWSGGLAQNR-Hex4HexNAc3NeuAc1	-0.0981439	0.0464679
KNG1-N48-YNSQNQSNNQFVLYR-Hex5HexNAc4NeuAc2Fuc1	-0.0986404	0.155375
JCHAIN-N71-IIVPLNNRENISDPTSPLR-Hex4HexNAc3NeuAc1Fuc1	-0.0986789	0.00877129
ATRN-N383-EWLPLNR-Hex5HexNAc4NeuAc2	-0.098694	0.15136
ATRN-N300-GICNSSDVR-Hex5HexNAc4NeuAc1	-0.0994543	0.15134
SERPINA1-N271-YLGNATAIFFLPDEGK-Hex4HexNAc5NeuAc2	-0.0994549	0.113104
ORM1-N72/72-SVQEIQATFFYFTPNKTEDTIFLR-Hex6HexNAc5NeuAc1	-0.0998986	0.114709
CFB-N378-ALQAVYSMMSWPDDVPPEGWNR-Hex5HexNAc4NeuAc2	-0.100116	0.0967793
C8A-N437-GGSSGWSGGLAQNR-Hex4HexNAc4NeuAc1	-0.100302	0.0487322
KNG1-N205-ITYSIVQTNCSKENFLFLTPDCK-Hex6HexNAc5NeuAc3	-0.100317	0.00279415
ORM1-N93-QDQCIYNTTYLNVQR-Hex9HexNAc6NeuAc1	-0.100595	0.121439
AHSG-N156-VCQDCPLLAPLNDTR-Hex6HexNAc5NeuAc2Fuc1	-0.102315	0.0963589
IGHM-N209-GLTFQQNASSMCVPDQDTAIR-Hex5HexNAc4NeuAc1	-0.102424	0.0366521
TF-N432-CGLVPVLAENYNK-HexNAc2	-0.102532	0.0967321
A2M-N55-GCVLLSYLNETVTVSASLESVR-Hex5HexNAc4	-0.102636	0.223734
AZGP1-N128-FGCEIENNR-Hex6HexNAc5NeuAc3Fuc1	-0.103219	0.048965
C9-N277-FSYSKNETYQLFLSYSSK-Hex5HexNAc4NeuAc1	-0.103253	0.12057
VTN-N242-NISDGFDGIPDNVDAALALPAHSYSGR-Hex5HexNAc4NeuAc1	-0.1035	0.0986547
VTN-N86-NNATVHEQVGGPSLTSDLQAQSK-Hex6HexNAc5NeuAc2Fuc1	-0.103628	0.0126524
CLU-N86-EDALNETR-Hex5HexNAc5NeuAc1Fuc3	-0.103638	0.0165999
CP-N138-EHEGAIYPDNTTDFQRADDK-Hex6HexNAc5NeuAc4	-0.104237	0.0749896
F2-N121-GHVNITR-Hex6HexNAc5NeuAc3	-0.104327	0.104693
APOD-N98-ADGTVNQIEGEATPVNLTEPAKLEVK-Hex6HexNAc5NeuAc1Fuc1	-0.104526	0.128191
AHSG-N156-VCQDCPLLAPLNDTR-Hex6HexNAc5NeuAc3	-0.104566	0.103871
SERPINA1-N271-YLGNATAIFFLPDEGK-Hex5HexNAc3NeuAc2Fuc2	-0.104801	0.127109
ORM1-N93-QDQCIYNTTYLNVQR-Hex8HexNAc7NeuAc1Fuc4	-0.10495	0.133973
VTN-N86-NNATVHEQVGGPSLTSDLQAQSK-Hex6HexNAc4NeuAc1Fuc1	-0.105898	0.0495142
C1R-N221-CNYSIR-Hex5HexNAc4NeuAc1	-0.10672	0.121464
FN1-N1007-LDAPTNLQFVNETDSTVLVR-Hex5HexNAc4NeuAc1	-0.106985	0.0123237
CFH-N217-SPDVINGSPISQK-Hex6HexNAc5NeuAc3	-0.107013	0.0897677
CP-N762-ELHHLQEQNVSNAFLDK-Hex6HexNAc5NeuAc2Fuc1	-0.108292	0.0715207
TF-N432-CGLVPVLAENYNK-Hex5HexNAc5NeuAc1	-0.108632	0.141874
ORM1-N72/72-SVQEIQATFFYFTPNKTEDTIFLR-Hex8HexNAc7NeuAc3Fuc3	-0.108689	0.0175208
ORM1-N56/56-NEEYNK-Hex5HexNAc5NeuAc1Fuc2	-0.109163	0.0718517
LAMP1-N103-GHTLTLNFTR-Hex6HexNAc3NeuAc1	-0.109248	0.218518
ORM1-N93-QDQCIYNTTYLNVQR-Hex9HexNAc6NeuAc2	-0.109421	0.000980949
C6-N855-LSSNSTKK-Hex5HexNAc4NeuAc1	-0.109632	0.0773765
CD14-N151-NVSWATGR-Hex5HexNAc4NeuAc1	-0.109976	0.0964804
IGHM-N46-NNSDISSTR-Hex5HexNAc4NeuAc2Fuc1	-0.110023	0.0429092
SERPIND1-N188-DFVNASSKYEITTIHNLFR-Hex5HexNAc4NeuAc1	-0.110239	0.0558926
A2M-N1424-VSNQTLSLFFTVLQDVPVR-Hex6HexNAc5NeuAc2Fuc1	-0.111462	0.0897677
APOH-N253-LGNWSAMPSCK-Hex6HexNAc5NeuAc1Fuc2	-0.111657	0.137161
SERPING1-N238-DTFVNASR-Hex4HexNAc3NeuAc1Fuc1	-0.111914	0.104693
ORM1-N72/72-SVQEIQATFFYFTPNKTEDTIFLR-Hex8HexNAc6NeuAc1Fuc3	-0.111997	0.0723697
PROC-N290-EVFVHPNYSK-Hex5HexNAc4NeuAc1	-0.112191	0.0970995
CFI-N494-LISNCSK-Hex5HexNAc4NeuAc1Fuc2	-0.112553	0.0963589
SERPING1-N238-DTFVNASR-Hex5HexNAc5NeuAc2Fuc1	-0.113275	0.0718517
VTN-N242-NISDGFDGIPDNVDAALALPAHSYSGR-Hex4HexNAc3NeuAc1	-0.113618	0.0898794
APOD-N65-CIQANYSLMENGK-Hex5HexNAc4NeuAc1	-0.113736	0.143196
ORM1-N103-ENGTISR-Hex9HexNAc8NeuAc3	-0.114123	0.0250888
CFH-N1029-MDGASNVTCINSR-Hex4HexNAc3	-0.114694	0.234481
APOM-N135-TELFSSSCPGGIMLNETGQGYQR-Hex5HexNAc4NeuAc1	-0.114719	0.135914
C1RL-N166-GFLALYQTVAVNYSQPISEASR-Hex5HexNAc4NeuAc1	-0.11505	0.0763717
CPB2-N73-QVHFFVNASDVDNVK-Hex5HexNAc4NeuAc2	-0.115161	0.0898794
ORM1-N103-ENGTISR-Hex4HexNAc4NeuAc2	-0.115165	0.0434333
SERPINA1-N271-YLGNATAIFFLPDEGK-Hex4HexNAc3NeuAc1	-0.115172	0.146392
AFM-N33-DIENFNSTQK-Hex6HexNAc4NeuAc1Fuc1	-0.115179	0.164353
ITIH4-N517-LPTQNITFQTESSVAEQEAEFQSPK-Hex5HexNAc4NeuAc2	-0.115262	0.162543
CFI-N70-NGTAVCATNRR-Hex5HexNAc4NeuAc1	-0.11544	0.180162
CFH-N911-ISEENETTCYMGK-Hex4HexNAc3	-0.116051	0.223734
ECEL1-N322-AQEILQVEQQLANITVSEHDDLRR-Hex5HexNAc4NeuAc1Fuc1	-0.1165	0.101699
BTD-N119-DVQIIVFPEDGIHGFNFTR-Hex5HexNAc4NeuAc2	-0.11677	0.0830376
C4BPB-N71-EWDNTTTECR-Hex5HexNAc4NeuAc1	-0.117049	0.143932
IGHM-N46-NNSDISSTR-Hex6HexNAc2	-0.117117	0.00621225
ORM1-N93-QDQCIYNTTYLNVQR-Hex8HexNAc6NeuAc3Fuc2	-0.117508	0.00568297
SERPINA4-N238-DFYVDENTTVR-Hex6HexNAc5NeuAc3	-0.118105	0.137014
VTN-N86-NNATVHEQVGGPSLTSDLQAQSK-Hex3HexNAc3NeuAc1	-0.118708	0.0585522
SERPINA4-N238-DFYVDENTTVR-Hex5HexNAc4NeuAc2Fuc1	-0.119208	0.186684
ORM1-N72/72-SVQEIQATFFYFTPNKTEDTIFLR-Hex4HexNAc4	-0.12018	0.139741
AHSG-N176-AALAAFNAQNNGSNFQLEEISR-Hex4HexNAc6	-0.120268	0.107846
VTN-N242-NISDGFDGIPDNVDAALALPAHSYSGR-Hex6HexNAc5NeuAc3Fuc1	-0.120478	0.0203279
KLKB1-N127-GVNFNVSK-Hex4HexNAc3	-0.120563	0.108284
FETUB-N37-GCNDSDVLAVAGFALR-Hex5HexNAc4NeuAc2	-0.120793	0.16242
IGHA2-N205-TPLTANITK-Hex4HexNAc5NeuAc1Fuc1	-0.121019	0.0123214
CP-N138-EHEGAIYPDNTTDFQR-Hex3HexNAc3	-0.121265	0.128707
SERPINA1-N271-YLGNATAIFFLPDEGK-Hex3HexNAc3	-0.121522	0.153522
AHSG-N176-AALAAFNAQNNGSNFQLEEISR-Hex5HexNAc4	-0.122222	0.136278
ORM1-N93-QDQCIYNTTYLNVQR-Hex7HexNAc6NeuAc2Fuc3	-0.122253	0.00589976
VTN-N169-NGSLFAFR-Hex5HexNAc4NeuAc1	-0.1224	0.0849455
A2M-N247-IITILEEEMNVSVCGLYTYGK-Hex5HexNAc4NeuAc1	-0.124047	0.288197
CP-N138-EHEGAIYPDNTTDFQR-Hex5HexNAc4NeuAc1Fuc3	-0.124488	0.0473196
CD14-N151-NVSWATGR-Hex5HexNAc4NeuAc2	-0.124495	0.0137597
VASN-N500-NLSGPDKR-Hex5HexNAc4NeuAc1	-0.124515	0.132878
APOD-N98-ADGTVNQIEGEATPVNLTEPAK-Hex6HexNAc5NeuAc1	-0.124672	0.0621537
ATRN-N383-EWLPLNR-Hex6HexNAc5NeuAc2	-0.124999	0.294853
IGHG1-N180-EEQYNSTYR-Hex4HexNAc4NeuAc1	-0.125324	0.111108
F2-N143-YPHKPEINSTTHPGADLQENFCR-Hex5HexNAc4NeuAc2	-0.125439	0.184858
CPB2-N73-QVHFFVNASDVDNVK-Hex5HexNAc4NeuAc1	-0.126014	0.19621
CFH-N911-ISEENETTCYMGK-Hex7HexNAc6NeuAc3	-0.126111	0.0669966
KNG1-N205-ITYSIVQTNCSK-Hex6HexNAc5NeuAc1	-0.126663	0.111054
LGALS3BP-N125-DAGVVCTNETR-Hex5HexNAc4NeuAc1	-0.126922	0.0283414
VNN1-N283-MTGSGIYAPNSSR-Hex5HexNAc4NeuAc1	-0.127066	0.119041
CLU-N291-HNSTGCLR-Hex6HexNAc5NeuAc1	-0.127187	0.15136
C1QA-N146-RNPPMGGNVVIFDTVITNQEEPYQNHSGR-Hex5HexNAc4NeuAc1Fuc2	-0.127228	0.125375
C8A-N437-GGSSGWSGGLAQNR-Hex5HexNAc4NeuAc2	-0.12777	0.0627564
PGLYRP2-N485-GFGVAIVGNYTAALPTEAALR-Hex5HexNAc4NeuAc1Fuc2	-0.127792	0.150914
PGLYRP2-N485-GFGVAIVGNYTAALPTEAALR-Hex6HexNAc4NeuAc1Fuc1	-0.128058	0.121424
ORM1-N72/72-SVQEIQATFFYFTPNKTEDTIFLR-Hex7HexNAc6NeuAc4	-0.128138	0.0331539
ORM1-N72/72-SVQEIQATFFYFTPNKTEDTIFLR-Hex9HexNAc6NeuAc1Fuc1	-0.128648	0.176894
IGHA1-N144/131-PALEDLLLGSEANLTCTLTGLR-Hex4HexNAc4NeuAc1	-0.128729	0.0211474
IGHM-N46-YKNNSDISSTR-HexNAc2Fuc1	-0.129154	0.00621225
SERPINC1-N224-AAINKWVSNKTEGR-Hex5HexNAc4NeuAc2	-0.129211	0.046441
VTN-N169-NGSLFAFR-Hex4HexNAc3NeuAc1	-0.129548	0.126574
AFM-N33-DIENFNSTQK-Hex3HexNAc2	-0.129845	0.202449
ORM2-N103-ENGTVSR-Hex4HexNAc3NeuAc1	-0.129863	0.0427134
A2M-N1424-VSNQTLSLFFTVLQDVPVR-Hex6HexNAc5Fuc1	-0.12997	0.211372
C6-N324-VLNFTTK-Hex3HexNAc3NeuAc1	-0.130294	0.136278
IGHM-N46-YKNNSDISSTR-Hex4HexNAc4NeuAc1Fuc1	-0.130467	0.0450121
CFI-N494-LISNCSK-Hex5HexNAc4NeuAc1	-0.130546	0.200972
SERPINA1-N271-YLGNATAIFFLPDEGK-Hex3HexNAc2	-0.130666	0.151523
TF-N637-QQQHLFGSNVTDCSGNFCLFR-Hex5HexNAc4NeuAc2Fuc1	-0.130874	0.0264724
LRG1-N325-MFSQNDTR-Hex6HexNAc4NeuAc1Fuc1	-0.131017	0.0851746
SERPING1-N238-DTFVNASR-Hex6HexNAc5Fuc1	-0.131209	0.116074
CP-N138-EHEGAIYPDNTTDFQR-Hex6HexNAc5NeuAc2Fuc2	-0.131265	0.126948
GPLD1-N568-LNVEAANWTVR-Hex5HexNAc4NeuAc1	-0.131415	0.0490239
VTN-N242-NISDGFDGIPDNVDAALALPAHSYSGR-Hex6HexNAc5NeuAc1Fuc2	-0.131972	0.124536
APOM-N135-TELFSSSCPGGIMLNETGQGYQR-Hex6HexNAc4NeuAc1Fuc1	-0.132021	0.314807
ITIH2-N118-GAFISNFSMTVDGK-Hex5HexNAc4NeuAc2Fuc1	-0.132114	0.0370502
HPX-N453-ALPQPQNVTSLLGCTH-Hex6HexNAc5NeuAc3	-0.132653	0.093362
SERPINA6-N96-AQLLQGLGFNLTER-Hex5HexNAc4NeuAc1Fuc1	-0.13288	0.346091
CFB-N378-ALQAVYSMMSWPDDVPPEGWNR-Hex5HexNAc4NeuAc1	-0.133405	0.223734
ENPP2-N411-AIIANLTCK-Hex5HexNAc4NeuAc1Fuc1	-0.133698	0.326398
IGHM-N209-GLTFQQNASSMCVPDQDTAIR-Hex6HexNAc5Fuc2	-0.134301	0.00168715
ORM1-N103-ENGTISR-Hex5HexNAc4NeuAc1	-0.134753	0.075233
JCHAIN-N71-ENISDPTSPLR-Hex6HexNAc5NeuAc1	-0.13501	0.104693
AFM-N402-YAEDKFNETTEK-Hex4HexNAc3NeuAc1	-0.135088	0.195211
C4BPB-N71-EWDNTTTECR-Hex4HexNAc3NeuAc1	-0.135261	0.104693
CFB-N378-KALQAVYSMMSWPDDVPPEGWNR-Hex5HexNAc4NeuAc2	-0.135407	0.185495
CFI-N70-NGTAVCATNRR-Hex4HexNAc4	-0.135569	0.147814
IGHM-N46-YKNNSDISSTR-Hex3HexNAc3NeuAc1Fuc1	-0.135585	0.00791555
SERPINA1-N271-YLGNATAIFFLPDEGK-Hex4HexNAc3	-0.135608	0.18693
PON1-N324-VTQVYAENGTVLQGSTVASVYKGK-Hex5HexNAc4NeuAc2	-0.135632	0.0038288
HRG-N125-VIDFNCTTSSVSSALANTK-Hex5HexNAc3NeuAc1	-0.13609	0.124314
APOD-N98-ADGTVNQIEGEATPVNLTEPAK-Hex6HexNAc5NeuAc2	-0.136119	0.0819075
RPS6KA5-N36-TANLTGHAEKVGIENFELLK-Hex6HexNAc3NeuAc2Fuc1	-0.1363	0.0649204
CP-N138-EHEGAIYPDNTTDFQR-Hex6HexNAc5NeuAc3Fuc1	-0.136491	0.195028
TF-N432-CGLVPVLAENYNK-Hex3HexNAc5	-0.136503	0.0449142
ORM1-N93-QDQCIYNTTYLNVQR-Hex6HexNAc4NeuAc2Fuc4	-0.136578	0.0343559
C4BPB-N71-EWDNTTTECR-Hex6HexNAc4NeuAc1Fuc1	-0.137114	0.107252
IGHM-N46-YKNNSDISSTR-Hex5HexNAc4Fuc1	-0.13741	0.00168715
SELENOP-N83-KEGYSNISYIVVNHQGISSR-Hex5HexNAc4NeuAc1Fuc2	-0.137428	0.254628
TRPA1-N619-IFSHNSPGNK-Hex3HexNAc3NeuAc1	-0.13863	0.055531
CPN2-N74-AFGSNPNLTK-Hex6HexNAc5NeuAc1	-0.139167	0.197743
CP-N138-EHEGAIYPDNTTDFQR-Hex5HexNAc5NeuAc2	-0.139855	0.230759
SERPING1-N238-DTFVNASR-Hex4HexNAc5NeuAc1Fuc1	-0.139973	0.209523
CFI-N494-LISNCSK-Hex3HexNAc3NeuAc1	-0.140181	0.12975
LGALS3BP-N125-DAGVVCTNETR-Hex6HexNAc5NeuAc2	-0.14036	0.00498895
CP-N138-EHEGAIYPDNTTDFQR-Hex3HexNAc2	-0.140653	0.140326
CLU-N86-KEDALNETR-Hex3HexNAc3	-0.140932	0.111351
A2M-N1424-VSNQTLSLFFTVLQDVPVR-Hex6HexNAc5NeuAc2Fuc3	-0.140976	0.0487322
AZGP1-N128-FGCEIENNR-Hex3HexNAc2	-0.141894	0.216977
ORM1-N93-QDQCIYNTTYLNVQR-Hex8HexNAc6NeuAc2Fuc3	-0.143238	0.0464679
CP-N762-ELHHLQEQNVSNAFLDK-Hex6HexNAc5NeuAc2Fuc3	-0.144361	0.0718517
CCDC196-N116-MLRKEMEMLWNK-Hex6HexNAc4NeuAc1Fuc2	-0.144405	0.197732
[truncated: 1,343 more rows]

## Sheet: 2A
Glycopeptide	Sample 1	Sample 2	Sample 3	Sample 4	Sample 5	Sample 6	Sample 7	Control 1	Control 2	Control 3	Control 4	Control 5	Control 6	Control 7
ORM1-N103-Hex1HexNAc2	15.7669	83.3551	5.32412	46.3105	27.592	100	14.9636	0.560433	0	0	0	1.00878	0	0
ORM2-N103-Hex1HexNAc2	31.4017	100	9.19957	51.3582	35.1684	84.4984	16.1173	1.159	0	0	0	0.615719	1.01413	0
F12-N249-Hex1HexNAc2	16.2498	100	5.38758	31.2057	56.551	52.0468	18.6139	1.15715	1.41844	0	1.10738	0.821202	0.958069	0.161752
ATRN-N416-Hex2HexNAc2	75.5117	74.8538	59.576	76.5351	91.0088	100	72.1491	19.2251	31.7982	42.1053	25.8772	27.5585	42.9094	21.4912
LGALS3BP-N551-Hex3HexNAc2	100	46.6547	43.0146	33.8631	46.6803	76.365	40.81	16.6368	16.1241	18.9439	16.7393	13.0992	22.8147	22.6352
TF-N432-Hex4HexNAc2	100	13.8882	33.1958	26.2962	57.486	27.8735	17.7222	14.8265	6.51136	7.95114	5.99369	5.02305	6.17164	5.93707
ATRN-N416-Hex4HexNAc2	100	66.9098	47.1336	63.348	71.0651	74.2537	47.7103	9.27748	16.808	19.2673	10.2782	10.8887	21.3535	9.75237
SERPINA1-N271-Hex5HexNAc2	100	71.4335	44.1545	70.3201	61.3779	49.4781	55.8107	25.6437	19.1023	30.7933	24.6347	27.8358	18.5456	24.739
TF-N432-Hex5HexNAc3NeuAc1	100	17.2073	37.9463	33.1311	52.5088	23.3606	13.1855	23.345	8.16803	6.16881	7.65461	6.40218	5.82653	11.303
HPX-N187-Hex6HexNAc3NeuAc1Fuc1	100	95.6017	29.2946	60.5809	75.6017	86.805	46.639	17.1784	23.4855	27.8838	29.5436	27.3859	16.6805	22.4896
ORM1-N72/72-Hex6HexNAc3NeuAc1	100	49.612	34.1853	99.6349	47.2843	60.0411	31.8348	12.3916	13.8749	21.9534	16.8416	18.8498	14.6965	18.4162
F2-N121-Hex6HexNAc3NeuAc1	100	83.5616	36.9863	88.3562	61.6438	84.2466	40.7534	5.47945	13.0137	15.7534	17.4658	11.9863	13.3562	14.3836
APOH-N253-Hex6HexNAc3NeuAc1	100	46.4012	41.4003	58.3212	38.1402	43.6412	34.5129	8.70418	10.1665	14.1989	10.3564	10.521	9.793	10.3374
SERPINA4-N157-Hex5HexNAc4NeuAc1	29.5076	13.82	36.3328	22.0883	15.5008	12.6655	20.5772	66.0272	26.4007	100	29.1002	48.7606	64.601	77.708
CD207-N180-Hex5HexNAc4NeuAc1	28.0736	15.6999	39.7347	25.8365	21.2235	14.9475	20.887	82.8153	40.1109	100	33.0826	47.258	89.2695	88.6557
CD207-N180-Hex5HexNAc4NeuAc2	30.9894	10.6436	32.0461	25.6868	14.4861	13.4294	17.7906	62.4976	24.4765	100	32.5456	55.1585	64.0538	86.1095
GALNT5-N845-Hex5HexNAc4NeuAc2	29.2133	11.2072	32.0617	24.805	16.5649	12.8801	18.6673	61.4672	23.3865	100	28.682	52.4415	60.1334	82.3386
SERPING1-N253-Hex6HexNAc5NeuAc2Fuc2	35.1987	5.75314	31.7992	14.0167	15.3243	8.18515	9.17887	60.5126	19.8745	100	31.1192	62.7615	44.09	98.3787

## Sheet: 2B
Glycopeptide	Sample 1	Sample 2	Sample 3	Sample 4	Sample 5	Sample 6	Sample 7	Control 1	Control 2	Control 3	Control 4	Control 5	Control 6	Control 7
C4-N226-Hex6HexNAc2	689.2	486.3	273.9	632.4	261.5	321.1	219.6	27.1	39.8	0	22	24.1	29.6	40.3
APOH-N253-Hex6HexNAc3NeuAc1	1579.7	733	654	921.3	602.5	689.4	545.2	137.5	160.6	224.3	163.6	166.2	154.7	163.3
C2-N467-Hex3HexNAc2	247.2	548	142.2	495.9	341.3	488.6	252.2	41.2	39.1	61.7	46	42.7	40.6	52.9
ATRN-N416-Hex4HexNAc2	589.6	394.5	277.9	373.5	419	437.8	281.3	54.7	99.1	113.6	60.6	64.2	125.9	57.5
C4-N226-Hex5HexNAc2	753.7	1471.2	224.6	769.9	442	880.2	352.2	18.8	31.4	0	4.4	20.8	24.9	9.6
C3-N85-HexNAc2	359.5	456.3	200.8	403	456.3	451.4	250.2	131	108.5	126.8	82.7	93.2	95	112.7
C2-N467-Hex4HexNAc2	300.5	480	124.6	509.3	418.8	527.8	268.1	31	26.6	39.1	4.2	24	20	15.5
C3-N85-Hex5HexNAc4NeuAc1	299.5	444.9	133.4	387.7	337	396.7	191.1	63.8	57.5	84.8	64.7	68.9	67.2	81.1
F2-N121-Hex6HexNAc3NeuAc1	29.2	24.4	10.8	25.8	18	24.6	11.9	1.6	3.8	4.6	5.1	3.5	3.9	4.2
A2M-N55-Hex6HexNAc3NeuAc1	361	423.9	247.3	355.6	388.8	316.6	430	119.3	127	214.3	174.1	162.3	131	139.3
HP-N211-Hex5HexNAc4NeuAc1	620.9	1009.9	333.2	2143.2	654.3	1472.5	435.7	68.1	70.6	97.3	26.6	127.1	64.9	85.2
HP-N207-Hex6HexNAc3NeuAc1	1376.3	1380.8	706.4	1999.2	933.5	1836.5	1085.7	167	291.4	444.4	305.4	399.4	302.7	251.2
F12-N249-Hex6HexNAc3NeuAc1	38	26.3	12.7	35.4	20.2	23.2	24.6	6.2	4.9	7.7	10.1	4.1	5.1	6.3
SERPINA1-N271-Hex5HexNAc2	287.4	205.3	126.9	202.1	176.4	142.2	160.4	73.7	54.9	88.5	70.8	80	53.3	71.1
AZGP1-N128-Hex6HexNAc3NeuAc1	151.3	128.3	66.2	104.1	82.3	114	84.1	38.5	37.7	50.7	43.5	34.8	37.1	42.7
C3-N85-Hex4HexNAc2	742.2	845.2	480.1	801.4	741.5	668.8	671.7	405.8	290.1	303.2	407.2	281.9	315.2	393
C4-N226-Hex4HexNAc2	290.2	641.8	120.2	381.3	206.8	467.4	236.4	58.8	41.3	88.8	34.9	35.2	38.5	36.3
IGHG1-N180-Hex5HexNAc3NeuAc1Fuc2	53.5	30.5	62.8	21	127.2	46	70.1	8.5	8.1	6.6	6.5	9.4	10.9	11.1
C3-N85-Hex4HexNAc3NeuAc1	289.6	558.8	110.8	345.7	279.5	504.2	178.8	56	41	67.7	58.4	37.9	45	62.2
CP-N138-Hex6HexNAc3NeuAc1Fuc1	272.7	286	112.5	169.4	254.5	153.4	140.6	51.6	63.4	73.5	69.6	59.6	41.3	58.9
AHSG-N156-Hex6HexNAc3NeuAc1	957.6	672.8	367.9	640.4	465.6	609.8	391.1	209.2	164.8	228	236.9	145.8	180.1	207.5
C4-N1391-Hex6HexNAc3NeuAc1	865.6	1430	549.6	970.8	837.9	906.7	551.3	269.2	305.3	339.4	386.1	289.1	270.9	316.6
HP-N207-Hex7HexNAc6NeuAc2	163.2	194.1	118.8	216.3	191.3	298.2	137.9	61.1	55.5	90.5	69.7	76.7	63.8	67.8
ATRN-N416-Hex2HexNAc2	103.3	102.4	81.5	104.7	124.5	136.8	98.7	26.3	43.5	57.6	35.4	37.7	58.7	29.4
CFI-N70-Hex5HexNAc4NeuAc2Fuc1	46.7	63.7	31.8	43.5	54.2	59.7	40.6	15.5	15.7	18.6	25.8	24.2	16.5	22.3
C2-N621-Hex4HexNAc3NeuAc1	183.5	249.6	105.5	198.2	162.4	181.8	161.5	78.4	59.4	100.7	69.4	55.8	55.9	74.3
F12-N249-Hex1HexNAc2	130.6	803.7	43.3	250.8	454.5	418.3	149.6	9.3	11.4	0	8.9	6.6	7.7	1.3
C4BPB-N64-Hex5HexNAc4NeuAc2	389.1	344.7	231.7	338.9	263.8	349.5	323	125.6	129.5	202.5	129.4	175.5	137.8	195.6
IGFALS-N368-Hex7HexNAc2	185.7	131	118.9	194.4	128.9	185.1	137	72.5	62.7	105	84.4	70.8	66.7	68.6
KNG1-N205-Hex6HexNAc3NeuAc1	781.1	302.9	256.7	451.3	255	485.8	300.6	134.6	115.1	129	126	95.1	96.2	145.5

## Sheet: 2C
Glycopeptide	Sample 1	Sample 2	Sample 3	Sample 4	Sample 5	Sample 6	Sample 7	Control 1	Control 2	Control 3	Control 4	Control 5	Control 6	Control 7
APOB-N3465-Hex4HexNAc3	124	97.7	163.2	113.7	278.5	104.1	123.6	454	485.7	478.5	487.5	408.2	674	498.5
C4-N226-Hex8HexNAc2	150.5	116.1	251.7	147.2	89.1	86.2	246.9	335.8	455.9	550.9	295.8	322.5	347.9	532.4
CD207-N180-Hex5HexNAc4NeuAc1	141.8	79.3	200.7	130.5	107.2	75.5	105.5	418.3	202.6	505.1	167.1	238.7	450.9	447.8
HP-N241-Hex6HexNAc4NeuAc1	136.1	32.9	165.4	134.3	75.5	57.7	93.5	385.8	185.6	465.7	169.3	319.3	519.2	619.2
SERPINC1-N187-Hex5HexNAc4NeuAc1	638.8	412.9	883.9	350.8	540	226.1	792.5	1149.3	1311.8	1548.5	1204.6	1283.2	906.2	1631.9
SERPINC1-N128-Hex6HexNAc5NeuAc3	143.4	63.6	99.9	70	63.9	64	103.1	312.4	145.8	386.2	114.5	265	174.9	243.1
SERPINC1-N187-Hex4HexNAc3	175.5	127.5	270.7	95.7	162.1	70.3	233.4	364.7	373.3	478	345.7	387.5	253.3	466.9
ITIH2-N118-Hex6HexNAc3NeuAc1	112.1	57.3	118.5	80.4	72.5	57	70.6	321.4	117.7	213	112.2	198.3	162.4	256.1
C4-N226-Hex3HexNAc5NeuAc1	153.7	150.6	241.7	175.5	130.3	86.2	223.7	280.4	292.2	531.9	339.6	246.5	345.7	434.8
SERPINC1-N224-Hex5HexNAc4NeuAc1	936.1	500.4	1247.3	441.7	738.8	374.2	1109.3	1871.6	1716.7	2225.1	1570	1872.8	1165.1	1881.2
SERPINC1-N187-Hex6HexNAc4NeuAc1Fuc1	45.3	40.6	59.2	30	52.4	22.6	56.1	92.5	81.1	125.3	70.8	98.2	61.5	108.6
GPATCH8-N177-Hex6HexNAc2	64.4	38.2	170.8	59.8	63.4	47.3	142.7	231.6	140.4	224.2	172.4	201.8	270.9	247.3
ALB-N123-Hex5HexNAc4NeuAc1	428	203.1	749	387.2	341.6	242.2	504.5	798.3	891.9	758.4	765.2	771.3	811.2	1073.5
SERPINC1-N224-Hex3HexNAc3	277	139.9	396.1	119.9	225.6	112.9	333.8	606.4	553.2	672.8	481.9	529.2	368.6	570.1
HP-N241-Hex5HexNAc4NeuAc2Fuc3	76.6	18.1	58.3	39	35.3	27.7	66.2	169.8	131.7	170.9	91.3	60.2	164.9	168.3
SERPINC1-N224-Hex5HexNAc4	270.7	136.8	411.8	115.4	214.1	96.7	347.6	638.8	616.1	725.5	514.3	564.2	370.1	611.9
SERPINC1-N224-Hex4HexNAc3	624.1	326.3	857.9	288.9	483.8	222.2	844.8	1382.7	1343.4	1508.3	1115.6	1211.5	856	1347
HP-N241-Hex5HexNAc4	848.1	354.7	843.8	692.2	503.4	401.2	590.2	1602.7	850.6	2218.3	843.5	1326.5	1770.7	2224.5
SERPINC1-N128-Hex7HexNAc5NeuAc2Fuc1	71.7	31.5	69.1	38.4	41.5	25.2	70.6	136.9	102.6	272.1	74.6	193	88.6	199.2
ALB-N123-Hex3HexNAc3NeuAc1	178.7	93	290.6	148.1	135.5	86.1	217.1	307	344	275.8	317.7	324.5	331.4	437.8
SMC4-N862-Hex5HexNAc4NeuAc2	132.1	45.6	284.1	94.9	73	45.5	210.3	354.7	344.5	252.1	363.7	342.6	399.7	500.1
SERPINC1-N224-Hex4HexNAc3NeuAc1	904.4	455.5	1275.8	362.2	696.2	321.6	1078.5	1858.9	1687.2	2409.4	1513.2	1946.5	1157.3	2004.3
CD207-N180-Hex6HexNAc5NeuAc2	118.8	72.9	108.5	93.2	74.8	63.5	94.6	204.5	118.5	340.7	120.8	162.7	178.3	255.7
SERPINC1-N224-HexNAc2	96	48.4	133.4	36.8	67.9	30.7	112.4	192.8	179.5	266.5	160.6	209.3	117.8	209.8
FGG-N78-Hex2HexNAc2	10.4	11.6	15.5	18.9	14.6	18	16.1	61.5	1789	1917.3	55.3	4164.1	0	0
HP-N241-Hex6HexNAc5NeuAc1	912.4	481.6	1152.4	808.3	692	510.3	757.6	2020	1016.1	2833.3	1009	1483.6	1829.9	2217.4
ALB-N123-Hex5HexNAc4	425.2	211.5	787.4	416.8	357.2	226.5	499.1	840.1	858.9	690.3	777	808.6	832.3	1131.4
SERPINC1-N128-Hex5HexNAc4NeuAc1	1677.5	1208.8	2424.5	997.8	1486.8	740.5	2158.8	2875.6	3272	3917.3	2733.3	3114.8	2158.5	3763.8
SERPINC1-N128-Hex5HexNAc4NeuAc2	1399.6	1033.1	2026.1	727.9	1208.9	543	1773.1	2410.9	2585.8	3532.3	2400.7	2993.4	1866.2	3528.5
FGG-N78-Hex5HexNAc4NeuAc1Fuc2	4.3	7.6	10.8	10.3	8.2	8	8.4	25.6	657.7	708.6	30.2	1534.8	0	0

## Sheet: 3A
Glycopeptide	Sample 1	Sample 2	Sample 3	Sample 4	Sample 5	Sample 6	Sample 7	Control 1	Control 2	Control 3	Control 4	Control 5	Control 6	Control 7
C4-N226-Hex4HexNAc2	45.2166	100	18.7286	59.411	32.2219	72.8264	36.8339	9.16173	6.43503	13.8361	5.43783	5.48457	5.99875	5.65597
C4-N226-Hex5HexNAc2	51.2303	100	15.2664	52.3314	30.0435	59.8287	23.9396	1.27787	2.13431	0	0.299076	1.41381	1.6925	0.652529
C4-N226-Hex6HexNAc2	100	70.5601	39.7417	91.7586	37.9425	46.5902	31.863	3.9321	5.77481	0	3.19211	3.49681	4.29483	5.84736
C4-N226-Hex8HexNAc2	27.3189	21.0746	45.6889	26.7199	16.1735	15.6471	44.8176	60.9548	82.7555	100	53.694	58.5406	63.1512	96.6419
C4-N226-Hex9HexNAc2	31.2744	34.1395	66.2755	53.1879	25.566	22.1928	57.4485	73.8071	59.6411	100	95.5434	50.3714	74.4538	92.9645

## Sheet: 3B
Glycopeptide	Sample 1	Sample 2	Sample 3	Sample 4	Sample 5	Sample 6	Sample 7	Control 1	Control 2	Control 3	Control 4	Control 5	Control 6	Control 7
CP-N138-Hex6HexNAc3NeuAc1Fuc1	95.3497	100	39.3357	59.2308	88.986	53.6364	49.1608	18.042	22.1678	25.6993	24.3357	20.8392	14.4406	20.5944
CP-N138-Hex6HexNAc3NeuAc1	100	47.4174	33.222	63.1397	42.2522	40.9639	42.7293	20.7682	18.6449	19.4918	23.7743	14.8396	17.5474	19.3487
CP-N138-Hex5HexNAc5NeuAc1Fuc1	64.638	47.8489	51.8363	81.3221	100	47.4292	56.0336	38.9297	48.3736	35.4669	38.51	44.3861	36.0965	46.4848

## Sheet: 3C
Glycopeptide	Sample 1	Sample 2	Sample 3	Sample 4	Sample 5	Sample 6	Sample 7	Control 1	Control 2	Control 3	Control 4	Control 5	Control 6	Control 7
HP-N207-Hex6HexNAc5NeuAc3	61.47	67.132	32.5216	99.5788	47.7311	100	35.0452	25.8304	16.13	39.0497	15.0092	34.0738	17.3052	28.3371
HP-N207-Hex5HexNAc4NeuAc2Fuc1	23.0096	85.8088	16.4271	61.0926	46.9351	100	16.9909	8.54214	8.54307	11.7984	7.9624	14.32	7.89238	10.6259
HP-N207-Hex6HexNAc3NeuAc1	68.8425	69.0676	35.3341	100	46.6937	91.8617	54.3067	8.35334	14.5758	22.2289	15.2761	19.978	15.1411	12.565

## Sheet: 3D
Glycopeptide	Sample 1	Sample 2	Sample 3	Sample 4	Sample 5	Sample 6	Sample 7	Control 1	Control 2	Control 3	Control 4	Control 5	Control 6	Control 7
HP-N211/153-Hex5HexNAc4NeuAc2Fuc1	12.6069	80.2659	6.49691	53.4232	42.4577	100	10.6909	0.78637	0.599139	0	0	1.99713	0.698995	0.156026
HP-N211/153-Hex5HexNAc4NeuAc2	33.5838	53.68	19.2845	100	36.4998	70.0336	21.3939	3.64247	2.41996	5.06037	0.420863	6.63861	2.75064	5.01027
HP-N211/153-Hex5HexNAc4NeuAc1	28.9707	47.1211	15.5468	100	30.5291	68.7057	20.3294	3.17749	3.29414	4.53994	1.24113	5.93038	3.02818	3.97536

## Sheet: 3E
Glycopeptide	Sample 1	Sample 2	Sample 3	Sample 4	Sample 5	Sample 6	Sample 7	Control 1	Control 2	Control 3	Control 4	Control 5	Control 6	Control 7
HP-N207+N211-Hex11HexNAc9NeuAc5	22.2336	6.4063	19.63	17.6773	11.7506	7.84515	13.258	32.9222	11.6136	100	9.14697	58.8558	43.6108	63.6519
HP-N207+N211-Hex11HexNAc9NeuAc4	32.323	9.71063	25.1515	20.6108	12.9475	10.6256	16.8821	59.4876	23.0584	100	21.8804	53.4256	65.8927	93.9723
HP-N207+N211-Hex11HexNAc9NeuAc3	28.8039	13.7268	23.9398	23.3166	15.7175	13.0344	19.1622	51.757	20.27	100	20.3739	51.2204	55.3748	78.6914

## Sheet: 4B
Glycopeptide	Sample 8	Sample 9	Sample 10	Sample 11	Sample 12	Sample 13	Sample 14	Sample 15	Sample 16	Sample 17	Sample 18	Sample 19	Sample 20	Sample 21	Sample 22	Sample 23	Sample 24	Control 8	Control 9	Control 10	Control 11	Control 12	Control 13	Control 14	Control 15	Control 16	Control 17	Control 18	Control 19	Control 20	Control 21	Control 22	Control 23	Control 24
C4-Asn226-Hex5HexNAc2	27.7275	27.4878	26.1289	27.9739	27.49	28.8104	26.4988	23.4299	26.7404	27.9485	25.399	27.752	25.0478	24.5323	24.8421	29.5449	20.9387	Not detected	Not detected	Not detected	Not detected	Not detected	Not detected	Not detected	Not detected	Not detected	Not detected	Not detected	Not detected	Not detected	Not detected	Not detected	Not detected	Not detected
C4-Asn226-Hex6HexNAc2	24.182	23.6955	Not detected	Not detected	24.126	24.6199	Not detected	21.1477	Not detected	23.6117	Not detected	20.4671	Not detected	Not detected	Not detected	22.4487	Not detected	Not detected	Not detected	Not detected	Not detected	Not detected	Not detected	Not detected	Not detected	Not detected	Not detected	Not detected	Not detected	Not detected	Not detected	Not detected	Not detected	Not detected
HP-Asn211-Hex5HexNAc4NeuAc2	26.0581	26.3377	27.6873	26.1394	Not detected	26.8894	26.9909	Not detected	Not detected	Not detected	29.0338	28.1585	27.0416	25.7098	24.1867	25.8304	Not detected	Not detected	Not detected	Not detected	Not detected	Not detected	Not detected	Not detected	Not detected	Not detected	Not detected	Not detected	Not detected	Not detected	Not detected	Not detected	Not detected	Not detected
HP-Asn211-Hex5HexNAc4NeuAc1	26.0738	Not detected	Not detected	Not detected	26.6352	25.0984	24.6121	Not detected	Not detected	Not detected	Not detected	Not detected	Not detected	Not detected	Not detected	Not detected	Not detected	Not detected	Not detected	Not detected	Not detected	Not detected	Not detected	Not detected	Not detected	Not detected	Not detected	Not detected	Not detected	Not detected	Not detected	Not detected	Not detected	Not detected
HP-Asn207-Hex5HexNAc4NeuAc2Fuc1	Not detected	Not detected	23.102	24.6767	Not detected	23.6745	24.7348	Not detected	Not detected	Not detected	25.2255	24.3014	24.6137	Not detected	Not detected	22.7295	Not detected	Not detected	Not detected	Not detected	Not detected	Not detected	Not detected	Not detected	Not detected	Not detected	Not detected	Not detected	Not detected	Not detected	Not detected	Not detected	Not detected	Not detected
C3-Asn85-Hex5HexNAc4NeuAc1	22.3663	Not detected	Not detected	Not detected	23.6637	23.0864	Not detected	Not detected	Not detected	21.8146	Not detected	Not detected	Not detected	Not detected	Not detected	Not detected	Not detected	Not detected	Not detected	Not detected	Not detected	Not detected	Not detected	Not detected	Not detected	Not detected	Not detected	Not detected	Not detected	Not detected	Not detected	Not detected	Not detected	Not detected
C3-Asn85-Hex4HexNAc3NeuAc1	Not detected	Not detected	20.988	20.5008	Not detected	22.8963	Not detected	Not detected	Not detected	Not detected	Not detected	Not detected	Not detected	Not detected	Not detected	Not detected	Not detected	Not detected	Not detected	Not detected	Not detected	Not detected	Not detected	Not detected	Not detected	Not detected	Not detected	Not detected	Not detected	Not detected	Not detected	Not detected	Not detected	Not detected
ATRN-Asn416-Hex4HexNAc2	Not detected	Not detected	21.3122	22.1986	21.7675	Not detected	21.3729	21.87	Not detected	Not detected	22.4862	20.6404	20.211	22.1494	Not detected	21.5154	Not detected	Not detected	Not detected	Not detected	Not detected	Not detected	Not detected	Not detected	Not detected	Not detected	Not detected	Not detected	Not detected	Not detected	19.3031	19.6375	Not detected	Not detected
C4-Asn226-Hex9HexNAc2	27.741	24.8916	Not detected	19.7575	26.9419	27.8447	19.8511	28.0202	23.6663	28.031	23.8649	25.1437	Not detected	Not detected	24.3061	22.6447	29.1881	29.6618	28.3682	23.0113	28.0092	29.2791	28.0343	24.8731	28.7026	24.5255	29.3874	21.6863	Not detected	24.1453	23.637	28.4476	Not detected	28.0092
C3-Asn85-Hex7HexNAc2	27.1954	25.8507	21.931	20.8168	26.6258	25.1517	23.0479	28.7521	21.6759	27.9873	25.314	25.4631	Not detected	25.7867	25.4227	23.0878	28.4762	28.9233	28.6108	25.158	25.9783	27.9318	25.1521	27.3728	27.0517	27.8678	26.8703	27.4076	26.9595	28.4161	25.7383	25.6207	26.9114	25.9783
HP-Asn241-Hex5HexNAc4	24.0157	Not detected	Not detected	Not detected	24.4902	Not detected	Not detected	Not detected	Not detected	Not detected	Not detected	Not detected	Not detected	Not detected	Not detected	Not detected	26.2997	23.7435	Not detected	Not detected	Not detected	22.3905	26.0837	26.8967	Not detected	Not detected	Not detected	Not detected	Not detected	Not detected	Not detected	Not detected	Not detected	Not detected
HP-Asn241-Hex5HexNAc4NeuAc1	26.7481	25.8006	24.771	Not detected	29.0075	Not detected	27.6595	27.5834	23.098	Not detected	26.1546	27.6569	24.7051	24.6708	23.9997	23.8606	30.1015	29.5612	20.7089	28.4092	27.5795	29.2961	31.2804	32.2596	26.8393	29.4427	25.1403	29.597	27.4494	29.038	27.1877	28.1646	27.0126	27.5795
HP-Asn241-Hex6HexNAc5NeuAc2	24.9216	26.2599	Not detected	Not detected	27.674	22.0179	23.578	27.904	Not detected	Not detected	21.9518	27.8694	Not detected	Not detected	Not detected	Not detected	27.7774	28.7116	Not detected	26.5728	27.6723	27.4807	26.3465	28.9895	27.8289	26.1897	27.6542	26.2554	Not detected	28.1773	27.2732	27.7558	27.7691	27.6723
HP-Asn241-Hex5HexNAc4NeuAc2	28.3022	29.2167	30.7191	28.5797	30.892	28.3493	31.2044	31.2388	24.866	27.1223	28.2787	32.2664	29.2234	28.8305	28.6282	29.1689	31.7871	31.7703	26.7704	32.5516	31.7953	31.265	31.2596	32.4854	31.9197	33.5676	29.8592	32.3049	30.9674	32.2241	32.3497	32.4493	32.8372	31.7953
HP-Asn241-Hex4HexNAc3NeuAc1	Not detected	20.4344	20.5299	Not detected	22.9615	Not detected	Not detected	22.6727	Not detected	Not detected	23.5294	25.1561	Not detected	Not detected	Not detected	Not detected	24.8015	23.9324	Not detected	23.8296	22.5174	21.8953	22.4597	25.8251	22.5546	25.6234	23.0812	23.6523	Not detected	25.5798	23.7887	23.5726	23.852	22.5174
HP-Asn241-Hex6HexNAc4NeuAc1	Not detected	Not detected	Not detected	Not detected	Not detected	Not detected	Not detected	21.4112	Not detected	Not detected	Not detected	21.6592	Not detected	Not detected	Not detected	Not detected	21.8142	22.4513	Not detected	23.2294	Not detected	Not detected	19.605	24.4582	20.4813	24.4833	Not detected	Not detected	Not detected	Not detected	20.6756	23.4574	Not detected	Not detected

[truncated: 8 more sheets: 4D, 5D, S1A, S1B, S2A, S2B, S2C, S3]
