# Supplementary material for: A complement C4–derived glycopeptide is a biomarker for PMM2-CDG
Source: JCI Insight. Author manuscript; Available in PMC 2024 May 3. (PMC7615924; doi:10.1172/jci.insight.172509)
Supplement: Supplementary table 1 [file EMS195519-supplement-Supplementary_table_1.xlsx]

## Sheet: SupplementalTable1
Garapati, K. et al. (2024), A complement C4-derived glycopeptide as a biomarker for PMM2-CDG
Supplemental Table 1. List of glycopeptides identified and their relative abundance across samples from TMT reporter ion intensity
Peptide sequence (N in N-x-S/T/C motif replaced with J)	Glycan Composition	Protein Accession (Uniprot)	Glycosylated amino acid position in protein sequence	Gene Symbol (Primary gene)	Protein name	Relative abundance in each sample														Average fold-change (PMM2-CDG/Control)	q-value (Benjamini-Hochberg procedure)
						Individuals affected with PMM2-CDG							Controls
						Sample1_126	Sample2_127N	Sample3_127C	Sample4_128N	Sample5_128C	Sample6_129N	Sample7_129C	Control1_131N	Control2_131C	Control3_132N	Control4_132C	Control5_133N	Control6_133C	Control7_134N
EJGTISR	Hex1HexNAc2	P02763	103	ORM1	Alpha-1-acid glycoprotein 1 (AGP 1) (Orosomucoid-1) (OMD 1)	84.4	446.2	28.5	247.9	147.7	535.3	80.1	3	0	0	0	5.4	0	0	186.917	0.0319889
EJGTVSR	Hex1HexNAc2	P19652	103	ORM2	Alpha-1-acid glycoprotein 2 (AGP 2) (Orosomucoid-2) (OMD 2)	86.7	276.1	25.4	141.8	97.1	233.3	44.5	3.2	0	0	0	1.7	2.8	0	117.519	0.00547072
NLFLJHSEJATAK	Hex5HexNAc4NeuAc2Fuc1	P00738;P00739	211/153	HP	Haptoglobin (Zonulin) [Cleaved into: Haptoglobin alpha chain; Haptoglobin beta chain]	202	1286.1	104.1	856	680.3	1602.3	171.3	12.6	9.6	0	0	32	11.2	2.5	72.1959	0.00461321
JVTAEQAR	Hex1HexNAc2	P00748	249	F12	Coagulation factor XII (EC 3.4.21.38) (Hageman factor) (HAF) [Cleaved into: Coagulation factor XIIa heavy chain; Beta-factor XIIa part 1; Coagulation factor XIIa light chain (Beta-factor XIIa part 2)]	130.6	803.7	43.3	250.8	454.5	418.3	149.6	9.3	11.4	0	8.9	6.6	7.7	1.3	49.7965	0.00189299
FSDGLESJSSTQFEVKK	Hex5HexNAc2	P0C0L4;P0C0L5	226/226	C4A	Complement C4-A (Acidic complement C4) (C3 and PZP-like alpha-2-macroglobulin domain-containing protein 2) [Cleaved into: Complement C4 beta chain; Complement C4-A alpha chain; C4a anaphylatoxin; C4b-A; C4d-A; Complement C4 gamma chain]	753.7	1471.2	224.6	769.9	442	880.2	352.2	18.8	31.4	0	4.4	20.8	24.9	9.6	44.5296	0.000564569
NLFLJHSEJATAK	Hex4HexNAc3NeuAc1Fuc1	P00738;P00739	211/153	HP	Haptoglobin (Zonulin) [Cleaved into: Haptoglobin alpha chain; Haptoglobin beta chain]	419.1	2268.7	242.5	1606.3	1202.1	2753.6	360.6	59.9	68.4	0	38.9	105	66.9	38.1	23.47	0.00343148
NLFLJHSEJATAK	Hex3HexNAc3NeuAc1	P00738;P00739	211/153	HP	Haptoglobin (Zonulin) [Cleaved into: Haptoglobin alpha chain; Haptoglobin beta chain]	640.9	964.3	349.3	2095.4	665	1536	404	55.1	37.4	30.4	4.1	131.3	44.1	53.6	18.6935	0.00249717
LTDTICGVGJMSAJASDQER	Hex4HexNAc2	P06681	467	C2	Complement C2 (EC 3.4.21.43) (C3/C5 convertase) [Cleaved into: Complement C2b fragment; Complement C2a fragment]	300.5	480	124.6	509.3	418.8	527.8	268.1	31	26.6	39.1	4.2	24	20	15.5	16.3909	0.0007895
FSDGLESJSSTQFEVKK	Hex6HexNAc2	P0C0L4;P0C0L5	226/226	C4A	Complement C4-A (Acidic complement C4) (C3 and PZP-like alpha-2-macroglobulin domain-containing protein 2) [Cleaved into: Complement C4 beta chain; Complement C4-A alpha chain; C4a anaphylatoxin; C4b-A; C4d-A; Complement C4 gamma chain]	689.2	486.3	273.9	632.4	261.5	321.1	219.6	27.1	39.8	0	22	24.1	29.6	40.3	15.7682	0.00036105
NLFLJHSEJATAK	Hex5HexNAc4NeuAc2	P00738;P00739	211/153	HP	Haptoglobin (Zonulin) [Cleaved into: Haptoglobin alpha chain; Haptoglobin beta chain]	670.3	1071.4	384.9	1995.9	728.5	1397.8	427	72.7	48.3	101	8.4	132.5	54.9	100	12.8926	0.00280941
NLFLJHSEJATAK	Hex5HexNAc4NeuAc1	P00738;P00739	211/153	HP	Haptoglobin (Zonulin) [Cleaved into: Haptoglobin alpha chain; Haptoglobin beta chain]	620.9	1009.9	333.2	2143.2	654.3	1472.5	435.7	68.1	70.6	97.3	26.6	127.1	64.9	85.2	12.3559	0.00107556
FSDGLESJSSTQFEVK	Hex6HexNAc2	P0C0L4;P0C0L5	226/226	C4A	Complement C4-A (Acidic complement C4) (C3 and PZP-like alpha-2-macroglobulin domain-containing protein 2) [Cleaved into: Complement C4 beta chain; Complement C4-A alpha chain; C4a anaphylatoxin; C4b-A; C4d-A; Complement C4 gamma chain]	3606.8	2898.4	1415.1	3802	1525	1590.4	1099.6	135	489.7	160.9	141.1	241.1	147.9	191.2	10.5762	0.000564569
NLFLJHSEJATAK	Hex7HexNAc6NeuAc4Fuc1	P00738;P00739	207/149	HP	Haptoglobin (Zonulin) [Cleaved into: Haptoglobin alpha chain; Haptoglobin beta chain]	19.3	134.8	17.4	59.8	55	285.9	22.1	6.6	3.9	15.2	6	8.2	8.4	10	10.1938	0.0195069
NLFLJHSEJATAK	Hex4HexNAc3	P00738;P00739	211/153	HP	Haptoglobin (Zonulin) [Cleaved into: Haptoglobin alpha chain; Haptoglobin beta chain]	495.7	759.4	297.1	1618.1	521.2	1135.8	340.7	56.2	96	129.9	27.5	193.1	48.2	55.4	8.52383	0.00291619
NLFLJHSEJATAK	Hex4HexNAc3NeuAc1Fuc1	P00738;P00739	207/149	HP	Haptoglobin (Zonulin) [Cleaved into: Haptoglobin alpha chain; Haptoglobin beta chain]	175.8	789.6	95.8	500.6	408.3	869	109.2	31.4	37.7	56.9	25.1	131.4	31.7	55.5	7.97484	0.0151419
LTDTICGVGJMSAJASDQER	Hex3HexNAc2	P06681	467	C2	Complement C2 (EC 3.4.21.43) (C3/C5 convertase) [Cleaved into: Complement C2b fragment; Complement C2a fragment]	247.2	548	142.2	495.9	341.3	488.6	252.2	41.2	39.1	61.7	46	42.7	40.6	52.9	7.75879	0.000375126
FSDGLESJSSTQFEVKK	Hex4HexNAc2	P0C0L4;P0C0L5	226/226	C4A	Complement C4-A (Acidic complement C4) (C3 and PZP-like alpha-2-macroglobulin domain-containing protein 2) [Cleaved into: Complement C4 beta chain; Complement C4-A alpha chain; C4a anaphylatoxin; C4b-A; C4d-A; Complement C4 gamma chain]	290.2	641.8	120.2	381.3	206.8	467.4	236.4	58.8	41.3	88.8	34.9	35.2	38.5	36.3	7.02247	0.00110857
EEQYJSTYR	Hex5HexNAc3NeuAc1Fuc2	P01857	180	IGHG1	Immunoglobulin heavy constant gamma 1 (Ig gamma-1 chain C region) (Ig gamma-1 chain C region EU) (Ig gamma-1 chain C region KOL) (Ig gamma-1 chain C region NIE)	53.5	30.5	62.8	21	127.2	46	70.1	8.5	8.1	6.6	6.5	9.4	10.9	11.1	6.72831	0.00110857
DQCIVDDITYNVJDTFHK	Hex5HexNAc4NeuAc2Fuc1	P02751	528	FN1	Fibronectin (FN) (Cold-insoluble globulin) (CIG) [Cleaved into: Anastellin; Ugl-Y1; Ugl-Y2; Ugl-Y3]	97.1	417.8	86	167.5	330.1	291	129	40.4	24.8	31.9	46.2	16.1	45	32	6.42343	0.00280941
TVLTPATNHMGJVTFTIPANR	Hex4HexNAc3NeuAc1	P01024	85	C3	Complement C3 (C3 and PZP-like alpha-2-macroglobulin domain-containing protein 1) [Cleaved into: Complement C3 beta chain; C3-beta-c (C3bc); Complement C3 alpha chain; C3a anaphylatoxin; Acylation stimulating protein (ASP) (C3adesArg); Complement C3b alpha' chain; Complement C3c alpha' chain fragment 1; Complement C3dg fragment; Complement C3g fragment; Complement C3d fragment; Complement C3f fra…	289.6	558.8	110.8	345.7	279.5	504.2	178.8	56	41	67.7	58.4	37.9	45	62.2	6.15807	0.00111831
NLFLJHSEJATAK	Hex6HexNAc5NeuAc3Fuc1	P00738;P00739	207/149	HP	Haptoglobin (Zonulin) [Cleaved into: Haptoglobin alpha chain; Haptoglobin beta chain]	610	1400.4	522.5	1861.8	892.5	2852.5	505.4	337.8	137.7	350.6	152.8	157.5	191.3	154.9	5.83104	0.00588215
GHVJITR	Hex6HexNAc3NeuAc1	P00734	121	F2	Prothrombin (EC 3.4.21.5) (Coagulation factor II) [Cleaved into: Activation peptide fragment 1; Activation peptide fragment 2; Thrombin light chain; Thrombin heavy chain]	29.2	24.4	10.8	25.8	18	24.6	11.9	1.6	3.8	4.6	5.1	3.5	3.9	4.2	5.41948	0.000951374
NLFLJHSEJATAK	Hex7HexNAc6NeuAc2Fuc3	P00738;P00739	207/149	HP	Haptoglobin (Zonulin) [Cleaved into: Haptoglobin alpha chain; Haptoglobin beta chain]	31.1	89	26.7	80.8	63.7	252.2	35.9	17.6	11.2	19	13.9	15.3	14.6	15.8	5.39479	0.0156232
CGLVPVLAENYJK	Hex4HexNAc2	P02787	432	TF	Serotransferrin (Transferrin) (Beta-1 metal-binding globulin) (Siderophilin)	1236.3	171.7	410.4	325.1	710.7	344.6	219.1	183.3	80.5	98.3	74.1	62.1	76.3	73.4	5.27454	0.00790449
NLFLJHSEJATAK	Hex4HexNAc3	P00738;P00739	207/149	HP	Haptoglobin (Zonulin) [Cleaved into: Haptoglobin alpha chain; Haptoglobin beta chain]	2822.7	2819.2	1505.5	6003.8	2382	3589.8	1630.3	620.3	325.8	593.9	199.4	961.7	509	904.2	5.04419	0.00435782
NLFLJHSEJATAK	Hex5HexNAc4NeuAc2Fuc1	P00738;P00739	207/149	HP	Haptoglobin (Zonulin) [Cleaved into: Haptoglobin alpha chain; Haptoglobin beta chain]	2464.7	9191.5	1759.6	6544	5027.5	10711.6	1820	915	915.1	1263.8	852.9	1533.9	845.4	1138.2	5.02645	0.0151419
LGJWSAMPSCK	Hex6HexNAc3NeuAc1	P02749	253	APOH	Beta-2-glycoprotein 1 (APC inhibitor) (Activated protein C-binding protein) (Anticardiolipin cofactor) (Apolipoprotein H) (Apo-H) (Beta-2-glycoprotein I) (B2GPI) (Beta(2)GPI)	1579.7	733	654	921.3	602.5	689.4	545.2	137.5	160.6	224.3	163.6	166.2	154.7	163.3	4.89241	0.00036105
NLFLJHSEJATAK	Hex6HexNAc4NeuAc1Fuc1	P00738;P00739	207/149	HP	Haptoglobin (Zonulin) [Cleaved into: Haptoglobin alpha chain; Haptoglobin beta chain]	1023.7	1470	596.8	2683	1017	2061.7	625.1	251.2	178	345.4	178.8	479.2	185.2	340.9	4.83857	0.0048053
IDSTGJVTNELR	Hex4HexNAc2	O75882	416	ATRN	Attractin (DPPT-L) (Mahogany homolog)	589.6	394.5	277.9	373.5	419	437.8	281.3	54.7	99.1	113.6	60.6	64.2	125.9	57.5	4.81862	0.00045799
DTFVJASR	Hex6HexNAc3NeuAc1	P05155	238	SERPING1	Plasma protease C1 inhibitor (C1 Inh) (C1Inh) (C1 esterase inhibitor) (C1-inhibiting factor) (Serpin G1)	313.3	60.2	106.3	135.7	131.6	136.7	36	29.3	21.3	26	34.7	33.1	19.7	32.8	4.67141	0.0109271
NLFLJHSEJATAK	Hex5HexNAc3NeuAc1	P00738;P00739	207/149	HP	Haptoglobin (Zonulin) [Cleaved into: Haptoglobin alpha chain; Haptoglobin beta chain]	142.5	149.3	86.8	480	141.8	240.8	72.5	33.9	28.3	62.8	29.3	48.1	37.3	49.9	4.53626	0.00900176
TVLTPATNHMGJVTFTIPANR	Hex2HexNAc2	P01024	85	C3	Complement C3 (C3 and PZP-like alpha-2-macroglobulin domain-containing protein 1) [Cleaved into: Complement C3 beta chain; C3-beta-c (C3bc); Complement C3 alpha chain; C3a anaphylatoxin; Acylation stimulating protein (ASP) (C3adesArg); Complement C3b alpha' chain; Complement C3c alpha' chain fragment 1; Complement C3dg fragment; Complement C3g fragment; Complement C3d fragment; Complement C3f fra…	315.1	384.2	124.5	349.3	327.9	377.1	172	38.3	40.7	175.1	51.8	43.5	58.9	43.7	4.53562	0.00343148
NLFLJHSEJATAK	Hex6HexNAc5NeuAc3	P00738;P00739	211/153	HP	Haptoglobin (Zonulin) [Cleaved into: Haptoglobin alpha chain; Haptoglobin beta chain]	312.6	418.1	140.7	436.1	275.3	559.4	145.3	74.6	45.8	106	55.4	75.4	68.7	82.2	4.50207	0.00308839
TVLTPATNHMGJVTFTIPANR	Hex5HexNAc4NeuAc1	P01024	85	C3	Complement C3 (C3 and PZP-like alpha-2-macroglobulin domain-containing protein 1) [Cleaved into: Complement C3 beta chain; C3-beta-c (C3bc); Complement C3 alpha chain; C3a anaphylatoxin; Acylation stimulating protein (ASP) (C3adesArg); Complement C3b alpha' chain; Complement C3c alpha' chain fragment 1; Complement C3dg fragment; Complement C3g fragment; Complement C3d fragment; Complement C3f fra…	299.5	444.9	133.4	387.7	337	396.7	191.1	63.8	57.5	84.8	64.7	68.9	67.2	81.1	4.48832	0.000936067
NLFLJHSEJATAK	Hex6HexNAc5NeuAc1	P00738;P00739	211/153	HP	Haptoglobin (Zonulin) [Cleaved into: Haptoglobin alpha chain; Haptoglobin beta chain]	257.3	460.8	170.6	522.6	403.1	1034.4	316.5	59.7	90.8	180.4	88.4	82.7	125.8	93.8	4.3865	0.00611412
EEQFJSTYR	Hex5HexNAc3NeuAc1Fuc2	P01861	177	IGHG4	Immunoglobulin heavy constant gamma 4 (Ig gamma-4 chain C region)	76.2	14.6	23.9	12.4	22.1	55.4	35.4	3.1	8.5	11.7	17.4	6.1	2	6.3	4.35572	0.0277113
NLFLJHSEJATAK	Hex6HexNAc3NeuAc1	P00738;P00739	207/149	HP	Haptoglobin (Zonulin) [Cleaved into: Haptoglobin alpha chain; Haptoglobin beta chain]	1376.3	1380.8	706.4	1999.2	933.5	1836.5	1085.7	167	291.4	444.4	305.4	399.4	302.7	251.2	4.31108	0.00107556
JVTAEQAR	Hex6HexNAc3NeuAc1	P00748	249	F12	Coagulation factor XII (EC 3.4.21.38) (Hageman factor) (HAF) [Cleaved into: Coagulation factor XIIa heavy chain; Beta-factor XIIa part 1; Coagulation factor XIIa light chain (Beta-factor XIIa part 2)]	38	26.3	12.7	35.4	20.2	23.2	24.6	6.2	4.9	7.7	10.1	4.1	5.1	6.3	4.06306	0.00107556
CGLVPVLAENYJK	Hex5HexNAc3NeuAc1	P02787	432	TF	Serotransferrin (Transferrin) (Beta-1 metal-binding globulin) (Siderophilin)	1285.5	221.2	487.8	425.9	675	300.3	169.5	300.1	105	79.3	98.4	82.3	74.9	145.3	4.02711	0.0246064
NLFLJHSEJATAK	Hex5HexNAc4NeuAc2Fuc2	P00738;P00739	207/149	HP	Haptoglobin (Zonulin) [Cleaved into: Haptoglobin alpha chain; Haptoglobin beta chain]	42.4	215.6	51.2	162	115.4	499.9	69.9	35.2	40.2	46.5	44.3	34.9	39.7	50	3.97662	0.0634938
NLFLJHSEJATAK	Hex2HexNAc2	P00738;P00739	207/149	HP	Haptoglobin (Zonulin) [Cleaved into: Haptoglobin alpha chain; Haptoglobin beta chain]	873.2	1208.6	478.1	2178.2	741.3	1698.4	381.1	246.8	79.9	359.8	51.3	662.4	117.3	423.1	3.89514	0.0419018
NLFLJHSEJATAK	HexNAc2	P00738;P00739	207/149	HP	Haptoglobin (Zonulin) [Cleaved into: Haptoglobin alpha chain; Haptoglobin beta chain]	970.2	1341.8	501.5	2389.6	809.2	1739.6	377.4	279	104.8	429.1	17.2	710.7	134.7	434.7	3.85238	0.069517
SVQEIQATFFYFTPJKTEDTIFLR	Hex7HexNAc6NeuAc3Fuc2	P02763;P19652	72/72	ORM1	Alpha-1-acid glycoprotein 1 (AGP 1) (Orosomucoid-1) (OMD 1)	20.6	57.5	44.2	157.8	40.4	124.4	58.1	22.6	11.9	15.7	42.6	8.7	21.4	9.1	3.81061	0.0324378
NLFLJHSEJATAK	Hex6HexNAc5NeuAc1	P00738;P00739	207/149	HP	Haptoglobin (Zonulin) [Cleaved into: Haptoglobin alpha chain; Haptoglobin beta chain]	399.9	753.8	253.3	808.6	595.6	1524	402.4	100.2	129.8	227.1	138.5	212.5	157	278.4	3.80989	0.0150352
NLFLJHSEJATAK	Hex3HexNAc3	P00738;P00739	207/149	HP	Haptoglobin (Zonulin) [Cleaved into: Haptoglobin alpha chain; Haptoglobin beta chain]	2834.8	2787.5	1530.7	5916.3	2394.6	3547.6	1769.9	700.9	464.5	1030.7	486.1	1116	733.4	1090.6	3.69631	0.0046535
SVQEIQATFFYFTPJKTEDTIFLR	Hex6HexNAc3NeuAc1	P02763;P19652	72/72	ORM1	Alpha-1-acid glycoprotein 1 (AGP 1) (Orosomucoid-1) (OMD 1)	438.2	217.4	149.8	436.6	207.2	263.1	139.5	54.3	60.8	96.2	73.8	82.6	64.4	80.7	3.61115	0.00280941
JVTAEQAR	Hex5HexNAc4NeuAc2Fuc1	P00748	249	F12	Coagulation factor XII (EC 3.4.21.38) (Hageman factor) (HAF) [Cleaved into: Coagulation factor XIIa heavy chain; Beta-factor XIIa part 1; Coagulation factor XIIa light chain (Beta-factor XIIa part 2)]	69.8	232.2	57.5	85.7	134.5	121.8	121	11.8	26	27.8	62.1	49.2	26.6	27.1	3.56678	0.0143416
TVLTPATNHMGJVTFTIPANR	HexNAc2	P01024	85	C3	Complement C3 (C3 and PZP-like alpha-2-macroglobulin domain-containing protein 1) [Cleaved into: Complement C3 beta chain; C3-beta-c (C3bc); Complement C3 alpha chain; C3a anaphylatoxin; Acylation stimulating protein (ASP) (C3adesArg); Complement C3b alpha' chain; Complement C3c alpha' chain fragment 1; Complement C3dg fragment; Complement C3g fragment; Complement C3d fragment; Complement C3f fra…	359.5	456.3	200.8	403	456.3	451.4	250.2	131	108.5	126.8	82.7	93.2	95	112.7	3.43712	0.000715416
NLFLJHSEJATAK	Hex6HexNAc5NeuAc3Fuc2	P00738;P00739	207/149	HP	Haptoglobin (Zonulin) [Cleaved into: Haptoglobin alpha chain; Haptoglobin beta chain]	107.1	263.7	109.1	276.3	183.9	605.5	113.6	78.7	51.5	81.8	70.7	75	57	73	3.40209	0.0240623
ITYSIVQTJCSK	Hex6HexNAc3NeuAc1	P01042	205	KNG1	Kininogen-1 (Alpha-2-thiol proteinase inhibitor) (Fitzgerald factor) (High molecular weight kininogen) (HMWK) (Williams-Fitzgerald-Flaujeac factor) [Cleaved into: Kininogen-1 heavy chain; T-kinin (Ile-Ser-Bradykinin); Bradykinin (Kallidin I); Lysyl-bradykinin (Kallidin II); Kininogen-1 light chain; Low molecular weight growth-promoting factor]	781.1	302.9	256.7	451.3	255	485.8	300.6	134.6	115.1	129	126	95.1	96.2	145.5	3.36708	0.00195424
NLFLJHSEJATAK	Hex6HexNAc5NeuAc1Fuc1	P00738;P00739	207/149	HP	Haptoglobin (Zonulin) [Cleaved into: Haptoglobin alpha chain; Haptoglobin beta chain]	132.3	368.9	122.6	319.8	301.3	898.1	168.3	79.8	75.9	153.3	83.2	85.9	102.2	114.3	3.32753	0.0405986
EHEGAIYPDJTTDFQR	Hex6HexNAc3NeuAc1Fuc1	P00450	138	CP	Ceruloplasmin (EC 1.16.3.1) (Ferroxidase)	272.7	286	112.5	169.4	254.5	153.4	140.6	51.6	63.4	73.5	69.6	59.6	41.3	58.9	3.324	0.00111831
JNSDISSTR	Hex2HexNAc2	P01871	46	IGHM	Immunoglobulin heavy constant mu (Ig mu chain C region) (Ig mu chain C region BOT) (Ig mu chain C region GAL) (Ig mu chain C region OU)	272.6	451.7	252.2	93.9	356	264.1	307.8	177.7	108.5	64	82.3	52.5	29.3	89.1	3.31173	0.0197668
NLFLJHSEJATAK	Hex7HexNAc6NeuAc3Fuc2	P00738;P00739	207/149	HP	Haptoglobin (Zonulin) [Cleaved into: Haptoglobin alpha chain; Haptoglobin beta chain]	30.6	93.4	35	67.4	54.7	261	37.1	25.5	21.9	36	22.7	19.7	26.4	23.4	3.29841	0.0608193
NLFLJHSEJATAK	Hex4HexNAc3NeuAc1	P00738;P00739	207/149	HP	Haptoglobin (Zonulin) [Cleaved into: Haptoglobin alpha chain; Haptoglobin beta chain]	2359.7	3172.2	1531.1	4865.6	2188.3	3418	1436.2	864.6	445.1	1086.2	484.7	1249.5	626.9	997	3.29703	0.00850486
QDQCIYJTTYLNVQR	Hex7HexNAc6NeuAc4Fuc3	P02763	93	ORM1	Alpha-1-acid glycoprotein 1 (AGP 1) (Orosomucoid-1) (OMD 1)	11.4	50.8	28.8	91.5	27.4	70.4	27.2	17.6	7.4	17.8	17.1	8.3	16.6	9	3.27825	0.0461078
NLFLJHSEJATAK	Hex7HexNAc6NeuAc4	P00738;P00739	207/149	HP	Haptoglobin (Zonulin) [Cleaved into: Haptoglobin alpha chain; Haptoglobin beta chain]	130.9	381.6	104.4	196.9	193.3	422.1	107.2	63.2	31.5	105	66.2	79.5	57.2	67.8	3.26616	0.0211967
NLFLJHSEJATAK	Hex6HexNAc3NeuAc1Fuc1	P00738;P00739	207/149	HP	Haptoglobin (Zonulin) [Cleaved into: Haptoglobin alpha chain; Haptoglobin beta chain]	244.5	662.4	142.3	388.1	294.9	734.4	204	99.2	111.3	142.7	105.9	141.5	123	100.6	3.24023	0.0197668
JWSLPNR	Hex5HexNAc4NeuAc2Fuc1	P55058	245	PLTP	Phospholipid transfer protein (Lipid transfer protein II)	143.7	445.7	124.4	291.4	264.9	478.3	134.8	58.2	68.6	124.4	76	89.4	88.3	78.1	3.23019	0.0166622
FJSSYLQGTNQITGR	Hex5HexNAc4NeuAc2	P04114	1523	APOB	Apolipoprotein B-100 (Apo B-100) [Cleaved into: Apolipoprotein B-48 (Apo B-48)]	171.5	484.6	123.8	204.5	88.3	139.3	280.9	47.4	59.3	64	41.5	113.1	86.3	51.7	3.22232	0.0203104
MDGASJVTCINSR	Hex6HexNAc3NeuAc1	P08603	1029	CFH	Complement factor H (H factor 1)	254.4	145	82.8	205.2	114.7	153.3	93.7	54.9	53.4	48.9	44.7	35	41.1	50.4	3.19458	0.00217258
NLFLJHSEJATAK	Hex6HexNAc5NeuAc2Fuc1	P00738;P00739	207/149	HP	Haptoglobin (Zonulin) [Cleaved into: Haptoglobin alpha chain; Haptoglobin beta chain]	354.1	614.2	322.3	1011.2	477.9	1134.9	408.9	203.1	179.2	244	178.5	239.5	161	151.6	3.18631	0.00766565
NLFLJHSEJATAK	Hex5HexNAc4	P00738;P00739	207/149	HP	Haptoglobin (Zonulin) [Cleaved into: Haptoglobin alpha chain; Haptoglobin beta chain]	1010.5	902.5	642.6	2005.1	993	1163.4	914.1	273.1	284.4	515	216.3	317.8	416.9	402.6	3.14546	0.0024415
EJGTISR	Hex5HexNAc4NeuAc2Fuc1	P02763	103	ORM1	Alpha-1-acid glycoprotein 1 (AGP 1) (Orosomucoid-1) (OMD 1)	5.2	14.3	17.5	40.3	13.4	27.3	8	8	2.2	9.1	8.5	4	4.7	3.8	3.12655	0.0590795
NLFLJHSEJATAK	Hex3HexNAc3NeuAc1	P00738;P00739	207/149	HP	Haptoglobin (Zonulin) [Cleaved into: Haptoglobin alpha chain; Haptoglobin beta chain]	2404	3387.4	1480.7	4523.8	2097	3650.5	1232.6	833	378	1125	380.1	1673.1	545.2	1087.9	3.11775	0.0235017
AAIPSALDTJSSK	Hex3HexNAc2	Q08380	551	LGALS3BP	Galectin-3-binding protein (Basement membrane autoantigen p105) (Lectin galactoside-binding soluble 3-binding protein) (Mac-2-binding protein) (MAC2BP) (Mac-2 BP) (Tumor-associated antigen 90K)	390.1	182	167.8	132.1	182.1	297.9	159.2	64.9	62.9	73.9	65.3	51.1	89	88.3	3.05046	0.0024415
NLFLJHSEJATAK	Hex5HexNAc4NeuAc2	P00738;P00739	207/149	HP	Haptoglobin (Zonulin) [Cleaved into: Haptoglobin alpha chain; Haptoglobin beta chain]	5015.3	6964.4	3130.8	10180	4555.8	7909	2960.9	1678.2	1158.2	2484.3	1173.1	3505.3	1174.8	2368	3.00668	0.0177108
SWPAVGJCSSALR	Hex6HexNAc3NeuAc1Fuc1	P02790	187	HPX	Hemopexin (Beta-1B-glycoprotein)	120.5	115.2	35.3	73	91.1	104.6	56.2	20.7	28.3	33.6	35.6	33	20.1	27.1	3.00353	0.00588215
EJGTVSR	Hex7HexNAc6NeuAc4Fuc2	P19652	103	ORM2	Alpha-1-acid glycoprotein 2 (AGP 2) (Orosomucoid-2) (OMD 2)	15.1	36.4	36.1	86.9	29.4	76	44.1	29.3	16.2	23.6	13.4	3	12.8	9.9	2.99445	0.0592779
KVCQDCPLLAPLJDTR	Hex6HexNAc3NeuAc1	P02765	156	AHSG	Alpha-2-HS-glycoprotein (Alpha-2-Z-globulin) (Ba-alpha-2-glycoprotein) (Fetuin-A) [Cleaved into: Alpha-2-HS-glycoprotein chain A; Alpha-2-HS-glycoprotein chain B]	957.6	672.8	367.9	640.4	465.6	609.8	391.1	209.2	164.8	228	236.9	145.8	180.1	207.5	2.99147	0.00111831
TVLTPATNHMGJVTFTIPANR	Hex5HexNAc4NeuAc2	P01024	85	C3	Complement C3 (C3 and PZP-like alpha-2-macroglobulin domain-containing protein 1) [Cleaved into: Complement C3 beta chain; C3-beta-c (C3bc); Complement C3 alpha chain; C3a anaphylatoxin; Acylation stimulating protein (ASP) (C3adesArg); Complement C3b alpha' chain; Complement C3c alpha' chain fragment 1; Complement C3dg fragment; Complement C3g fragment; Complement C3d fragment; Complement C3f fra…	405.8	696.2	198.5	504.8	396.7	620.5	296.2	141.2	108.8	227.4	157.6	135.8	118.5	157.7	2.9787	0.00567106
NLFLJHSEJATAK	Hex4HexNAc4NeuAc1	P00738;P00739	207/149	HP	Haptoglobin (Zonulin) [Cleaved into: Haptoglobin alpha chain; Haptoglobin beta chain]	147.1	195	75.8	318	130.8	244.7	81.8	51.2	28.9	82.3	26.9	114.6	31.9	64.8	2.97853	0.0328582
KVCQDCPLLAPLJDTR	Hex4HexNAc3NeuAc1Fuc1	P02765	156	AHSG	Alpha-2-HS-glycoprotein (Alpha-2-Z-globulin) (Ba-alpha-2-glycoprotein) (Fetuin-A) [Cleaved into: Alpha-2-HS-glycoprotein chain A; Alpha-2-HS-glycoprotein chain B]	499.5	1352	372.5	517.4	840.6	815.9	303.4	112.7	283	172.8	329	254.3	206.2	258.9	2.9076	0.0226706
NLFLJHSEJATAK	Hex5HexNAc4NeuAc1	P00738;P00739	207/149	HP	Haptoglobin (Zonulin) [Cleaved into: Haptoglobin alpha chain; Haptoglobin beta chain]	8524.4	9676.9	5793.6	17181.2	7922.8	12630.9	6105.6	3227.7	2625.3	4039.5	2313.1	4404.3	2861	3974.7	2.89331	0.00445265
JTTCQDLQIEVTVK	Hex6HexNAc3NeuAc1	P0C0L4;P0C0L5	1391/1391	C4A	Complement C4-A (Acidic complement C4) (C3 and PZP-like alpha-2-macroglobulin domain-containing protein 2) [Cleaved into: Complement C4 beta chain; Complement C4-A alpha chain; C4a anaphylatoxin; C4b-A; C4d-A; Complement C4 gamma chain]	865.6	1430	549.6	970.8	837.9	906.7	551.3	269.2	305.3	339.4	386.1	289.1	270.9	316.6	2.808	0.00111831
LVJTSEJLSKSRK	Hex5HexNAc4NeuAc1	Q9UEU0	183	VTI1B	Vesicle transport through interaction with t-SNAREs homolog 1B (Vesicle transport v-SNARE protein Vti1-like 1) (Vti1-rp1)	165.9	642.1	570.3	758.2	247.8	323.6	394.8	135.5	139.1	144.9	22.2	54.7	156.5	454.5	2.80179	0.0712691
YLGJATAIFFLPDEGK	Hex6HexNAc3NeuAc1	P01009	271	SERPINA1	Alpha-1-antitrypsin (Alpha-1 protease inhibitor) (Alpha-1-antiproteinase) (Serpin A1) [Cleaved into: Short peptide from AAT (SPAAT)]	2293.7	1615.1	869.1	1551.2	1377.4	1045.1	1107.2	384.4	559.7	663.2	404.9	853.1	290.7	411	2.76389	0.00572257
EEQYJSTYR	Hex6HexNAc3NeuAc1Fuc1	P01857	180	IGHG1	Immunoglobulin heavy constant gamma 1 (Ig gamma-1 chain C region) (Ig gamma-1 chain C region EU) (Ig gamma-1 chain C region KOL) (Ig gamma-1 chain C region NIE)	187.8	172.6	319.1	129.3	587.7	268	447.7	166.4	112.9	95	57.4	103.8	68.8	160.8	2.76068	0.0332724
KEDALJETR	Hex6HexNAc3NeuAc1	P10909	86	CLU	Clusterin (Aging-associated gene 4 protein) (Apolipoprotein J) (Apo-J) (Complement cytolysis inhibitor) (CLI) (Complement-associated protein SP-40,40) (Ku70-binding protein 1) (NA1/NA2) (Sulfated glycoprotein 2) (SGP-2) (Testosterone-repressed prostate message 2) (TRPM-2) [Cleaved into: Clusterin beta chain (ApoJalpha) (Complement cytolysis inhibitor a chain); Clusterin alpha chain (ApoJbeta) (Co…	69.9	40.7	25	29.7	27.5	26	24.2	11.8	15.4	11.8	16.4	11.8	9.3	11.7	2.7551	0.00435782
EHEGAIYPDJTTDFQR	Hex6HexNAc3NeuAc1	P00450	138	CP	Ceruloplasmin (EC 1.16.3.1) (Ferroxidase)	838.3	397.5	278.5	529.3	354.2	343.4	358.2	174.1	156.3	163.4	199.3	124.4	147.1	162.2	2.75062	0.00262272
JNSDISSTR	Hex5HexNAc5	P01871	46	IGHM	Immunoglobulin heavy constant mu (Ig mu chain C region) (Ig mu chain C region BOT) (Ig mu chain C region GAL) (Ig mu chain C region OU)	70.7	105.5	89	74.6	81.9	119.6	47.8	87.1	30.8	4	11.4	25.9	11.1	45.8	2.72605	0.0496349
NLFLJHSEJATAK	Hex7HexNAc6NeuAc2	P00738;P00739	207/149	HP	Haptoglobin (Zonulin) [Cleaved into: Haptoglobin alpha chain; Haptoglobin beta chain]	163.2	194.1	118.8	216.3	191.3	298.2	137.9	61.1	55.5	90.5	69.7	76.7	63.8	67.8	2.72068	0.00111831
AGLQAFFQVQECJK	Hex6HexNAc3NeuAc1	P00450	358	CP	Ceruloplasmin (EC 1.16.3.1) (Ferroxidase)	379.6	167.6	118.5	201.6	152.4	142.7	124.4	69.9	52.5	83.8	85	51.8	63.2	68	2.71362	0.0055943
LVJTSEJLSKSRK	Hex4HexNAc3	Q9UEU0	187	VTI1B	Vesicle transport through interaction with t-SNAREs homolog 1B (Vesicle transport v-SNARE protein Vti1-like 1) (Vti1-rp1)	123.4	481.5	326.6	585.8	151.1	281	299	89	73.5	169.8	33.5	45.3	82.3	354.6	2.65142	0.0654589
QDQCIYJTTYLNVQR	Hex6HexNAc3NeuAc1	P02763	93	ORM1	Alpha-1-acid glycoprotein 1 (AGP 1) (Orosomucoid-1) (OMD 1)	311.1	368.5	157.8	425.8	198.7	285.5	231.6	96.4	84.8	138.4	100.8	129.9	82.1	116.6	2.64219	0.00343148
YLGJATAIFFLPDEGK	Hex5HexNAc2	P01009	271	SERPINA1	Alpha-1-antitrypsin (Alpha-1 protease inhibitor) (Alpha-1-antiproteinase) (Serpin A1) [Cleaved into: Short peptide from AAT (SPAAT)]	287.4	205.3	126.9	202.1	176.4	142.2	160.4	73.7	54.9	88.5	70.8	80	53.3	71.1	2.64209	0.00107556
EEQYJSTFR	Hex4HexNAc4Fuc1	P01860	227	IGHG3	Immunoglobulin heavy constant gamma 3 (HDC) (Heavy chain disease protein) (Ig gamma-3 chain C region)	7.1	24.4	20.4	32.8	17.4	830.8	0	40.3	9.8	0	111.6	15.3	14.8	161.5	2.64053	0.997744
NLFLJHSEJATAK	Hex7HexNAc5NeuAc2Fuc1	P00738;P00739	207/149	HP	Haptoglobin (Zonulin) [Cleaved into: Haptoglobin alpha chain; Haptoglobin beta chain]	111.6	110.2	58.6	216.7	89.8	224.5	68.8	45.5	29.5	79.6	23.2	76.4	28.1	52.1	2.63218	0.0431909
LTDTICGVGJMSAJASDQER	Hex9HexNAc6NeuAc2	P06681	467	C2	Complement C2 (EC 3.4.21.43) (C3/C5 convertase) [Cleaved into: Complement C2b fragment; Complement C2a fragment]	60.8	54.7	33.8	51.9	37.2	40.3	31.6	16.1	13.6	27.2	14	11.2	18.3	17.6	2.62966	0.00200011
QDQCIYJTTYLNVQR	Hex8HexNAc6NeuAc2Fuc5	P02763	93	ORM1	Alpha-1-acid glycoprotein 1 (AGP 1) (Orosomucoid-1) (OMD 1)	16	45.3	25	61.1	26.7	57.2	34.9	16	7.4	17.8	27	9.2	14.9	9.4	2.6175	0.0320828
KVCQDCPLLAPLJDTR	Hex6HexNAc4NeuAc2	P02765	156	AHSG	Alpha-2-HS-glycoprotein (Alpha-2-Z-globulin) (Ba-alpha-2-glycoprotein) (Fetuin-A) [Cleaved into: Alpha-2-HS-glycoprotein chain A; Alpha-2-HS-glycoprotein chain B]	102.2	256.1	93.1	113	161.8	165.3	74	34.1	55.4	46.9	73.9	55.8	48.3	55.4	2.61087	0.0119786
IDSTGJVTNELR	Hex2HexNAc2	O75882	416	ATRN	Attractin (DPPT-L) (Mahogany homolog)	103.3	102.4	81.5	104.7	124.5	136.8	98.7	26.3	43.5	57.6	35.4	37.7	58.7	29.4	2.60534	0.00111831
EJGTISR	Hex6HexNAc3NeuAc1	P02763	103	ORM1	Alpha-1-acid glycoprotein 1 (AGP 1) (Orosomucoid-1) (OMD 1)	90.4	58.3	42	118.7	49.1	78.8	36.8	15.6	14.8	33.1	16.8	51.8	19.7	30.9	2.59496	0.0258279
FGCEIENJR	Hex6HexNAc3NeuAc1	P25311	128	AZGP1	Zinc-alpha-2-glycoprotein (Zn-alpha-2-GP) (Zn-alpha-2-glycoprotein)	151.3	128.3	66.2	104.1	82.3	114	84.1	38.5	37.7	50.7	43.5	34.8	37.1	42.7	2.56246	0.00107556
JNSDISSTR	Hex4HexNAc3NeuAc1	P01871	46	IGHM	Immunoglobulin heavy constant mu (Ig mu chain C region) (Ig mu chain C region BOT) (Ig mu chain C region GAL) (Ig mu chain C region OU)	158.5	274.7	176.8	70.2	245.8	168.1	190.6	153.4	91.2	48.8	66.5	42.6	25.4	74.5	2.55713	0.0366952
EEQYJSTFR	Hex5HexNAc4	P01860	227	IGHG3	Immunoglobulin heavy constant gamma 3 (HDC) (Heavy chain disease protein) (Ig gamma-3 chain C region)	16	18.1	18.6	30.2	14.2	801.7	16.3	32.9	9.7	0	125.7	16.6	12.3	160.7	2.55686	0.980198
NLFLJHSEJATAK	Hex7HexNAc6NeuAc3	P00738;P00739	207/149	HP	Haptoglobin (Zonulin) [Cleaved into: Haptoglobin alpha chain; Haptoglobin beta chain]	172.2	301	111.9	202.5	183.2	385	131.5	88.1	55.8	137.9	62.4	83.8	70.4	87.6	2.53805	0.0183302
LNAENJATFYFK	Hex6HexNAc5NeuAc3Fuc2	P01042	294	KNG1	Kininogen-1 (Alpha-2-thiol proteinase inhibitor) (Fitzgerald factor) (High molecular weight kininogen) (HMWK) (Williams-Fitzgerald-Flaujeac factor) [Cleaved into: Kininogen-1 heavy chain; T-kinin (Ile-Ser-Bradykinin); Bradykinin (Kallidin I); Lysyl-bradykinin (Kallidin II); Kininogen-1 light chain; Low molecular weight growth-promoting factor]	156.4	530.4	208	240.2	330.7	325	226.8	71.5	114.8	95.1	282.6	54.2	117.3	62.7	2.52756	0.0283561
NLFLJHSEJATAK	Hex6HexNAc5NeuAc3	P00738;P00739	207/149	HP	Haptoglobin (Zonulin) [Cleaved into: Haptoglobin alpha chain; Haptoglobin beta chain]	1809.8	1976.5	957.5	2931.8	1405.3	2944.2	1031.8	760.5	474.9	1149.7	441.9	1003.2	509.5	834.3	2.52356	0.0263301
LVJTSEJLSKSRK	Hex4HexNAc3NeuAc1	Q9UEU0	183	VTI1B	Vesicle transport through interaction with t-SNAREs homolog 1B (Vesicle transport v-SNARE protein Vti1-like 1) (Vti1-rp1)	244.4	887.9	605.5	1224.2	279.1	524.1	619.5	314.7	140.1	355.6	34.6	78.7	158.9	656.7	2.52096	0.10933
QSVPAHFVALJGSK	Hex4HexNAc3NeuAc1	P06681	621	C2	Complement C2 (EC 3.4.21.43) (C3/C5 convertase) [Cleaved into: Complement C2b fragment; Complement C2a fragment]	183.5	249.6	105.5	198.2	162.4	181.8	161.5	78.4	59.4	100.7	69.4	55.8	55.9	74.3	2.51569	0.00139603
NLFLJHSEJATAK	Hex7HexNAc5NeuAc2Fuc2	P00738;P00739	207/149	HP	Haptoglobin (Zonulin) [Cleaved into: Haptoglobin alpha chain; Haptoglobin beta chain]	394.3	460.7	346.3	1000.5	394.1	1013.6	321.7	339.2	143.2	354.3	201.3	151.7	180	207.2	2.49299	0.0335567
IDSTGJVTNELR	Hex5HexNAc4NeuAc2	O75882	416	ATRN	Attractin (DPPT-L) (Mahogany homolog)	101.2	252.8	78.9	145.9	142.6	200.6	117.8	50.9	59.2	88.4	54.5	49.8	65.1	52.2	2.47512	0.0097996
QDQCIYJTTYLNVQR	Hex7HexNAc6NeuAc4Fuc2	P02763	93	ORM1	Alpha-1-acid glycoprotein 1 (AGP 1) (Orosomucoid-1) (OMD 1)	141.1	361.7	212.7	520.1	231.8	496.3	310.9	156.5	71.3	190.8	183.7	113.2	116.7	87.5	2.4732	0.0314657
JGTAVCATNR	Hex5HexNAc4NeuAc2Fuc1	P05156	70	CFI	Complement factor I (EC 3.4.21.45) (C3B/C4B inactivator) [Cleaved into: Complement factor I heavy chain; Complement factor I light chain]	46.7	63.7	31.8	43.5	54.2	59.7	40.6	15.5	15.7	18.6	25.8	24.2	16.5	22.3	2.45455	0.00111831
NLFLJHSEJATAK	Hex6HexNAc5NeuAc2	P00738;P00739	207/149	HP	Haptoglobin (Zonulin) [Cleaved into: Haptoglobin alpha chain; Haptoglobin beta chain]	1372.4	1814.7	866.4	1886.6	1258.8	2810.6	948.1	716.1	476	870.2	538.6	712	489.8	673.4	2.44802	0.0151419
DTFVJASR	Hex6HexNAc3NeuAc1Fuc1	P05155	238	SERPING1	Plasma protease C1 inhibitor (C1 Inh) (C1Inh) (C1 esterase inhibitor) (C1-inhibiting factor) (Serpin G1)	75	31.1	30.3	39.5	64	83.5	15.4	11.9	14	30.9	33.5	19.4	15.8	14.4	2.42173	0.0756418
EEQYJSTFR	Hex4HexNAc5Fuc1	P01860	227	IGHG3	Immunoglobulin heavy constant gamma 3 (HDC) (Heavy chain disease protein) (Ig gamma-3 chain C region)	37.2	36.7	26.7	48.6	15.9	784	33.2	45	21.8	0	175.3	24.4	17.7	125.9	2.39527	0.96023
HAJWTLTPLK	Hex5HexNAc4NeuAc2Fuc1	P27169	253	PON1	Serum paraoxonase/arylesterase 1 (PON 1) (EC 3.1.1.2) (EC 3.1.1.81) (EC 3.1.8.1) (Aromatic esterase 1) (A-esterase 1) (K-45) (Serum aryldialkylphosphatase 1)	68.6	191.1	114.9	303.4	175.1	402.7	153.8	77.4	95.6	62.7	179.9	39.8	94.2	39.4	2.39321	0.0862266
EEQYJSTFR	Hex6HexNAc3NeuAc1Fuc1	P01860	227	IGHG3	Immunoglobulin heavy constant gamma 3 (HDC) (Heavy chain disease protein) (Ig gamma-3 chain C region)	60.1	11.2	22	21.4	16.4	287	22.1	8.9	11.6	21.9	50.1	19.2	5.5	67.5	2.38332	0.577819
CPVIHGJCTK	Hex5HexNAc4NeuAc1Fuc1	Q9UKX5	82	ITGA11	Integrin alpha-11	61.6	64.5	71.9	65.5	102.5	53.5	75.4	43.8	33.3	13.9	27.9	24.1	24.5	40.5	2.37933	0.00611412
EJGTISR	Hex8HexNAc7NeuAc2Fuc6	P02763	103	ORM1	Alpha-1-acid glycoprotein 1 (AGP 1) (Orosomucoid-1) (OMD 1)	2.1	4.7	6	8.8	4.9	8.1	12	4.6	2.3	2.4	7.5	0	1.7	1.1	2.37755	0.169955
SVQEIQATFFYFTPJKTEDTIFLR	Hex8HexNAc6NeuAc3Fuc2	P02763;P19652	72/72	ORM1	Alpha-1-acid glycoprotein 1 (AGP 1) (Orosomucoid-1) (OMD 1)	23.4	63.6	27.5	83.7	32.3	72.9	43	17.1	11.7	49	21.7	14.5	19	13.4	2.36612	0.0522165
GCVLLSYLJETVTVSASLESVR	Hex6HexNAc3NeuAc1	P01023	55	A2M	Alpha-2-macroglobulin (Alpha-2-M) (C3 and PZP-like alpha-2-macroglobulin domain-containing protein 5)	361	423.9	247.3	355.6	388.8	316.6	430	119.3	127	214.3	174.1	162.3	131	139.3	2.3641	0.000951374
LSLHRPALEDLLLGSEAJLTCTLTGLR	Hex6HexNAc3NeuAc1	P01876;P01877	144/131	IGHA1	Immunoglobulin heavy constant alpha 1 (Ig alpha-1 chain C region) (Ig alpha-1 chain C region BUR) (Ig alpha-1 chain C region TRO)	143.5	102.2	97.9	80.8	242.8	79.6	268.7	26.6	71.4	142.2	61.5	47.6	47.9	33.3	2.35889	0.0636815
QDQCIYJTTYLNVQR	Hex7HexNAc6NeuAc1Fuc1	P02763	93	ORM1	Alpha-1-acid glycoprotein 1 (AGP 1) (Orosomucoid-1) (OMD 1)	165	290.4	186.6	515.8	245.7	372.2	226.3	94.9	136.9	102.9	260.1	81.6	104.1	68.6	2.35779	0.0274757
EJLTAPGSDSAVFFEQGTTR	Hex6HexNAc3NeuAc1	P00450	397	CP	Ceruloplasmin (EC 1.16.3.1) (Ferroxidase)	361.8	244.5	134	234.1	191.9	172.2	152.2	73.6	72.2	108	99.9	94.4	82.7	102.1	2.35535	0.0046535
LNAENJATFYFK	Hex7HexNAc5NeuAc2Fuc3	P01042	294	KNG1	Kininogen-1 (Alpha-2-thiol proteinase inhibitor) (Fitzgerald factor) (High molecular weight kininogen) (HMWK) (Williams-Fitzgerald-Flaujeac factor) [Cleaved into: Kininogen-1 heavy chain; T-kinin (Ile-Ser-Bradykinin); Bradykinin (Kallidin I); Lysyl-bradykinin (Kallidin II); Kininogen-1 light chain; Low molecular weight growth-promoting factor]	200.8	601.5	255.2	308.7	371.9	397.4	299.5	106	162.9	121.3	338.3	78.5	147.2	90.1	2.33171	0.0263301
EEQYJSTFR	Hex2HexNAc3Fuc1	P01860	227	IGHG3	Immunoglobulin heavy constant gamma 3 (HDC) (Heavy chain disease protein) (Ig gamma-3 chain C region)	48.4	15.9	22.1	32.1	15.9	588.3	25.7	19.7	12	18.2	133.4	14.8	14	109.5	2.32711	0.785792
EEQYJSTYR	Hex6HexNAc3Fuc1	P01857	180	IGHG1	Immunoglobulin heavy constant gamma 1 (Ig gamma-1 chain C region) (Ig gamma-1 chain C region EU) (Ig gamma-1 chain C region KOL) (Ig gamma-1 chain C region NIE)	61.2	59.1	108	49.7	177.2	82.1	137.2	56.1	44.6	43.7	27.6	35.4	27.1	58.1	2.30519	0.038328
ILMKDIDVLJSSGK	Hex5HexNAc4NeuAc2	P28370	439	SMARCA1	Probable global transcription activator SNF2L1 (EC 3.6.4.-) (ATP-dependent helicase SMARCA1) (Nucleosome-remodeling factor subunit SNF2L) (SWI/SNF-related matrix-associated actin-dependent regulator of chromatin subfamily A member 1)	63.4	203.8	156.1	229.4	77.9	142.1	155	48.4	41	83.9	28.4	30.2	57.3	158.1	2.29756	0.062052
NLFLJHSEJATAK	Hex5HexNAc4NeuAc1Fuc1	P00738;P00739	207/149	HP	Haptoglobin (Zonulin) [Cleaved into: Haptoglobin alpha chain; Haptoglobin beta chain]	950.1	2109.6	772.4	2118.7	1486	2626.2	964.8	444.5	726.4	969.6	483.1	1208.3	516.2	475.7	2.28612	0.047413
EEQYJSTFR	Hex5HexNAc5Fuc1	P01860	227	IGHG3	Immunoglobulin heavy constant gamma 3 (HDC) (Heavy chain disease protein) (Ig gamma-3 chain C region)	1.4	16.9	10.5	25.3	5.9	330.9	10.8	22.7	4.1	0	54.9	0	19.2	76.8	2.26055	0.772915
TPLTAJITK	Hex6HexNAc4NeuAc1Fuc2	P01877	205	IGHA2	Immunoglobulin heavy constant alpha 2 (Ig alpha-2 chain C region) (Ig alpha-2 chain C region BUT) (Ig alpha-2 chain C region LAN)	327.6	355.4	280.2	271.9	209.6	250.9	830.5	46.2	161.2	343.8	238.2	164.2	99.2	66.1	2.25766	0.0831549
AJISHK	Hex5HexNAc4NeuAc2Fuc2	P01031;P19634;Q14940	741/370/319	C5	Complement C5 (C3 and PZP-like alpha-2-macroglobulin domain-containing protein 4) [Cleaved into: Complement C5 beta chain; Complement C5 alpha chain; C5a anaphylatoxin; Complement C5 alpha' chain]	13.2	30.1	19.8	16.8	23.3	36.7	21.7	9.7	12.4	8	24.5	5.6	8	4	2.23823	0.0408629
ISEEJETTCYMGK	Hex6HexNAc3NeuAc1	P08603	911	CFH	Complement factor H (H factor 1)	253	183.7	108	199.3	151	205.3	149.3	49.6	103.6	128.7	66	52.4	96.1	63.1	2.23342	0.0147955
QJQCFYJSSYLNVQR	Hex7HexNAc6NeuAc4Fuc2	P19652	88	ORM2	Alpha-1-acid glycoprotein 2 (AGP 2) (Orosomucoid-2) (OMD 2)	25.6	83	58.2	108.2	38.9	74.1	38.2	41	19.8	34.6	44.6	8.9	29.3	13	2.22908	0.0937153
TPLTAJITK	Hex5HexNAc4NeuAc2Fuc1	P01877	205	IGHA2	Immunoglobulin heavy constant alpha 2 (Ig alpha-2 chain C region) (Ig alpha-2 chain C region BUT) (Ig alpha-2 chain C region LAN)	954.5	958.9	879.1	795.6	600.3	770.2	2312.8	157.1	486.7	852.7	738.2	498.8	311	218.8	2.22824	0.0712099
KVCQDCPLLAPLJDTR	Hex5HexNAc4NeuAc1Fuc1	P02765	156	AHSG	Alpha-2-HS-glycoprotein (Alpha-2-Z-globulin) (Ba-alpha-2-glycoprotein) (Fetuin-A) [Cleaved into: Alpha-2-HS-glycoprotein chain A; Alpha-2-HS-glycoprotein chain B]	918.6	2138.1	779.7	1047.6	1417.7	1415	816.1	406.3	609.7	576.8	768.2	490.8	494.8	489.3	2.22446	0.0147955
AVJITSENLIDDVVSLIR	Hex6HexNAc3NeuAc1	P02748	415	C9	Complement component C9 [Cleaved into: Complement component C9a; Complement component C9b]	123.7	60.3	49.3	126.7	52.7	71.1	49.7	23.6	25	42.1	26.5	46.3	27.5	49.8	2.21553	0.0299794
JNSDISSTR	Hex4HexNAc5NeuAc1	P01871	46	IGHM	Immunoglobulin heavy constant mu (Ig mu chain C region) (Ig mu chain C region BOT) (Ig mu chain C region GAL) (Ig mu chain C region OU)	15.9	29.7	20.9	17.3	20	44.1	14.5	32.2	8.7	6.9	1.9	7	5	11.7	2.21253	0.0789011
EJGTISR	Hex7HexNAc6NeuAc4Fuc2	P02763	103	ORM1	Alpha-1-acid glycoprotein 1 (AGP 1) (Orosomucoid-1) (OMD 1)	17.4	60.4	41.9	65.5	37.2	79.3	59.8	28.4	12.8	36.7	41.6	14.5	16.9	13	2.20561	0.0746297
EEQYJSTFR	Hex4HexNAc4NeuAc1	P01860	227	IGHG3	Immunoglobulin heavy constant gamma 3 (HDC) (Heavy chain disease protein) (Ig gamma-3 chain C region)	11.4	10.2	13.6	18.4	17.6	372.2	9.7	45.6	23.4	14.2	28.3	39.1	11.6	44.9	2.18783	0.840352
JVTAEQAR	Hex4HexNAc3	P00748	249	F12	Coagulation factor XII (EC 3.4.21.38) (Hageman factor) (HAF) [Cleaved into: Coagulation factor XIIa heavy chain; Beta-factor XIIa part 1; Coagulation factor XIIa light chain (Beta-factor XIIa part 2)]	299.1	314.6	247	348.5	247.7	224.7	476.7	117	97.9	192.9	185	141.4	132	120.6	2.18717	0.0046535
JVTAEQAR	Hex3HexNAc2	P00748	249	F12	Coagulation factor XII (EC 3.4.21.38) (Hageman factor) (HAF) [Cleaved into: Coagulation factor XIIa heavy chain; Beta-factor XIIa part 1; Coagulation factor XIIa light chain (Beta-factor XIIa part 2)]	589.1	643.1	518.5	646.7	496.3	459.6	948.1	232.3	208.2	368.8	358	284.4	271.5	246.5	2.18378	0.00280941
GLTFQQJASSMCVPDQDTAIR	Hex6HexNAc3NeuAc1Fuc1	P01871	209	IGHM	Immunoglobulin heavy constant mu (Ig mu chain C region) (Ig mu chain C region BOT) (Ig mu chain C region GAL) (Ig mu chain C region OU)	245.5	335.9	303.7	180.4	325.4	129.3	241.7	111.7	142.7	142.9	91.2	95.3	128.2	98.6	2.17358	0.011761
AJISHK	Hex4HexNAc3NeuAc1Fuc1	P01031;P19634;Q14940	741/370/319	C5	Complement C5 (C3 and PZP-like alpha-2-macroglobulin domain-containing protein 4) [Cleaved into: Complement C5 beta chain; Complement C5 alpha chain; C5a anaphylatoxin; Complement C5 alpha' chain]	298.8	468.7	216.3	206.5	391.3	414.2	299.3	57.6	166.7	120.7	227.9	212.7	108.2	162.3	2.17318	0.0321574
GLTFQQJASSMCVPDQDTAIR	Hex6HexNAc4Fuc1	P01871	209	IGHM	Immunoglobulin heavy constant mu (Ig mu chain C region) (Ig mu chain C region BOT) (Ig mu chain C region GAL) (Ig mu chain C region OU)	182.1	215.5	112.8	117.9	92.6	106.2	112.2	56.5	74.3	73.6	64.2	47.3	55.5	62.1	2.16678	0.00547072
QQQHLFGSJVTDCSGJFCLFR	Hex6HexNAc3NeuAc1	P02787	630	TF	Serotransferrin (Transferrin) (Beta-1 metal-binding globulin) (Siderophilin)	750.6	290.1	247	374	316.4	350.2	305.6	183.7	161	214.7	144.2	132.4	186.6	193.9	2.16515	0.0147955
IDSTGJVTNELR	Hex5HexNAc4NeuAc1	O75882	416	ATRN	Attractin (DPPT-L) (Mahogany homolog)	303.2	473.8	204.4	359.9	361.6	403.6	311	125.9	143.1	284.8	135.2	142.7	165.1	120	2.16467	0.00788413
TPLTAJITK	Hex5HexNAc4NeuAc1Fuc2	P01877	205	IGHA2	Immunoglobulin heavy constant alpha 2 (Ig alpha-2 chain C region) (Ig alpha-2 chain C region BUT) (Ig alpha-2 chain C region LAN)	105.9	87.1	104.9	92.8	93.1	80.8	189.4	41.6	37.9	74.5	50.1	60.2	41.2	47.9	2.13356	0.00733307
SVQEIQATFFYFTPJKTEDTIFLR	Hex7HexNAc4NeuAc2	P02763;P19652	72/72	ORM1	Alpha-1-acid glycoprotein 1 (AGP 1) (Orosomucoid-1) (OMD 1)	170.9	162.4	69	112.7	82.7	82.2	82.9	48.3	43.8	60.8	54.5	48.6	34.2	67.6	2.13192	0.0177826
SVQEIQATFFYFTPJKTEDTIFLR	Hex8HexNAc6NeuAc2Fuc2	P02763;P19652	72/72	ORM1	Alpha-1-acid glycoprotein 1 (AGP 1) (Orosomucoid-1) (OMD 1)	174.9	314.4	242.5	622.4	221.2	446.5	327.2	144.7	115.3	226.7	247.2	105.8	142.9	120.7	2.12916	0.0438013
VSJQTLSLFFTVLQDVPVR	Hex6HexNAc3NeuAc1	P01023	1424	A2M	Alpha-2-macroglobulin (Alpha-2-M) (C3 and PZP-like alpha-2-macroglobulin domain-containing protein 5)	251.6	200.5	127.1	148.5	168.9	150.2	125.1	67.2	70	82.9	86.8	93.2	62.5	88.6	2.12609	0.00242999
YKJNSDISSTR	Hex3HexNAc2	P01871	46	IGHM	Immunoglobulin heavy constant mu (Ig mu chain C region) (Ig mu chain C region BOT) (Ig mu chain C region GAL) (Ig mu chain C region OU)	2887.9	4976.3	2346.6	1343.1	3381.9	2589.6	2427.7	2196.1	2129.6	866.5	1262.3	1112.3	624.3	1214.1	2.1215	0.049226
NLFLJHSEJATAK	Hex5HexNAc4NeuAc1Fuc2	P00738;P00739	207/149	HP	Haptoglobin (Zonulin) [Cleaved into: Haptoglobin alpha chain; Haptoglobin beta chain]	186.1	283.2	141.7	451	190.1	460.7	118.6	96.6	108.9	143.2	83.3	163.7	98.9	171.6	2.11429	0.0842474
NLFLJHSEJATAK	Hex4HexNAc7NeuAc1Fuc1	P00738;P00739	207/149	HP	Haptoglobin (Zonulin) [Cleaved into: Haptoglobin alpha chain; Haptoglobin beta chain]	394.2	448.6	269	696.6	312.8	513.4	249.5	196.1	140.9	264	169	271	147.4	179.4	2.10857	0.0226706
FJSSYLQGTNQITGR	Hex5HexNAc4	P04114	1523	APOB	Apolipoprotein B-100 (Apo B-100) [Cleaved into: Apolipoprotein B-48 (Apo B-48)]	241.2	575.7	289	334.8	197.4	222.5	617.7	153.7	180.9	189.2	149.9	140.2	253.5	113.4	2.09883	0.0463026
JVTAEQAR	Hex2HexNAc2	P00748	249	F12	Coagulation factor XII (EC 3.4.21.38) (Hageman factor) (HAF) [Cleaved into: Coagulation factor XIIa heavy chain; Beta-factor XIIa part 1; Coagulation factor XIIa light chain (Beta-factor XIIa part 2)]	743.3	788.3	646.1	848.1	627.1	612.1	1242	302.9	275.5	499.5	508.2	369.3	353.7	315.9	2.0979	0.00510117
KJQSVNVFLGHTAIDEMLK	Hex5HexNAc4NeuAc2Fuc1	Q9NZP8	296	C1RL	Complement C1r subcomponent-like protein (C1r-LP) (C1r-like protein) (EC 3.4.21.-) (C1r-like serine protease analog protein) (CLSPa)	213.7	419.8	162.5	298.3	283.5	307.9	195.8	87.4	115.1	143.5	147.7	168.3	98.6	139	2.09149	0.0151419
EEQFJSTFR	Hex5HexNAc2Fuc1	P01859	176	IGHG2	Immunoglobulin heavy constant gamma 2 (Ig gamma-2 chain C region) (Ig gamma-2 chain C region DOT) (Ig gamma-2 chain C region TIL) (Ig gamma-2 chain C region ZIE)	263	166.9	204.6	144.3	269.7	265	213.4	42.1	156.4	152.5	101.3	83	110.3	86.3	2.08621	0.0244424
PALEDLLLGSEAJLTCTLTGLR	Hex6HexNAc3NeuAc1	P01876;P01877	144/131	IGHA1	Immunoglobulin heavy constant alpha 1 (Ig alpha-1 chain C region) (Ig alpha-1 chain C region BUR) (Ig alpha-1 chain C region TRO)	87.8	57.5	69.2	51.4	155.4	54.3	178.7	26.1	47.1	88.9	45	41.3	36.2	29.8	2.08111	0.0902404
FJSSYLQGTNQITGR	Hex4HexNAc3	P04114	1523	APOB	Apolipoprotein B-100 (Apo B-100) [Cleaved into: Apolipoprotein B-48 (Apo B-48)]	316.9	691.9	352.9	418.4	271.7	276.8	748.6	213.7	203.8	257.7	175.5	176.9	299.9	159.4	2.06954	0.0339426
TVLTPATNHMGJVTFTIPANR	Hex4HexNAc2	P01024	85	C3	Complement C3 (C3 and PZP-like alpha-2-macroglobulin domain-containing protein 1) [Cleaved into: Complement C3 beta chain; C3-beta-c (C3bc); Complement C3 alpha chain; C3a anaphylatoxin; Acylation stimulating protein (ASP) (C3adesArg); Complement C3b alpha' chain; Complement C3c alpha' chain fragment 1; Complement C3dg fragment; Complement C3g fragment; Complement C3d fragment; Complement C3f fra…	742.2	845.2	480.1	801.4	741.5	668.8	671.7	405.8	290.1	303.2	407.2	281.9	315.2	393	2.06597	0.00107556
TPLTAJITK	Hex5HexNAc4NeuAc2	P01877	205	IGHA2	Immunoglobulin heavy constant alpha 2 (Ig alpha-2 chain C region) (Ig alpha-2 chain C region BUT) (Ig alpha-2 chain C region LAN)	85.7	86.8	81.8	74.2	62.5	84.8	187	15.1	43	89.7	64.5	55	31.3	23.9	2.05519	0.0696333
SVQEIQATFFYFTPJKTEDTIFLR	Hex6HexNAc5NeuAc1Fuc3	P02763;P19652	72/72	ORM1	Alpha-1-acid glycoprotein 1 (AGP 1) (Orosomucoid-1) (OMD 1)	157.1	187.1	236.1	528	176.4	318.3	253.6	117.8	111	97.3	301.3	45.4	154.9	75.9	2.05467	0.0803109
JVTAEQAR	Hex4HexNAc3NeuAc1	P00748	249	F12	Coagulation factor XII (EC 3.4.21.38) (Hageman factor) (HAF) [Cleaved into: Coagulation factor XIIa heavy chain; Beta-factor XIIa part 1; Coagulation factor XIIa light chain (Beta-factor XIIa part 2)]	255.8	257.2	225.3	296.8	215.1	194.3	419.4	102.4	90.9	170.5	172.9	123.5	125.8	122.5	2.05162	0.00663107
YDFJSSMLYSTAK	Hex6HexNAc3NeuAc1	P04114	3465	APOB	Apolipoprotein B-100 (Apo B-100) [Cleaved into: Apolipoprotein B-48 (Apo B-48)]	1559.5	1965.7	990.9	1590.4	873.2	1039.2	936.3	702.6	427.9	960.4	419.2	492.5	632.7	733	2.05004	0.0211967
KTLFCJASKEWDJTTTECR	Hex5HexNAc4NeuAc2	P20851	64	C4BPB	C4b-binding protein beta chain	389.1	344.7	231.7	338.9	263.8	349.5	323	125.6	129.5	202.5	129.4	175.5	137.8	195.6	2.04462	0.00189299
GCVLLSYLJETVTVSASLESVR	Hex5HexNAc6Fuc2	P01023	55	A2M	Alpha-2-macroglobulin (Alpha-2-M) (C3 and PZP-like alpha-2-macroglobulin domain-containing protein 5)	225.2	192.3	215.4	69.5	71.3	198	81.2	55.1	53.5	158.5	64.1	90.8	39.9	54.3	2.03971	0.123455
JVTAEQAR	Hex4HexNAc4NeuAc1	P00748	249	F12	Coagulation factor XII (EC 3.4.21.38) (Hageman factor) (HAF) [Cleaved into: Coagulation factor XIIa heavy chain; Beta-factor XIIa part 1; Coagulation factor XIIa light chain (Beta-factor XIIa part 2)]	30.3	43.5	26.6	43.6	33.1	28.8	58	17.3	10.9	25.8	21.4	17	18.8	18.3	2.03784	0.0144293
AGAFLGLTNVAVMJLSGNCLR	Hex7HexNAc2	P35858	368	IGFALS	Insulin-like growth factor-binding protein complex acid labile subunit (ALS)	185.7	131	118.9	194.4	128.9	185.1	137	72.5	62.7	105	84.4	70.8	66.7	68.6	2.03693	0.00189299
ADGTVNQIEGEATPVJLTEPAK	Hex4HexNAc3NeuAc1	P05090	98	APOD	Apolipoprotein D (Apo-D) (ApoD)	375.6	398.2	515.3	352.6	877.8	590.7	564.3	241.3	308.8	327.8	203.9	183.6	204.5	345.4	2.02418	0.0191157
EJLTAPGSDSAVFFEQGTTR	Hex5HexNAc4NeuAc2Fuc1	P00450	397	CP	Ceruloplasmin (EC 1.16.3.1) (Ferroxidase)	132.1	348.7	99.2	164	274	142.8	122.5	33.2	75.3	57.8	168	127.4	69.7	105.4	2.01523	0.101814
QSVPAHFVALJGSK	Hex5HexNAc4NeuAc1	P06681	621	C2	Complement C2 (EC 3.4.21.43) (C3/C5 convertase) [Cleaved into: Complement C2b fragment; Complement C2a fragment]	263.8	361.1	184.1	329.5	258.5	310.7	237.1	105.6	111.2	157.8	153.6	127.9	119.7	190.3	2.01304	0.00435782
YQGGJR	Hex5HexNAc4NeuAc1Fuc1	P04275	1574	VWF	von Willebrand factor (vWF) [Cleaved into: von Willebrand antigen 2 (von Willebrand antigen II)]	35.2	39.7	57.3	39.7	38.7	69.5	78.2	43.2	14	18.3	13.6	27.1	13.2	48.6	2.01292	0.0555244
JVTAEQAR	HexNAc2	P00748	249	F12	Coagulation factor XII (EC 3.4.21.38) (Hageman factor) (HAF) [Cleaved into: Coagulation factor XIIa heavy chain; Beta-factor XIIa part 1; Coagulation factor XIIa light chain (Beta-factor XIIa part 2)]	121.6	122.4	99.5	133.4	87.9	93.1	198.1	57.6	49.4	85.1	70.9	50.8	57.8	53.8	2.01222	0.00733307
JHSCEPCQTLAVR	Hex6HexNAc3NeuAc1	P00748	433	F12	Coagulation factor XII (EC 3.4.21.38) (Hageman factor) (HAF) [Cleaved into: Coagulation factor XIIa heavy chain; Beta-factor XIIa part 1; Coagulation factor XIIa light chain (Beta-factor XIIa part 2)]	70.3	62.7	28.8	40.7	40.8	49.8	40.4	20.3	26.5	18	33.6	22.9	18	26.7	2.00904	0.0151419
AAIPSALDTJSSK	Hex5HexNAc4NeuAc1Fuc1	Q08380	551	LGALS3BP	Galectin-3-binding protein (Basement membrane autoantigen p105) (Lectin galactoside-binding soluble 3-binding protein) (Mac-2-binding protein) (MAC2BP) (Mac-2 BP) (Tumor-associated antigen 90K)	1250.7	1197.9	757.6	1664.3	972.5	1185.8	705.3	651	350.1	510.1	485	607.4	341.5	905	2.0088	0.0244424
FJSSYLQGTNQITGR	Hex5HexNAc4NeuAc1	P04114	1523	APOB	Apolipoprotein B-100 (Apo B-100) [Cleaved into: Apolipoprotein B-48 (Apo B-48)]	573.6	1417.8	745.5	820.5	449.4	496.8	1500.8	391.7	438	458.6	339.1	402	598.7	364.9	2.00615	0.0640477
JVTAEQAR	Hex5HexNAc4NeuAc1Fuc1	P00748	249	F12	Coagulation factor XII (EC 3.4.21.38) (Hageman factor) (HAF) [Cleaved into: Coagulation factor XIIa heavy chain; Beta-factor XIIa part 1; Coagulation factor XIIa light chain (Beta-factor XIIa part 2)]	17.5	17.3	23.6	34.8	19.4	31.6	42.6	18.4	10.5	12.3	20.8	7.1	12.1	12.4	1.99573	0.0400402
KVCQDCPLLAPLJDTR	Hex6HexNAc3NeuAc1Fuc1	P02765	156	AHSG	Alpha-2-HS-glycoprotein (Alpha-2-Z-globulin) (Ba-alpha-2-glycoprotein) (Fetuin-A) [Cleaved into: Alpha-2-HS-glycoprotein chain A; Alpha-2-HS-glycoprotein chain B]	161.9	261.7	104.7	153.4	144	193.8	100.7	74.5	87.8	81.2	97.5	50.1	86.3	84.3	1.9943	0.0195069
SVQEIQATFFYFTPJKTEDTIFLR	Hex7HexNAc6NeuAc1Fuc1	P02763;P19652	72/72	ORM1	Alpha-1-acid glycoprotein 1 (AGP 1) (Orosomucoid-1) (OMD 1)	146.8	151.9	202.4	548.4	187	284.7	225.4	105.1	109	93.8	280.4	74.7	144.8	69.4	1.99111	0.0900973
QDQCIYJTTYLNVQR	Hex6HexNAc5NeuAc1Fuc3	P02763	93	ORM1	Alpha-1-acid glycoprotein 1 (AGP 1) (Orosomucoid-1) (OMD 1)	110.7	122.9	133.2	324	132.3	191.9	191.5	78.4	79.4	70.5	207.3	42.9	84.5	43.5	1.98928	0.0654589
EEQYJSTFR	Hex6HexNAc4	P01860	227	IGHG3	Immunoglobulin heavy constant gamma 3 (HDC) (Heavy chain disease protein) (Ig gamma-3 chain C region)	12.4	13.9	20.4	28	9.9	400	16.9	27.5	11	0	84.8	9.3	12.3	107.5	1.98693	0.986507
SVQEIQATFFYFTPJKTEDTIFLR	Hex7HexNAc5NeuAc1	P02763;P19652	72/72	ORM1	Alpha-1-acid glycoprotein 1 (AGP 1) (Orosomucoid-1) (OMD 1)	102.1	70.1	162.7	646.5	125.3	193.6	99.8	81.6	84.7	92.1	147.3	83.6	116.9	98.9	1.98568	0.366961
JNSDISSTR	Hex4HexNAc4NeuAc1	P01871	46	IGHM	Immunoglobulin heavy constant mu (Ig mu chain C region) (Ig mu chain C region BOT) (Ig mu chain C region GAL) (Ig mu chain C region OU)	32.4	39.9	31.8	31.6	30.9	64.6	21.4	27.8	22.8	9.6	13.8	16.6	7.7	29.1	1.98273	0.0599681
JVTAEQAR	Hex3HexNAc3	P00748	249	F12	Coagulation factor XII (EC 3.4.21.38) (Hageman factor) (HAF) [Cleaved into: Coagulation factor XIIa heavy chain; Beta-factor XIIa part 1; Coagulation factor XIIa light chain (Beta-factor XIIa part 2)]	370	402.6	319.5	478.2	361.2	328.9	660.7	175.8	153.7	283	261.3	199.9	197.8	203.9	1.97987	0.00701499
SVQEIQATFFYFTPJKTEDTIFLR	Hex6HexNAc5NeuAc1Fuc1	P02763;P19652	72/72	ORM1	Alpha-1-acid glycoprotein 1 (AGP 1) (Orosomucoid-1) (OMD 1)	202.7	165.9	380.8	1322.7	292.2	400.8	237	215.3	147.8	227.6	413.4	140.5	226	146.8	1.97845	0.306105
NPVGLIGAEJATGETDPSHSK	Hex6HexNAc5NeuAc1Fuc2	P43251	349	BTD	Biotinidase (Biotinase) (EC 3.5.1.12)	113.7	97.8	69.1	132.2	73.3	126.4	61	39.3	38	56.2	41.6	53.5	40.8	73.7	1.96298	0.0193759
SVQEIQATFFYFTPJKTEDTIFLR	Hex7HexNAc6NeuAc3Fuc1	P02763;P19652	72/72	ORM1	Alpha-1-acid glycoprotein 1 (AGP 1) (Orosomucoid-1) (OMD 1)	189.3	350.5	286.4	651.1	240.9	455.7	360.8	170.7	101.1	294.7	347.7	82	185.9	113.6	1.95624	0.0899338
HAJWTLTPLK	Hex5HexNAc4NeuAc1Fuc1	P27169	253	PON1	Serum paraoxonase/arylesterase 1 (PON 1) (EC 3.1.1.2) (EC 3.1.1.81) (EC 3.1.8.1) (Aromatic esterase 1) (A-esterase 1) (K-45) (Serum aryldialkylphosphatase 1)	52.7	93.2	68.7	181.6	78.9	166.1	70.2	51.8	52.6	67.2	73.6	25.6	55.5	37.4	1.95601	0.0918482
EEQYJSTFR	Hex4HexNAc4NeuAc1Fuc1	P01860	227	IGHG3	Immunoglobulin heavy constant gamma 3 (HDC) (Heavy chain disease protein) (Ig gamma-3 chain C region)	12.4	14.3	10.5	20.1	12.2	298.7	23	18.1	8	0	59.5	12.2	10.2	92.1	1.95502	0.971287
EEQYJSTYR	Hex4HexNAc2Fuc1	P01857	180	IGHG1	Immunoglobulin heavy constant gamma 1 (Ig gamma-1 chain C region) (Ig gamma-1 chain C region EU) (Ig gamma-1 chain C region KOL) (Ig gamma-1 chain C region NIE)	169.9	241.2	388.9	179.4	612.7	267.2	511.3	284.1	160.4	123.5	96.6	147.5	110.5	291.1	1.9532	0.121136
VSJQTLSLFFTVLQDVPVR	Hex6HexNAc4Fuc2	P01023	1424	A2M	Alpha-2-macroglobulin (Alpha-2-M) (C3 and PZP-like alpha-2-macroglobulin domain-containing protein 5)	43.6	40.7	48.5	49.1	242.4	26.1	203.6	43.1	34.7	60.7	45.6	65.9	31.6	53.3	1.95282	0.55487
VSJQTLSLFFTVLQDVPVR	Hex5HexNAc6Fuc2	P01023	1424	A2M	Alpha-2-macroglobulin (Alpha-2-M) (C3 and PZP-like alpha-2-macroglobulin domain-containing protein 5)	282.3	201.2	295.7	123.3	80.8	223.3	97.9	79.2	60.6	177.4	81.5	109.1	70	92	1.9476	0.117523
LVJTSEJLSK	Hex5HexNAc3NeuAc1	Q9UEU0	183	VTI1B	Vesicle transport through interaction with t-SNAREs homolog 1B (Vesicle transport v-SNARE protein Vti1-like 1) (Vti1-rp1)	280.8	131.2	105.1	235.2	213.6	87.9	87.3	77.2	45	126.3	59.2	133.4	59.8	85.2	1.94694	0.111929
VCQDCPLLAPLJDTR	Hex6HexNAc3NeuAc1	P02765	156	AHSG	Alpha-2-HS-glycoprotein (Alpha-2-Z-globulin) (Ba-alpha-2-glycoprotein) (Fetuin-A) [Cleaved into: Alpha-2-HS-glycoprotein chain A; Alpha-2-HS-glycoprotein chain B]	264.3	190.3	131.2	183.2	146.6	183.8	128.5	88.7	82	116.2	91.2	73.3	79.2	102.9	1.93828	0.00503795
NEEYJK	Hex6HexNAc3NeuAc1Fuc1	P02763;P19652	56/56	ORM1	Alpha-1-acid glycoprotein 1 (AGP 1) (Orosomucoid-1) (OMD 1)	146.5	214.8	85.4	125.6	160.3	205.7	133.3	86.4	114.7	53.4	78.7	69.5	78	72.9	1.93569	0.0197668
DQCIVDDITYNVJDTFHKR	Hex5HexNAc4NeuAc2	P02751	528	FN1	Fibronectin (FN) (Cold-insoluble globulin) (CIG) [Cleaved into: Anastellin; Ugl-Y1; Ugl-Y2; Ugl-Y3]	141.5	162	158.8	130.7	162.7	175.3	181.4	105.8	60.5	41.1	97.6	38.2	128.3	105	1.92958	0.0284882
NKJCTAIWEAFK	Hex5HexNAc4NeuAc1Fuc1	Q10588	66	BST1	ADP-ribosyl cyclase/cyclic ADP-ribose hydrolase 2 (EC 3.2.2.6) (ADP-ribosyl cyclase 2) (Bone marrow stromal cell antigen 1) (BST-1) (Cyclic ADP-ribose hydrolase 2) (cADPr hydrolase 2) (CD antigen CD157)	174.3	96.9	145.1	116.6	96.4	91.8	70.7	55.4	86.5	80.1	47.8	55.9	30.3	57.5	1.91487	0.032851
LINDYVKJGTR	Hex5HexNAc4NeuAc2Fuc1	P01011	186	SERPINA3	Alpha-1-antichymotrypsin (ACT) (Cell growth-inhibiting gene 24/25 protein) (Serpin A3) [Cleaved into: Alpha-1-antichymotrypsin His-Pro-less]	90.2	243.6	60.6	115.8	147.6	146	101.4	23.8	38	65.1	68.4	198.8	37.5	41.5	1.91334	0.115795
SVQEIQATFFYFTPJKTEDTIFLR	Hex8HexNAc6NeuAc2Fuc3	P02763;P19652	72/72	ORM1	Alpha-1-acid glycoprotein 1 (AGP 1) (Orosomucoid-1) (OMD 1)	70.4	153	110.3	275.6	87.5	215.7	143.4	73.1	39.9	128.4	106.6	74.9	74	57.5	1.90458	0.11712
QDQCIYJTTYLNVQR	Hex8HexNAc6NeuAc1Fuc2	P02763	93	ORM1	Alpha-1-acid glycoprotein 1 (AGP 1) (Orosomucoid-1) (OMD 1)	71.6	95	89.2	188.2	97.5	117.3	112.9	57.6	42.6	53	130	31.4	57.6	33.7	1.90121	0.0515125
HEEGHMLJCTCFGQGR	Hex4HexNAc3NeuAc1	P02751	542	FN1	Fibronectin (FN) (Cold-insoluble globulin) (CIG) [Cleaved into: Anastellin; Ugl-Y1; Ugl-Y2; Ugl-Y3]	156.3	186.8	205.4	163.2	215.2	186.9	215.8	201	47.8	0	128.5	21.5	166.8	136.1	1.89483	0.190761
SNDVVCKNQDELRJR	Hex4HexNAc4NeuAc1	Q9Y2M0	144	FAN1	Fanconi-associated nuclease 1 (EC 3.1.21.-) (EC 3.1.4.1) (FANCD2/FANCI-associated nuclease 1) (hFAN1) (Myotubularin-related protein 15)	151.2	235.4	356.7	339.1	226.6	306.5	532.6	172.2	170.9	185.8	131.5	156	162.8	155.9	1.89243	0.0374876
JNSDISSTR	Hex5HexNAc5NeuAc1	P01871	46	IGHM	Immunoglobulin heavy constant mu (Ig mu chain C region) (Ig mu chain C region BOT) (Ig mu chain C region GAL) (Ig mu chain C region OU)	228.6	280.5	213.2	224.7	157.2	483.8	121.9	169.3	224.8	56	93.2	125.7	52.9	183.9	1.88772	0.130947
YKJNSDISSTR	Hex4HexNAc5NeuAc1	P01871	46	IGHM	Immunoglobulin heavy constant mu (Ig mu chain C region) (Ig mu chain C region BOT) (Ig mu chain C region GAL) (Ig mu chain C region OU)	41.7	83.8	55	53.7	49.1	90	42.4	73	25.3	23.6	22.2	31.4	13.2	32.1	1.8827	0.0626003
HEEGHMLJCTCFGQGR	Hex5HexNAc4NeuAc1Fuc1	P02751	542	FN1	Fibronectin (FN) (Cold-insoluble globulin) (CIG) [Cleaved into: Anastellin; Ugl-Y1; Ugl-Y2; Ugl-Y3]	8.1	8.8	15.4	17.2	8.4	13	11.4	11.9	4.5	1.9	13.5	3.3	6.3	2.4	1.879	0.103817
AJISHK	Hex5HexNAc4NeuAc2Fuc1	P01031;P19634;Q14940	741/370/319	C5	Complement C5 (C3 and PZP-like alpha-2-macroglobulin domain-containing protein 4) [Cleaved into: Complement C5 beta chain; Complement C5 alpha chain; C5a anaphylatoxin; Complement C5 alpha' chain]	280.6	438.8	252.3	171.2	382.8	332.9	307.2	84.3	187	135.5	237.2	218.6	131.1	168.6	1.86337	0.0404126
TLFCJASKEWDJTTTECR	Hex5HexNAc4NeuAc2	P20851	64	C4BPB	C4b-binding protein beta chain	418.6	349.9	266.3	409.5	278	381.9	337.7	164	145.3	224.2	153.2	216.6	166.7	240.8	1.86291	0.00343148
ITYSIVQTJCSK	Hex6HexNAc5NeuAc4	P01042	205	KNG1	Kininogen-1 (Alpha-2-thiol proteinase inhibitor) (Fitzgerald factor) (High molecular weight kininogen) (HMWK) (Williams-Fitzgerald-Flaujeac factor) [Cleaved into: Kininogen-1 heavy chain; T-kinin (Ile-Ser-Bradykinin); Bradykinin (Kallidin I); Lysyl-bradykinin (Kallidin II); Kininogen-1 light chain; Low molecular weight growth-promoting factor]	165.5	296.6	249.7	259.4	177.9	417.6	267.1	158.9	162.3	127.5	302.7	73.9	85.1	76.1	1.8589	0.0670309
JVTAEQAR	Hex5HexNAc4NeuAc2	P00748	249	F12	Coagulation factor XII (EC 3.4.21.38) (Hageman factor) (HAF) [Cleaved into: Coagulation factor XIIa heavy chain; Beta-factor XIIa part 1; Coagulation factor XIIa light chain (Beta-factor XIIa part 2)]	382.5	400.6	369.9	434	337	286.5	656.9	194.8	150.3	294.9	272.9	208.6	224.9	197.4	1.85736	0.0151419
LVPHMJVSAVEK	Hex5HexNAc4NeuAc2	Q96KN2	382	CNDP1	Beta-Ala-His dipeptidase (EC 3.4.13.20) (CNDP dipeptidase 1) (Carnosine dipeptidase 1) (Glutamate carboxypeptidase-like protein 2) (Serum carnosinase)	950.1	369.7	406.8	618.9	295.1	503.7	598.5	152.7	312.3	221.8	629.8	269.6	264.4	167.2	1.85489	0.0854216
LDAPTNLQFVJETDSTVLVR	Hex5HexNAc4NeuAc2Fuc1	P02751	1007	FN1	Fibronectin (FN) (Cold-insoluble globulin) (CIG) [Cleaved into: Anastellin; Ugl-Y1; Ugl-Y2; Ugl-Y3]	354.4	852.1	457.5	466	650.6	595.5	481.6	334.9	224.2	329.7	399.1	184.5	327.4	281.3	1.85368	0.0240803
KVCQDCPLLAPLJDTR	Hex6HexNAc5NeuAc3Fuc2	P02765	156	AHSG	Alpha-2-HS-glycoprotein (Alpha-2-Z-globulin) (Ba-alpha-2-glycoprotein) (Fetuin-A) [Cleaved into: Alpha-2-HS-glycoprotein chain A; Alpha-2-HS-glycoprotein chain B]	67.4	102.8	63.2	69.2	76.2	114	63.9	33.3	43.3	46.4	75.6	25.3	41.4	35.3	1.85196	0.0244424
YGNPJETQJJSTSWPVFK	Hex5HexNAc4NeuAc2	P06276	509	BCHE	Cholinesterase (EC 3.1.1.8) (Acylcholine acylhydrolase) (Butyrylcholine esterase) (Choline esterase II) (Pseudocholinesterase)	170.3	225.4	118.4	176	161.3	138.1	131.8	102.2	69.8	97.4	86.6	77.2	69.6	106.5	1.84031	0.0050234
JVTAEQAR	Hex6HexNAc4NeuAc1Fuc1	P00748	249	F12	Coagulation factor XII (EC 3.4.21.38) (Hageman factor) (HAF) [Cleaved into: Coagulation factor XIIa heavy chain; Beta-factor XIIa part 1; Coagulation factor XIIa light chain (Beta-factor XIIa part 2)]	36	38.9	31.2	42.2	31.8	27.4	54.4	16	20.3	25.4	24.8	20.6	19.2	16.5	1.83403	0.00624706
AJISHK	Hex5HexNAc4NeuAc1Fuc1	P01031;P19634;Q14940	741/370/319	C5	Complement C5 (C3 and PZP-like alpha-2-macroglobulin domain-containing protein 4) [Cleaved into: Complement C5 beta chain; Complement C5 alpha chain; C5a anaphylatoxin; Complement C5 alpha' chain]	79.6	117.6	75.8	67.1	96.3	116.1	101.1	28.9	58.5	43.4	67.6	65.7	36.4	56.2	1.83235	0.0211238
AALAAFNAQNJGSNFQLEEISR	Hex6HexNAc3NeuAc1	P02765	176	AHSG	Alpha-2-HS-glycoprotein (Alpha-2-Z-globulin) (Ba-alpha-2-glycoprotein) (Fetuin-A) [Cleaved into: Alpha-2-HS-glycoprotein chain A; Alpha-2-HS-glycoprotein chain B]	341.1	198.1	133.5	204.8	131.9	193.5	108.2	142	55.4	232.7	49.4	61.1	81	94.2	1.83166	0.106955
GLJVTLSSTGR	Hex5HexNAc4NeuAc2Fuc1	P0C0L4;P0C0L5	1328/1328	C4A	Complement C4-A (Acidic complement C4) (C3 and PZP-like alpha-2-macroglobulin domain-containing protein 2) [Cleaved into: Complement C4 beta chain; Complement C4-A alpha chain; C4a anaphylatoxin; C4b-A; C4d-A; Complement C4 gamma chain]	248.4	770.7	239	388.3	326.4	352.2	222.3	137.5	203.4	185.8	226.7	176.6	190.4	273.2	1.82786	0.0759495
GTAJTTTAGVPCQR	Hex5HexNAc4NeuAc2Fuc1	P26927	296	MST1	Hepatocyte growth factor-like protein (Macrophage stimulatory protein) (Macrophage-stimulating protein) (MSP) [Cleaved into: Hepatocyte growth factor-like protein alpha chain; Hepatocyte growth factor-like protein beta chain]	19.1	65.6	17.5	22.7	38	41.5	25.7	26.5	14.1	17.4	23.2	16.3	10.6	18	1.82474	0.128425
KVJCTTQPCPTAK	Hex6HexNAc5NeuAc4Fuc1	P04275	2290	VWF	von Willebrand factor (vWF) [Cleaved into: von Willebrand antigen 2 (von Willebrand antigen II)]	56.7	63.2	78.7	65	63.6	98.6	77.4	40.5	20.5	33.6	32.3	57.2	26.7	65.4	1.82187	0.0302103
HJFSHCCSK	Hex5HexNAc4NeuAc2Fuc1	P43652	109	AFM	Afamin (Alpha-albumin) (Alpha-Alb)	118.2	169.6	77.4	90.6	161.3	131.6	97	29.7	72.7	48.4	104.7	82.8	54.5	72.6	1.81715	0.0555244
RHEEGHMLJCTCFGQGR	Hex5HexNAc4NeuAc2	P02751	542	FN1	Fibronectin (FN) (Cold-insoluble globulin) (CIG) [Cleaved into: Anastellin; Ugl-Y1; Ugl-Y2; Ugl-Y3]	115	144.8	165.9	124.1	166.7	148.8	155.8	161.6	38.2	0	97.5	22.4	131.6	111.6	1.814	0.196793
TQPSSEJK	Hex5HexNAc4NeuAc2Fuc1	Q9NZP8	147	C1RL	Complement C1r subcomponent-like protein (C1r-LP) (C1r-like protein) (EC 3.4.21.-) (C1r-like serine protease analog protein) (CLSPa)	143.3	123	92.7	106.6	179.6	166.8	140.5	63.7	78.4	74.9	61.1	104.2	43.6	99.3	1.81359	0.0225659
JNSDISSTR	Hex4HexNAc5	P01871	46	IGHM	Immunoglobulin heavy constant mu (Ig mu chain C region) (Ig mu chain C region BOT) (Ig mu chain C region GAL) (Ig mu chain C region OU)	18.2	21.2	18	16.9	18.9	24.8	12.3	22.5	10.8	7.2	6.5	5.4	5.3	14.2	1.81224	0.0578341
LVJTSEJLSKSRK	Hex3HexNAc3	Q9UEU0	187	VTI1B	Vesicle transport through interaction with t-SNAREs homolog 1B (Vesicle transport v-SNARE protein Vti1-like 1) (Vti1-rp1)	309.4	420.9	589.1	768.9	271.1	467.4	657.2	504.5	298.1	319.6	91.9	81.4	287.4	339.7	1.81213	0.155153
AALAAFNAQNJGSNFQLEEISR	Hex5HexNAc4NeuAc2Fuc2	P02765	176	AHSG	Alpha-2-HS-glycoprotein (Alpha-2-Z-globulin) (Ba-alpha-2-glycoprotein) (Fetuin-A) [Cleaved into: Alpha-2-HS-glycoprotein chain A; Alpha-2-HS-glycoprotein chain B]	133.9	341.3	164.4	179.5	193.6	279.3	139.4	105.5	120.2	123.1	180.3	77.4	100.4	83	1.81213	0.049226
VCQDCPLLAPLJDTR	Hex5HexNAc4NeuAc2Fuc1	P02765	156	AHSG	Alpha-2-HS-glycoprotein (Alpha-2-Z-globulin) (Ba-alpha-2-glycoprotein) (Fetuin-A) [Cleaved into: Alpha-2-HS-glycoprotein chain A; Alpha-2-HS-glycoprotein chain B]	203.2	440.6	255.1	279.6	291.3	349.6	226.3	164	154.8	176.1	208.6	135.6	146.3	143.6	1.81196	0.010348
QDQCIYJTTYLNVQR	Hex8HexNAc6NeuAc3	P02763	93	ORM1	Alpha-1-acid glycoprotein 1 (AGP 1) (Orosomucoid-1) (OMD 1)	48.8	82.3	71.2	138.9	73.7	88	95	45.6	26.9	60	99.9	22.6	50.6	24.5	1.81127	0.0852901
NEEYJK	Hex7HexNAc6NeuAc4Fuc2	P02763;P19652	56/56	ORM1	Alpha-1-acid glycoprotein 1 (AGP 1) (Orosomucoid-1) (OMD 1)	39	72.9	56.9	75.7	57.4	99.2	116	46.1	25.8	66.4	50.3	40.4	24.2	32.4	1.81057	0.0706073
QDQCIYJTTYLNVQR	Hex7HexNAc6NeuAc2Fuc1	P02763	93	ORM1	Alpha-1-acid glycoprotein 1 (AGP 1) (Orosomucoid-1) (OMD 1)	174.7	306	253.4	475.9	216.4	282	311.3	142.2	126.9	174.7	248.7	102.8	147.1	173.9	1.80928	0.037291
TPEQGSJGTDGASQK	Hex5HexNAc4NeuAc2Fuc1	Q12913	104	PTPRJ	Receptor-type tyrosine-protein phosphatase eta (Protein-tyrosine phosphatase eta) (R-PTP-eta) (EC 3.1.3.48) (Density-enhanced phosphatase 1) (DEP-1) (HPTP eta) (Protein-tyrosine phosphatase receptor type J) (R-PTP-J) (CD antigen CD148)	28.9	43	29.4	29.6	38.2	37.6	31.4	21.4	19.8	17.8	19.2	20.6	12.9	19.9	1.80927	0.00206722
AJISHK	Hex3HexNAc3NeuAc1Fuc1	P01031;P19634;Q14940	741/370/319	C5	Complement C5 (C3 and PZP-like alpha-2-macroglobulin domain-containing protein 4) [Cleaved into: Complement C5 beta chain; Complement C5 alpha chain; C5a anaphylatoxin; Complement C5 alpha' chain]	122.9	175.9	92.2	86.7	131.8	148.1	122.4	41.9	66.3	60	109.1	83.2	53.4	72.7	1.80847	0.0258279
EEQFJSTYR	Hex2HexNAc2	P01861	177	IGHG4	Immunoglobulin heavy constant gamma 4 (Ig gamma-4 chain C region)	81	9	29.6	35.9	18	267.7	36.4	6.9	18.3	48.6	140.5	24.7	1.3	24	1.80704	0.528751
NIETJYTR	Hex5HexNAc4NeuAc2	O75503	255	CLN5	Ceroid-lipofuscinosis neuronal protein 5 (Protein CLN5) [Cleaved into: Ceroid-lipofuscinosis neuronal protein 5, secreted form]	39.9	53.8	27.1	33.2	40.9	33	37.7	24.9	13.7	21.2	21.5	21.6	14	31	1.79581	0.0197668
SWPAVGJCSSALR	Hex5HexNAc4NeuAc2Fuc2	P02790	187	HPX	Hemopexin (Beta-1B-glycoprotein)	60.5	135.4	98.4	97.2	124.4	120.4	120.3	40.7	54.7	64.2	116.9	34.8	77.6	32.8	1.79417	0.0581123
TASCSJVTCWLK	Hex5HexNAc4Fuc1	P17301	1057	ITGA2	Integrin alpha-2 (CD49 antigen-like family member B) (Collagen receptor) (Platelet membrane glycoprotein Ia) (GPIa) (VLA-2 subunit alpha) (CD antigen CD49b)	135.8	135.8	139.4	227.1	213.8	188.1	156.9	107.7	86.7	74.6	95.4	84.8	109.6	109.4	1.79123	0.00516679
SVQEIQATFFYFTPJKTEDTIFLR	Hex8HexNAc6NeuAc1Fuc2	P02763;P19652	72/72	ORM1	Alpha-1-acid glycoprotein 1 (AGP 1) (Orosomucoid-1) (OMD 1)	108.4	151.9	149.2	270.3	136.7	197.8	178.7	84.2	71	104.1	181.6	54.5	103.1	71.1	1.78166	0.0522376
EDALJETR	Hex6HexNAc3NeuAc1	P10909	86	CLU	Clusterin (Aging-associated gene 4 protein) (Apolipoprotein J) (Apo-J) (Complement cytolysis inhibitor) (CLI) (Complement-associated protein SP-40,40) (Ku70-binding protein 1) (NA1/NA2) (Sulfated glycoprotein 2) (SGP-2) (Testosterone-repressed prostate message 2) (TRPM-2) [Cleaved into: Clusterin beta chain (ApoJalpha) (Complement cytolysis inhibitor a chain); Clusterin alpha chain (ApoJbeta) (Co…	42.1	29.1	20.5	27.3	23	27	16.4	14.4	13.5	16.2	19.2	8.4	13.4	19.5	1.77247	0.0382129
QDQCIYJTTYLNVQR	Hex7HexNAc6NeuAc4Fuc1	P02763	93	ORM1	Alpha-1-acid glycoprotein 1 (AGP 1) (Orosomucoid-1) (OMD 1)	103.9	207.8	117.7	209.4	135.1	162.3	190.3	89.6	44.2	199.9	106.9	54.6	87.8	53.8	1.769	0.0756025
JVTAEQAR	Hex6HexNAc6NeuAc1	P00748	249	F12	Coagulation factor XII (EC 3.4.21.38) (Hageman factor) (HAF) [Cleaved into: Coagulation factor XIIa heavy chain; Beta-factor XIIa part 1; Coagulation factor XIIa light chain (Beta-factor XIIa part 2)]	96.4	110.4	88	110.2	70.8	81.3	147.5	55.5	38.1	80.2	63.2	56	46.4	59.5	1.76636	0.0183302
QJQCFYJSSYLNVQR	Hex7HexNAc6NeuAc4Fuc2	P19652	93	ORM2	Alpha-1-acid glycoprotein 2 (AGP 2) (Orosomucoid-2) (OMD 2)	26.5	73.9	52.8	91.8	37.7	49.4	36.3	41.9	15.9	37.6	41	13.6	37	23.2	1.75262	0.15367
QDQCIYJTTYLNVQR	Hex6HexNAc5NeuAc1Fuc1	P02763	93	ORM1	Alpha-1-acid glycoprotein 1 (AGP 1) (Orosomucoid-1) (OMD 1)	81.2	88.4	78.9	122.6	62.6	80.5	168	34.3	51	73.9	94.4	49.2	47.3	39.3	1.75193	0.0648999
ADGTVNQIEGEATPVJLTEPAK	Hex5HexNAc4NeuAc2	P05090	98	APOD	Apolipoprotein D (Apo-D) (ApoD)	146.3	181.6	190.9	148.7	332.5	160.4	195.5	79.6	103.5	91.9	154.3	82.6	108.4	154	1.75113	0.0332724
EEQFJSTYR	Hex3HexNAc2Fuc1	P01861	177	IGHG4	Immunoglobulin heavy constant gamma 4 (Ig gamma-4 chain C region)	806	120.1	239.6	374	167.6	1758.5	338.8	68.4	188.2	463.5	1097.3	247.6	10.2	110.2	1.74092	0.434295
SVQEIQATFFYFTPJKTEDTIFLR	Hex8HexNAc6NeuAc1	P02763;P19652	72/72	ORM1	Alpha-1-acid glycoprotein 1 (AGP 1) (Orosomucoid-1) (OMD 1)	69.6	57.1	80.3	267.9	74.6	117.6	108	53	63.6	47.8	142.5	40.7	62.2	35.8	1.73945	0.217183
MDGASJVTCINSR	Hex5HexNAc4NeuAc2Fuc1	P08603	1029	CFH	Complement factor H (H factor 1)	241.1	385.2	189.7	259.3	264.9	359.2	181.8	120	146	154	186.8	209.4	118.5	147.7	1.73799	0.0267918
KLHINHNJLTESVGPLPK	Hex5HexNAc4NeuAc2	P51884	127	LUM	Lumican (Keratan sulfate proteoglycan lumican) (KSPG lumican)	162.4	96.1	160.3	114.7	134.2	132.3	134.4	96.2	53	91.8	46.7	72.6	75.3	102.5	1.73648	0.0202979
LNAENJATFYFK	Hex6HexNAc3NeuAc1Fuc1	P01042	294	KNG1	Kininogen-1 (Alpha-2-thiol proteinase inhibitor) (Fitzgerald factor) (High molecular weight kininogen) (HMWK) (Williams-Fitzgerald-Flaujeac factor) [Cleaved into: Kininogen-1 heavy chain; T-kinin (Ile-Ser-Bradykinin); Bradykinin (Kallidin I); Lysyl-bradykinin (Kallidin II); Kininogen-1 light chain; Low molecular weight growth-promoting factor]	164.1	189.9	87	114.8	151.5	160.2	104.1	83.3	60	107.5	83.9	68.8	71.1	85.9	1.73345	0.0240803
JNSDISSTR	Hex4HexNAc3	P01871	46	IGHM	Immunoglobulin heavy constant mu (Ig mu chain C region) (Ig mu chain C region BOT) (Ig mu chain C region GAL) (Ig mu chain C region OU)	166.7	247	233.5	104	251.2	213.4	153.2	232.9	143.9	67.5	84.9	89.8	38.3	133.7	1.73072	0.121424
DAGVVCTJETR	Hex8HexNAc7NeuAc4Fuc1	Q08380	125	LGALS3BP	Galectin-3-binding protein (Basement membrane autoantigen p105) (Lectin galactoside-binding soluble 3-binding protein) (Mac-2-binding protein) (MAC2BP) (Mac-2 BP) (Tumor-associated antigen 90K)	15.6	13.5	11.2	14.6	11.2	8.3	14	10.4	5.8	5.8	6.5	6.4	4.4	11.8	1.72994	0.0332724
QDQCIYJTTYLNVQR	Hex6HexNAc5NeuAc1	P02763	93	ORM1	Alpha-1-acid glycoprotein 1 (AGP 1) (Orosomucoid-1) (OMD 1)	204.6	317.9	219	569.4	291.9	268.9	264.1	120.4	111	183.9	245.7	249.3	138.6	196.1	1.7155	0.0746297
NILDALMLJTTR	Hex5HexNAc4NeuAc1	Q9NZK5	378	ADA2	Adenosine deaminase 2 (EC 3.5.4.4) (Cat eye syndrome critical region protein 1)	91.5	211.5	85	123.7	94.6	102.7	102.8	73.1	50.1	63	60.4	66	54.5	106.9	1.71266	0.0450827
JATEAAWR	Hex5HexNAc4NeuAc2	P20933	38	AGA	N(4)-(beta-N-acetylglucosaminyl)-L-asparaginase (EC 3.5.1.26) (Aspartylglucosaminidase) (Glycosylasparaginase) (N4-(N-acetyl-beta-glucosaminyl)-L-asparagine amidase) [Cleaved into: Glycosylasparaginase alpha chain; Glycosylasparaginase beta chain]	70.5	83.7	37.7	64	78.1	61.2	53.3	42.7	35.3	45	34.9	35.5	27.6	41.6	1.70792	0.0197668
LGJWSAMPSCK	Hex5HexNAc3NeuAc1	P02749	253	APOH	Beta-2-glycoprotein 1 (APC inhibitor) (Activated protein C-binding protein) (Anticardiolipin cofactor) (Apolipoprotein H) (Apo-H) (Beta-2-glycoprotein I) (B2GPI) (Beta(2)GPI)	698.7	521.2	539.8	716.1	414.6	531.2	438.9	335	349.6	357.5	331.7	256.9	301.9	334.6	1.70276	0.0046535
JNSDISSTR	Hex4HexNAc2	P01871	46	IGHM	Immunoglobulin heavy constant mu (Ig mu chain C region) (Ig mu chain C region BOT) (Ig mu chain C region GAL) (Ig mu chain C region OU)	80.5	95.7	78.2	38	80	68	62.4	59.5	67.4	21.9	45.1	33.4	17.3	50.9	1.70152	0.107347
SWPAVGJCSSALR	Hex3HexNAc2Fuc1	P02790	187	HPX	Hemopexin (Beta-1B-glycoprotein)	195.8	258.7	149.2	170.7	221.3	151.7	167.8	50.3	111.3	111.7	135.9	133.2	98.7	133.2	1.69857	0.0382129
QQQHLFGSJVTDCSGJFCLFR	Hex5HexNAc4NeuAc2Fuc2	P02787	630	TF	Serotransferrin (Transferrin) (Beta-1 metal-binding globulin) (Siderophilin)	87	196.1	136.3	129.7	181.2	151.1	90	57.6	89.2	67.2	206	34.7	79.1	38.5	1.69736	0.120421
DQCIVDDITYNVJDTFHK	Hex5HexNAc4Fuc1	P02751	528	FN1	Fibronectin (FN) (Cold-insoluble globulin) (CIG) [Cleaved into: Anastellin; Ugl-Y1; Ugl-Y2; Ugl-Y3]	288.9	235	327.8	336.7	311.8	397	266.6	354.7	101.4	144.7	159.2	102.8	280.2	132.6	1.6963	0.0577801
QJQCFYJSSYLNVQR	Hex7HexNAc6NeuAc2Fuc2	P19652	88	ORM2	Alpha-1-acid glycoprotein 2 (AGP 2) (Orosomucoid-2) (OMD 2)	182.5	162.2	277.8	604.7	242.7	173.8	300.5	152	154.8	178.1	302.4	87.1	167.4	104.5	1.69607	0.187426
JNSDISSTR	Hex5HexNAc4	P01871	46	IGHM	Immunoglobulin heavy constant mu (Ig mu chain C region) (Ig mu chain C region BOT) (Ig mu chain C region GAL) (Ig mu chain C region OU)	81.4	134	118.6	55.1	130.9	100	79.3	153.7	65.7	18.5	44.5	39.4	13.9	77.3	1.69322	0.168635
YKJNSDISSTR	Hex2HexNAc2	P01871	46	IGHM	Immunoglobulin heavy constant mu (Ig mu chain C region) (Ig mu chain C region BOT) (Ig mu chain C region GAL) (Ig mu chain C region OU)	1254.2	2366.2	961	689	1441.4	1404.1	1045.9	1011.6	1465.4	536.4	675.1	677	346.4	701.7	1.69237	0.139453
DQCIVDDITYNVJDTFHK	Hex4HexNAc3NeuAc1	P02751	528	FN1	Fibronectin (FN) (Cold-insoluble globulin) (CIG) [Cleaved into: Anastellin; Ugl-Y1; Ugl-Y2; Ugl-Y3]	630.3	816.5	806.1	690.7	787.9	680.3	855.9	770.8	194.6	207.8	571.9	168.9	630.6	571	1.69075	0.099436
ADGTVNQIEGEATPVJLTEPAKLEVK	Hex5HexNAc4NeuAc2	P05090	98	APOD	Apolipoprotein D (Apo-D) (ApoD)	405.9	479.3	537.8	398.3	931.2	473.9	550.5	232.5	329.3	263.7	409.9	301.3	317.9	386.5	1.68529	0.0325645
HEEGHMLJCTCFGQGR	Hex5HexNAc4NeuAc2	P02751	542	FN1	Fibronectin (FN) (Cold-insoluble globulin) (CIG) [Cleaved into: Anastellin; Ugl-Y1; Ugl-Y2; Ugl-Y3]	1247.2	1571.4	1690.2	1287.5	1668.4	1487.7	1723.8	1662.4	513.4	214.1	1136.2	318.9	1313.2	1179.7	1.6845	0.139174
JNSDISSTR	Hex4HexNAc4	P01871	46	IGHM	Immunoglobulin heavy constant mu (Ig mu chain C region) (Ig mu chain C region BOT) (Ig mu chain C region GAL) (Ig mu chain C region OU)	45.2	50.6	43.4	38.3	32.4	65.3	22.1	42.3	31.4	17.2	19.5	21.9	13.2	31	1.68442	0.103817
DQCIVDDITYNVJDTFHK	Hex5HexNAc4NeuAc1Fuc1	P02751	528	FN1	Fibronectin (FN) (Cold-insoluble globulin) (CIG) [Cleaved into: Anastellin; Ugl-Y1; Ugl-Y2; Ugl-Y3]	398.2	590.3	559.3	510	691.1	478.6	601.3	480.8	190.7	241.1	434.1	167.7	421.9	337.8	1.68366	0.0520476
CEJLTTGK	Hex6HexNAc3NeuAc1	O75882	1082	ATRN	Attractin (DPPT-L) (Mahogany homolog)	60.7	45.2	45.3	50.7	48.7	47.1	34.8	35.8	25.9	24	27.1	26.4	23.8	34.5	1.68354	0.00446154
YKJNSDISSTR	Hex5HexNAc5NeuAc2	P01871	46	IGHM	Immunoglobulin heavy constant mu (Ig mu chain C region) (Ig mu chain C region BOT) (Ig mu chain C region GAL) (Ig mu chain C region OU)	256.9	255.9	183.5	238.4	99.2	371.5	87.9	134	196.3	48.4	124.8	139.4	65.6	179.2	1.68221	0.268706
SWPAVGJCSSALR	Hex4HexNAc3NeuAc1Fuc1	P02790	187	HPX	Hemopexin (Beta-1B-glycoprotein)	589.5	775.8	447.5	537.5	647.8	472.6	499.5	168.1	312.9	323.8	400.2	388.6	298.6	468.2	1.682	0.0328582
LRNPCTSEQJCTSPFSYK	Hex5HexNAc4NeuAc1Fuc1	P05556	212	ITGB1	Integrin beta-1 (Fibronectin receptor subunit beta) (Glycoprotein IIa) (GPIIA) (VLA-4 subunit beta) (CD antigen CD29)	404.1	378	421.7	500.5	561.9	353.6	514.4	297.5	229	270.8	223.1	247.3	282	315.1	1.68072	0.00308839
JVTAEQAR	Hex5HexNAc4NeuAc1	P00748	249	F12	Coagulation factor XII (EC 3.4.21.38) (Hageman factor) (HAF) [Cleaved into: Coagulation factor XIIa heavy chain; Beta-factor XIIa part 1; Coagulation factor XIIa light chain (Beta-factor XIIa part 2)]	316	303.3	347.1	390.2	309	262.4	598.5	202.6	179.6	243.6	283.1	168.6	220.2	206.2	1.67997	0.0243177
YKJNSDISSTR	Hex5HexNAc5NeuAc1	P01871	46	IGHM	Immunoglobulin heavy constant mu (Ig mu chain C region) (Ig mu chain C region BOT) (Ig mu chain C region GAL) (Ig mu chain C region OU)	962.2	1280.4	828.7	1087.6	585.8	1747.6	387.9	761	923.7	236.6	462.5	584.3	330	800	1.67888	0.241354
MFSQJDTR	Hex6HexNAc5NeuAc3Fuc2	P02750	325	LRG1	Leucine-rich alpha-2-glycoprotein (LRG)	32.3	57.4	33.7	53.8	38.9	38.3	38.8	23	18.8	39.1	27.3	21.9	20.6	24.9	1.6697	0.0226706
PVTPIAQJQTTLGSSR	Hex5HexNAc4NeuAc2Fuc1	Q9NZP8	242	C1RL	Complement C1r subcomponent-like protein (C1r-LP) (C1r-like protein) (EC 3.4.21.-) (C1r-like serine protease analog protein) (CLSPa)	125.2	218.3	103.1	136.5	212.1	171.2	147.3	62.7	93.6	106.1	92.8	99.7	105.2	107	1.66946	0.0283561
EEQFJSTYR	Hex2HexNAc2Fuc1	P01861	177	IGHG4	Immunoglobulin heavy constant gamma 4 (Ig gamma-4 chain C region)	582.7	81.4	177	278.2	128.6	1163.7	214.7	27.4	139.9	342.6	828.1	176.7	14.2	48.6	1.66485	0.400864
EEQFJSTYR	Hex4HexNAc3	P01861	177	IGHG4	Immunoglobulin heavy constant gamma 4 (Ig gamma-4 chain C region)	253.1	64.2	80.5	133.9	71.9	526.5	97.9	39	93.6	122.5	340.7	72.8	17.4	52.1	1.66373	0.442083
EEQFJSTYR	Hex6HexNAc4NeuAc1	P01861	177	IGHG4	Immunoglobulin heavy constant gamma 4 (Ig gamma-4 chain C region)	691.9	137.9	223.4	373.3	155.9	1418.3	238.9	80.5	194.4	338.7	937.3	217.9	9.7	175.5	1.65793	0.463051
GTGJDTVLNVALLNVISNQECNIK	Hex5HexNAc4NeuAc2Fuc1	P26927;Q2TV78	615/619	MST1	Hepatocyte growth factor-like protein (Macrophage stimulatory protein) (Macrophage-stimulating protein) (MSP) [Cleaved into: Hepatocyte growth factor-like protein alpha chain; Hepatocyte growth factor-like protein beta chain]	121.1	239.9	146.2	139.1	266.1	185.2	137	72.8	120.4	98.2	142	100.4	71.3	139.6	1.65785	0.0599681
TJFTTK	Hex5HexNAc4NeuAc2Fuc1	P49639	235	HOXA1	Homeobox protein Hox-A1 (Homeobox protein Hox-1F)	135.4	129.1	120.5	115.2	92.9	99	281.6	49.7	86	136.8	115.9	74.8	65.2	59.6	1.65595	0.124406
EEQFJSTFR	Hex6HexNAc3NeuAc1Fuc1	P01859	176	IGHG2	Immunoglobulin heavy constant gamma 2 (Ig gamma-2 chain C region) (Ig gamma-2 chain C region DOT) (Ig gamma-2 chain C region TIL) (Ig gamma-2 chain C region ZIE)	717	479.8	580	437.9	708.6	679.9	633.2	241.3	433.3	486.5	343.4	320.9	384.9	351.7	1.65355	0.0176857
AGPJGTLFVADAYK	Hex5HexNAc4NeuAc2Fuc1	Q9HDC9	160	APMAP	Adipocyte plasma membrane-associated protein (Protein BSCv)	290.1	466.3	284	239.3	442.3	557.8	408.5	169.9	174	308.3	217.8	238.7	233.4	283.9	1.65332	0.0522165
GVNFJVSK	Hex5HexNAc4NeuAc2Fuc1	P03952	127	KLKB1	Plasma kallikrein (EC 3.4.21.34) (Fletcher factor) (Kininogenin) (Plasma prekallikrein) (PKK) [Cleaved into: Plasma kallikrein heavy chain; Plasma kallikrein light chain]	299.5	354.2	244.4	213.1	255.5	203.2	183.1	113.7	124.8	152.9	191.7	171.2	127.8	179.1	1.6519	0.0207785
VELEDFNGJR	Hex5HexNAc5NeuAc1Fuc2	O75636	189	FCN3	Ficolin-3 (Collagen/fibrinogen domain-containing lectin 3 p35) (Collagen/fibrinogen domain-containing protein 3) (Hakata antigen)	199.5	147.4	153.5	62.5	51.2	78.7	52.7	53.9	44.1	122.1	54.4	64.4	44.4	68.1	1.65153	0.306203
QDQCIYJTTYLNVQR	Hex7HexNAc6NeuAc3Fuc1	P02763	93	ORM1	Alpha-1-acid glycoprotein 1 (AGP 1) (Orosomucoid-1) (OMD 1)	284.6	437.4	349.2	620.9	329.3	443.5	433.4	237	158.3	348.5	452	156.6	234.7	168.9	1.65051	0.0728238
EEQFJSTYR	HexNAc2Fuc1	P01861	177	IGHG4	Immunoglobulin heavy constant gamma 4 (Ig gamma-4 chain C region)	156.8	28.8	56.2	74.8	39.7	376.9	66.7	22.4	39.3	88.6	234.7	51.1	11.2	37.4	1.6503	0.515137
EEQFJSTYR	Hex4HexNAc3NeuAc1Fuc1	P01861	177	IGHG4	Immunoglobulin heavy constant gamma 4 (Ig gamma-4 chain C region)	273.2	66.8	131.4	140.1	103.7	750.4	172.5	54.2	81.8	196.2	375.6	120.8	26	141.9	1.64385	0.522406
HEEGHMLJCTCFGQGR	Hex5HexNAc4NeuAc2Fuc1	P02751	542	FN1	Fibronectin (FN) (Cold-insoluble globulin) (CIG) [Cleaved into: Anastellin; Ugl-Y1; Ugl-Y2; Ugl-Y3]	117.4	109.3	140.4	140.1	123	129.1	148.5	159.1	46.4	50.4	78.7	46.4	90.6	81.3	1.64189	0.0522165
JNSDISSTR	Hex3HexNAc3	P01871	46	IGHM	Immunoglobulin heavy constant mu (Ig mu chain C region) (Ig mu chain C region BOT) (Ig mu chain C region GAL) (Ig mu chain C region OU)	86.1	122	119.3	53.7	128.2	119.9	67	130.3	90.3	31.3	44.6	41.5	16.4	70.3	1.63927	0.185487
EEQFJSTFR	Hex5HexNAc3NeuAc1Fuc2	P01859	176	IGHG2	Immunoglobulin heavy constant gamma 2 (Ig gamma-2 chain C region) (Ig gamma-2 chain C region DOT) (Ig gamma-2 chain C region TIL) (Ig gamma-2 chain C region ZIE)	58.6	28.4	42.8	34.3	50.6	52.4	43.8	18.7	27.1	35.5	25.4	28.5	26.7	27.9	1.63804	0.0261468
QJQCFYJSSYLNVQR	Hex7HexNAc6NeuAc4Fuc1	P19652	88	ORM2	Alpha-1-acid glycoprotein 2 (AGP 2) (Orosomucoid-2) (OMD 2)	81	176.4	127.3	186.5	99.6	115.9	93.4	103.6	41.4	131.4	97.3	26	80.3	57.9	1.63618	0.159385
LNAENJATFYFK	Hex5HexNAc4NeuAc2Fuc1	P01042	294	KNG1	Kininogen-1 (Alpha-2-thiol proteinase inhibitor) (Fitzgerald factor) (High molecular weight kininogen) (HMWK) (Williams-Fitzgerald-Flaujeac factor) [Cleaved into: Kininogen-1 heavy chain; T-kinin (Ile-Ser-Bradykinin); Bradykinin (Kallidin I); Lysyl-bradykinin (Kallidin II); Kininogen-1 light chain; Low molecular weight growth-promoting factor]	829.7	1367.5	875.1	941.7	1194.2	1031.6	801.6	432.7	585	458.2	972.8	682.2	526.7	647.8	1.63548	0.0270892
EEQYJSTFR	Hex3HexNAc2Fuc1	P01860	227	IGHG3	Immunoglobulin heavy constant gamma 3 (HDC) (Heavy chain disease protein) (Ig gamma-3 chain C region)	452.4	136.5	195	274.7	82.9	1906.1	176.4	137.2	90	183.4	767.7	130.8	47.1	615.4	1.63522	0.717843
QGNJHTCTWK	Hex5HexNAc4NeuAc1Fuc2	Q16610	354	ECM1	Extracellular matrix protein 1 (Secretory component p85)	29.8	36.5	41.1	38.8	48.8	33.2	64.1	32.2	23.6	14.1	20	23.5	20.9	45.2	1.62841	0.0687687
JCCNTENPPGCYR	Hex5HexNAc4NeuAc2	P43652	383	AFM	Afamin (Alpha-albumin) (Alpha-Alb)	3.2	4.2	4.5	4.9	4.2	3.9	5.7	2.9	1.3	3.3	2.3	3	1.7	4.3	1.62766	0.0593926
DIVEYYJDSJGSHVLQGR	Hex5HexNAc4NeuAc2Fuc1	P25311	112	AZGP1	Zinc-alpha-2-glycoprotein (Zn-alpha-2-GP) (Zn-alpha-2-glycoprotein)	162.2	243.4	161.3	177.2	179.6	147.4	174.4	39.6	100	85.2	110.5	168.5	93.4	168.5	1.62662	0.0803697
ITYSIVQTJCSK	Hex6HexNAc4NeuAc2	P01042	205	KNG1	Kininogen-1 (Alpha-2-thiol proteinase inhibitor) (Fitzgerald factor) (High molecular weight kininogen) (HMWK) (Williams-Fitzgerald-Flaujeac factor) [Cleaved into: Kininogen-1 heavy chain; T-kinin (Ile-Ser-Bradykinin); Bradykinin (Kallidin I); Lysyl-bradykinin (Kallidin II); Kininogen-1 light chain; Low molecular weight growth-promoting factor]	205.1	287.7	201.9	226.2	208.2	308.4	216.6	95.4	135.2	161.5	193.9	188.3	83.7	159.7	1.62533	0.0362209
DQCIVDDITYNVJDTFHK	Hex5HexNAc4NeuAc2	P02751	528	FN1	Fibronectin (FN) (Cold-insoluble globulin) (CIG) [Cleaved into: Anastellin; Ugl-Y1; Ugl-Y2; Ugl-Y3]	986.8	1279.3	1329.7	1086.8	1310.7	1056.6	1389.1	1239.7	381.2	326.7	933	295.1	1068	949.7	1.62495	0.115348
JVTAEQAR	Hex5HexNAc4	P00748	249	F12	Coagulation factor XII (EC 3.4.21.38) (Hageman factor) (HAF) [Cleaved into: Coagulation factor XIIa heavy chain; Beta-factor XIIa part 1; Coagulation factor XIIa light chain (Beta-factor XIIa part 2)]	73.1	70.1	67	77.4	62.5	53.4	121.5	46.9	42.4	59.4	51	40.6	46.3	37	1.62237	0.0245598
JNSDISSTR	Hex5HexNAc4NeuAc1	P01871	46	IGHM	Immunoglobulin heavy constant mu (Ig mu chain C region) (Ig mu chain C region BOT) (Ig mu chain C region GAL) (Ig mu chain C region OU)	232.7	311	340.3	158.6	324.9	256.7	201.4	346.3	170.9	99.3	124.7	130.2	67.9	189.2	1.61772	0.122477
JHSCEPCQTLAVR	Hex4HexNAc3NeuAc1	P00748	433	F12	Coagulation factor XII (EC 3.4.21.38) (Hageman factor) (HAF) [Cleaved into: Coagulation factor XIIa heavy chain; Beta-factor XIIa part 1; Coagulation factor XIIa light chain (Beta-factor XIIa part 2)]	314.4	351.6	324	437.9	236.6	175.6	481.9	158.7	121.6	228.4	327.4	174.2	247.4	180	1.61508	0.111415
EEQFJSTYR	Hex5HexNAc5Fuc1	P01861	177	IGHG4	Immunoglobulin heavy constant gamma 4 (Ig gamma-4 chain C region)	28.8	11.3	4.9	12.9	7.4	33.9	7.7	5	10.9	10.7	29.9	6	1.7	2	1.6148	0.390944
EEQFJSTFR	Hex6HexNAc3Fuc1	P01859	176	IGHG2	Immunoglobulin heavy constant gamma 2 (Ig gamma-2 chain C region) (Ig gamma-2 chain C region DOT) (Ig gamma-2 chain C region TIL) (Ig gamma-2 chain C region ZIE)	180.3	127.6	167.2	111.8	181.2	183.4	162.1	70.1	117.4	132.8	104.5	85.9	99.8	85.5	1.6	0.0200446
EEQFJSTYR	Hex3HexNAc3	P01861	177	IGHG4	Immunoglobulin heavy constant gamma 4 (Ig gamma-4 chain C region)	351.3	42.6	108.4	158.8	84.7	811.5	171.7	28	94.3	290.7	474.3	173.1	0	21.6	1.59797	0.712507
AAIPSALDTJSSK	Hex7HexNAc6NeuAc4Fuc1	Q08380	551	LGALS3BP	Galectin-3-binding protein (Basement membrane autoantigen p105) (Lectin galactoside-binding soluble 3-binding protein) (Mac-2-binding protein) (MAC2BP) (Mac-2 BP) (Tumor-associated antigen 90K)	102.3	65.4	62	57.9	64.9	43.6	61.5	49.8	27.7	38.7	54.4	31.8	30.1	54.1	1.59665	0.0549131
RJHSCEPCQTLAVR	Hex4HexNAc3NeuAc1	P00748	433	F12	Coagulation factor XII (EC 3.4.21.38) (Hageman factor) (HAF) [Cleaved into: Coagulation factor XIIa heavy chain; Beta-factor XIIa part 1; Coagulation factor XIIa light chain (Beta-factor XIIa part 2)]	32.3	32	30.9	39.9	24	22.9	43.4	18.4	14.9	21	26.7	19.9	22.8	17.5	1.59632	0.0263301
EEQFJSTYR	Hex2HexNAc3Fuc1	P01861	177	IGHG4	Immunoglobulin heavy constant gamma 4 (Ig gamma-4 chain C region)	620.8	76.6	206.3	286.1	152.4	1505.8	326.4	36.2	139.4	549.2	933.9	288.5	0	43.6	1.59453	0.662164
LVJTSEJLSKSRK	Hex3HexNAc3NeuAc1	Q9UEU0	183	VTI1B	Vesicle transport through interaction with t-SNAREs homolog 1B (Vesicle transport v-SNARE protein Vti1-like 1) (Vti1-rp1)	351.1	583.2	561.9	808.5	241.6	409.6	705.8	434.6	243.5	516.8	21.8	82.8	267.2	736	1.59018	0.306065
VVAJGTGTQGQLK	Hex5HexNAc4NeuAc2	P08236	272	GUSB	Beta-glucuronidase (EC 3.2.1.31) (Beta-G1)	66.3	131	58	84.5	105.2	159.2	93.9	68.6	50.4	49.8	60.2	59.6	42.6	108	1.58948	0.122838
LQAPLJYTEFQKPICLPSK	Hex5HexNAc4NeuAc2Fuc1	P03952	494	KLKB1	Plasma kallikrein (EC 3.4.21.34) (Fletcher factor) (Kininogenin) (Plasma prekallikrein) (PKK) [Cleaved into: Plasma kallikrein heavy chain; Plasma kallikrein light chain]	488.7	724.5	361.5	445.4	515.2	428.9	384.7	170.8	321.9	279.5	380.7	372.4	250.9	331.2	1.58911	0.0463026
EJGTISR	Hex7HexNAc6NeuAc4Fuc3	P02763	103	ORM1	Alpha-1-acid glycoprotein 1 (AGP 1) (Orosomucoid-1) (OMD 1)	25.3	32.1	26.7	45.9	21.3	60	37.9	21	14	33.8	26.9	31.1	12.5	17.6	1.58827	0.15842
FJSSYLQGTNQITGR	Hex4HexNAc3NeuAc1	P04114	1523	APOB	Apolipoprotein B-100 (Apo B-100) [Cleaved into: Apolipoprotein B-48 (Apo B-48)]	375.9	663.3	510.8	496.8	420.5	437.6	1040.1	545.3	443.9	385.9	262.5	185.8	435.3	229.9	1.58523	0.154868
LGJWSAMPSCK	Hex5HexNAc4NeuAc2Fuc1	P02749	253	APOH	Beta-2-glycoprotein 1 (APC inhibitor) (Activated protein C-binding protein) (Anticardiolipin cofactor) (Apolipoprotein H) (Apo-H) (Beta-2-glycoprotein I) (B2GPI) (Beta(2)GPI)	571.5	1023	653.8	582.6	532.6	611.1	587.9	278.5	403.4	449.3	534.2	510.5	433.4	269.2	1.58503	0.0421714
YKJNSDISSTR	Hex4HexNAc2	P01871	46	IGHM	Immunoglobulin heavy constant mu (Ig mu chain C region) (Ig mu chain C region BOT) (Ig mu chain C region GAL) (Ig mu chain C region OU)	1406	1794.6	1017	570.6	1429.8	869.8	876.9	1064.2	1223.8	339.7	853	555.9	294.1	695.3	1.5847	0.214805
VYKPSAGJNSLYR	Hex3HexNAc3NeuAc1Fuc1	P02749	162	APOH	Beta-2-glycoprotein 1 (APC inhibitor) (Activated protein C-binding protein) (Anticardiolipin cofactor) (Apolipoprotein H) (Apo-H) (Beta-2-glycoprotein I) (B2GPI) (Beta(2)GPI)	617.9	712.8	652.5	506	628.7	659.8	594.7	144.7	477.7	370.7	621	556	416.8	176.1	1.58248	0.113551
GLTFQQJASSMCVPDQDTAIR	Hex5HexNAc3NeuAc1Fuc1	P01871	209	IGHM	Immunoglobulin heavy constant mu (Ig mu chain C region) (Ig mu chain C region BOT) (Ig mu chain C region GAL) (Ig mu chain C region OU)	400.8	437.3	473.7	289.4	518.4	201.6	342.1	245.2	304.5	324.6	233.3	171.5	193	211.9	1.58153	0.0811698
EEQFJSTYR	Hex5HexNAc4Fuc1	P01861	177	IGHG4	Immunoglobulin heavy constant gamma 4 (Ig gamma-4 chain C region)	834.8	165.9	289.7	440.6	227.7	1634.5	336.9	107.2	308.4	449.8	1184.6	255.8	48.5	133	1.58007	0.45922
ELHHLQEQJVSNAFLDK	Hex5HexNAc4NeuAc2Fuc2	P00450	762	CP	Ceruloplasmin (EC 1.16.3.1) (Ferroxidase)	91	220.7	141.8	149.7	177.3	123.3	140.5	63.1	82.7	65.1	255.5	58.5	90.2	46.6	1.57821	0.128981
ICDLLVANNHFAHFFAPQJLTNMNK	Hex5HexNAc4NeuAc2Fuc1	P19827	285	ITIH1	Inter-alpha-trypsin inhibitor heavy chain H1 (ITI heavy chain H1) (ITI-HC1) (Inter-alpha-inhibitor heavy chain 1) (Inter-alpha-trypsin inhibitor complex component III) (Serum-derived hyaluronan-associated protein) (SHAP)	300.7	536.8	341.3	279.9	409	334.4	255.6	101.1	277.1	192.9	324.9	204.8	215.5	241.1	1.57808	0.0879864
AALAAFNAQNJGSNFQLEEISR	Hex6HexNAc3NeuAc1Fuc1	P02765	176	AHSG	Alpha-2-HS-glycoprotein (Alpha-2-Z-globulin) (Ba-alpha-2-glycoprotein) (Fetuin-A) [Cleaved into: Alpha-2-HS-glycoprotein chain A; Alpha-2-HS-glycoprotein chain B]	133.6	190.3	70.8	102.2	105.7	140.3	74.2	87.8	41.7	126.1	51.4	63.1	71.7	76.4	1.5768	0.14754
EEQFJSTYR	Hex3HexNAc3Fuc1	P01861	177	IGHG4	Immunoglobulin heavy constant gamma 4 (Ig gamma-4 chain C region)	780.3	134.7	289.3	390.7	202.2	2152.3	360.2	87.2	209.6	650.2	1192.9	402.9	11	183.7	1.57432	0.53726
EEQYJSTYR	Hex5HexNAc3NeuAc1Fuc1	P01857	180	IGHG1	Immunoglobulin heavy constant gamma 1 (Ig gamma-1 chain C region) (Ig gamma-1 chain C region EU) (Ig gamma-1 chain C region KOL) (Ig gamma-1 chain C region NIE)	347.4	552.7	791.8	423.5	1146.5	410	909.3	799.3	370.5	250.4	218.3	327.7	221.5	722.5	1.57419	0.25655
LNAENJATFYFK	Hex8HexNAc7NeuAc1Fuc1	P01042	294	KNG1	Kininogen-1 (Alpha-2-thiol proteinase inhibitor) (Fitzgerald factor) (High molecular weight kininogen) (HMWK) (Williams-Fitzgerald-Flaujeac factor) [Cleaved into: Kininogen-1 heavy chain; T-kinin (Ile-Ser-Bradykinin); Bradykinin (Kallidin I); Lysyl-bradykinin (Kallidin II); Kininogen-1 light chain; Low molecular weight growth-promoting factor]	127.3	241.9	157.4	135.7	155.8	182.5	154.4	115.5	100.2	103.2	179.6	56.7	91.6	87.5	1.57293	0.0608193
EEQYJSTFR	Hex3HexNAc3Fuc1	P01860	227	IGHG3	Immunoglobulin heavy constant gamma 3 (HDC) (Heavy chain disease protein) (Ig gamma-3 chain C region)	315.2	124.8	164.8	233.6	79.6	1918.2	147.1	172.1	84.8	127.4	689.7	111.2	64.9	646.9	1.57264	0.818974
EEQFJSTYR	Hex3HexNAc3NeuAc1Fuc1	P01861	177	IGHG4	Immunoglobulin heavy constant gamma 4 (Ig gamma-4 chain C region)	129.7	42.1	52	65.1	41	270	68.2	18.8	41.8	101.8	163.5	64	15.4	20.3	1.56978	0.436323
TPLTAJITK	Hex4HexNAc3	P01877	205	IGHA2	Immunoglobulin heavy constant alpha 2 (Ig alpha-2 chain C region) (Ig alpha-2 chain C region BUT) (Ig alpha-2 chain C region LAN)	260.3	350.7	241.1	269.8	303.9	382.4	784.7	77	240	528.3	341	268.1	110	89	1.56822	0.257302
EEQYJSTYR	Hex5HexNAc3Fuc1	P01857	180	IGHG1	Immunoglobulin heavy constant gamma 1 (Ig gamma-1 chain C region) (Ig gamma-1 chain C region EU) (Ig gamma-1 chain C region KOL) (Ig gamma-1 chain C region NIE)	31.3	53.7	80.1	37.4	105.5	42.6	89.2	74.9	40.3	23	22.1	30.5	16.4	73.5	1.5668	0.279402
YDFJSSMLYSTAK	Hex5HexNAc4NeuAc2	P04114	3465	APOB	Apolipoprotein B-100 (Apo B-100) [Cleaved into: Apolipoprotein B-48 (Apo B-48)]	1084.4	2210.9	1085.7	1234.6	825.5	911.9	1186.5	574.3	631.7	1037.4	557.7	1108.2	782.7	769.8	1.5635	0.100557
LNAENJATFYFK	Hex7HexNAc6NeuAc4Fuc1	P01042	294	KNG1	Kininogen-1 (Alpha-2-thiol proteinase inhibitor) (Fitzgerald factor) (High molecular weight kininogen) (HMWK) (Williams-Fitzgerald-Flaujeac factor) [Cleaved into: Kininogen-1 heavy chain; T-kinin (Ile-Ser-Bradykinin); Bradykinin (Kallidin I); Lysyl-bradykinin (Kallidin II); Kininogen-1 light chain; Low molecular weight growth-promoting factor]	239	450.7	239	279.2	282.2	198.6	327	174.4	152.7	287.8	219.2	147.9	148.2	161.2	1.56086	0.0578338
RJHSCEPCQTLAVR	Hex5HexNAc4NeuAc2Fuc1	P00748	433	F12	Coagulation factor XII (EC 3.4.21.38) (Hageman factor) (HAF) [Cleaved into: Coagulation factor XIIa heavy chain; Beta-factor XIIa part 1; Coagulation factor XIIa light chain (Beta-factor XIIa part 2)]	62.9	77.9	72.6	86.4	62.3	48.1	98.6	43.3	32.5	48	70.9	38.2	51.7	41.4	1.56074	0.0461078
KANQQLJFTEAK	Hex6HexNAc5NeuAc2	Q9Y5Y7	53	LYVE1	Lymphatic vessel endothelial hyaluronic acid receptor 1 (LYVE-1) (Cell surface retention sequence-binding protein 1) (CRSBP-1) (Extracellular link domain-containing protein 1) (Hyaluronic acid receptor)	246.9	247.9	393.9	362.8	195.1	276.1	137.7	149.7	237.1	117.1	130.9	212.3	158.8	187.3	1.55917	0.126949
EHEGAIYPDJTTDFQR	Hex5HexNAc5NeuAc1Fuc1	P00450	138	CP	Ceruloplasmin (EC 1.16.3.1) (Ferroxidase)	61.6	45.6	49.4	77.5	95.3	45.2	53.4	37.1	46.1	33.8	36.7	42.3	34.4	44.3	1.55806	0.0425065
AALAAFNAQNJGSNFQLEEISR	Hex5HexNAc4NeuAc2Fuc1	P02765	176	AHSG	Alpha-2-HS-glycoprotein (Alpha-2-Z-globulin) (Ba-alpha-2-glycoprotein) (Fetuin-A) [Cleaved into: Alpha-2-HS-glycoprotein chain A; Alpha-2-HS-glycoprotein chain B]	895.3	1586.9	884.2	949.4	1189.9	1102	787.1	561.2	663.1	646.8	875.7	579.9	616.6	805.5	1.55719	0.0277113
SVQEIQATFFYFTPJKTEDTIFLR	Hex7HexNAc6NeuAc2Fuc1	P02763;P19652	72/72	ORM1	Alpha-1-acid glycoprotein 1 (AGP 1) (Orosomucoid-1) (OMD 1)	269.3	385.5	334.1	592.9	309.4	434.7	411.1	248.1	171	313.9	405.4	173.6	257.1	190.6	1.55538	0.0781132
JHSCEPCQTLAVR	Hex3HexNAc3NeuAc1	P00748	433	F12	Coagulation factor XII (EC 3.4.21.38) (Hageman factor) (HAF) [Cleaved into: Coagulation factor XIIa heavy chain; Beta-factor XIIa part 1; Coagulation factor XIIa light chain (Beta-factor XIIa part 2)]	201	209.8	208.5	278.3	166.4	132	303.8	112.7	88.3	160.5	203.8	122.9	155.2	122.3	1.55307	0.0781132
EEQYJSTFR	Hex5HexNAc4Fuc1	P01860	227	IGHG3	Immunoglobulin heavy constant gamma 3 (HDC) (Heavy chain disease protein) (Ig gamma-3 chain C region)	44	51	58.5	54.6	30.9	724.2	56.8	77.4	46.6	28.7	182.1	27.2	33.2	261.8	1.55251	0.927779
JTTCQDLQIEVTVK	Hex5HexNAc4NeuAc1Fuc1	P0C0L4;P0C0L5	1391/1391	C4A	Complement C4-A (Acidic complement C4) (C3 and PZP-like alpha-2-macroglobulin domain-containing protein 2) [Cleaved into: Complement C4 beta chain; Complement C4-A alpha chain; C4a anaphylatoxin; C4b-A; C4d-A; Complement C4 gamma chain]	55	128.1	101.3	183.8	77.3	112.6	90.8	71.9	76.1	54.9	131.2	32.9	62.9	53.9	1.54795	0.20048
FGYILHTDJR	Hex6HexNAc5NeuAc1Fuc1	P48740	178	MASP1	Mannan-binding lectin serine protease 1 (EC 3.4.21.-) (Complement factor MASP-3) (Complement-activating component of Ra-reactive factor) (Mannose-binding lectin-associated serine protease 1) (MASP-1) (Mannose-binding protein-associated serine protease) (Ra-reactive factor serine protease p100) (RaRF) (Serine protease 5) [Cleaved into: Mannan-binding lectin serine protease 1 heavy chain; Mannan-bi…	86.4	121.3	95.6	99.9	113.2	120.4	99.6	64	61.5	96	62.5	66.6	63.5	61.7	1.54771	0.0049919
QDQCIYJTTYLNVQR	Hex7HexNAc4NeuAc3Fuc2	P02763	93	ORM1	Alpha-1-acid glycoprotein 1 (AGP 1) (Orosomucoid-1) (OMD 1)	15.2	48.8	25.9	20.8	25.6	23.9	59.7	16.4	29.2	22.1	25.4	19.1	15	15	1.54641	0.2893
CGLVPVLAENYJK	Hex6HexNAc3NeuAc1	P02787	432	TF	Serotransferrin (Transferrin) (Beta-1 metal-binding globulin) (Siderophilin)	560.2	254.7	233.8	319	308.9	177.9	166.2	217.7	96.1	193.3	269.5	197.5	159.8	176.4	1.54217	0.220107
EEQYJSTFR	Hex4HexNAc3Fuc1	P01860	227	IGHG3	Immunoglobulin heavy constant gamma 3 (HDC) (Heavy chain disease protein) (Ig gamma-3 chain C region)	65.4	90.7	113.5	122.2	44.7	1815.6	77.3	179.7	44.8	0	421.9	67.4	66.7	730.3	1.54183	0.906835
RJHSCEPCQTLAVR	Hex5HexNAc4NeuAc2	P00748	433	F12	Coagulation factor XII (EC 3.4.21.38) (Hageman factor) (HAF) [Cleaved into: Coagulation factor XIIa heavy chain; Beta-factor XIIa part 1; Coagulation factor XIIa light chain (Beta-factor XIIa part 2)]	175.6	207.8	200.6	246.9	149.4	126.2	253.1	101	98.1	134.5	197.1	107.7	141.2	102.3	1.54167	0.0595654
CGLVPVLAENYJK	Hex6HexNAc5NeuAc3Fuc1	P02787	432	TF	Serotransferrin (Transferrin) (Beta-1 metal-binding globulin) (Siderophilin)	149.3	292.3	190.6	241.5	174.1	209.7	204.4	165.8	115.6	139.1	244.5	92.8	97.6	93.4	1.54079	0.0759495
VYKPSAGJNSLYR	Hex4HexNAc3Fuc1	P02749	162	APOH	Beta-2-glycoprotein 1 (APC inhibitor) (Activated protein C-binding protein) (Anticardiolipin cofactor) (Apolipoprotein H) (Apo-H) (Beta-2-glycoprotein I) (B2GPI) (Beta(2)GPI)	558.3	600.4	562.8	426.4	548.4	572.1	481.6	129.9	429.5	328.4	542	470.2	369.3	166.9	1.53928	0.123409
YKJNSDISSTR	Hex4HexNAc3NeuAc1	P01871	46	IGHM	Immunoglobulin heavy constant mu (Ig mu chain C region) (Ig mu chain C region BOT) (Ig mu chain C region GAL) (Ig mu chain C region OU)	885.6	1405.5	872.2	591	1040.1	967.9	649.2	973.5	1045.8	296.4	474.4	521	251.6	602.7	1.53923	0.178519
AALAAFNAQNJGSNFQLEEISR	Hex4HexNAc3NeuAc1Fuc1	P02765	176	AHSG	Alpha-2-HS-glycoprotein (Alpha-2-Z-globulin) (Ba-alpha-2-glycoprotein) (Fetuin-A) [Cleaved into: Alpha-2-HS-glycoprotein chain A; Alpha-2-HS-glycoprotein chain B]	57.8	126.3	61.4	60.3	88.1	88.8	68.6	47.4	59.4	64.3	56.6	39.1	43.4	48	1.53908	0.0587436
TPLTAJITK	Hex4HexNAc3NeuAc1Fuc1	P01877	205	IGHA2	Immunoglobulin heavy constant alpha 2 (Ig alpha-2 chain C region) (Ig alpha-2 chain C region BUT) (Ig alpha-2 chain C region LAN)	1300.7	1480.6	1198	1381.6	997.2	1312.8	3136.6	508.9	944.2	1910.3	1523.7	867.7	620.3	648.9	1.53865	0.212822
DFVJASSK	Hex5HexNAc4NeuAc2Fuc1	P05546	188	SERPIND1	Heparin cofactor 2 (Heparin cofactor II) (HC-II) (Protease inhibitor leuserpin-2) (HLS2) (Serpin D1)	651.9	1175	684.4	716.8	909.8	1095.2	969.2	551.6	541.9	680.5	634.3	444.6	581.3	597	1.53857	0.0261468
LNAENJATFYFK	Hex6HexNAc5NeuAc3Fuc1	P01042	294	KNG1	Kininogen-1 (Alpha-2-thiol proteinase inhibitor) (Fitzgerald factor) (High molecular weight kininogen) (HMWK) (Williams-Fitzgerald-Flaujeac factor) [Cleaved into: Kininogen-1 heavy chain; T-kinin (Ile-Ser-Bradykinin); Bradykinin (Kallidin I); Lysyl-bradykinin (Kallidin II); Kininogen-1 light chain; Low molecular weight growth-promoting factor]	540.9	913	522.4	550.5	646.8	564.7	576.8	355.6	389	445.3	529.1	411.3	341	335.5	1.53737	0.0188363
NEEYJK	Hex7HexNAc6NeuAc4Fuc1	P02763;P19652	56/56	ORM1	Alpha-1-acid glycoprotein 1 (AGP 1) (Orosomucoid-1) (OMD 1)	156.5	263.9	185.5	191.8	177	243.6	442.5	163	110.3	322.1	140.3	141.6	97.6	106.2	1.53621	0.177333
FJSSYLQGTNQITGR	Hex5HexNAc3NeuAc1	P04114	1523	APOB	Apolipoprotein B-100 (Apo B-100) [Cleaved into: Apolipoprotein B-48 (Apo B-48)]	116.5	97	110.2	122.7	76.9	97.3	155.6	127.8	93.8	68.1	47.8	31.4	101.2	35.2	1.53612	0.14911
EEQFJSTYR	Hex4HexNAc4NeuAc1Fuc1	P01861	177	IGHG4	Immunoglobulin heavy constant gamma 4 (Ig gamma-4 chain C region)	400.7	72.9	137	217.7	106.2	895.8	205.2	40.9	116	345	541.8	214	17	51.7	1.5346	0.497664
FJSSYLQGTNQITGR	Hex6HexNAc3NeuAc1	P04114	1523	APOB	Apolipoprotein B-100 (Apo B-100) [Cleaved into: Apolipoprotein B-48 (Apo B-48)]	157.3	229.5	177.9	190.4	117.5	167.5	257.9	187.6	153.8	112.2	86.4	69.3	174.5	62.6	1.53355	0.133859
VYKPSAGJNSLYR	Hex4HexNAc3NeuAc1Fuc1	P02749	162	APOH	Beta-2-glycoprotein 1 (APC inhibitor) (Activated protein C-binding protein) (Anticardiolipin cofactor) (Apolipoprotein H) (Apo-H) (Beta-2-glycoprotein I) (B2GPI) (Beta(2)GPI)	611.8	698.8	654.5	534.3	618.8	683.1	579.4	146.7	490.8	379.8	624.5	566.7	444.5	208.5	1.53091	0.122735
VTQJLTLIEESLTSEFIHDIDR	Hex5HexNAc4NeuAc2Fuc1	P36955	285	SERPINF1	Pigment epithelium-derived factor (PEDF) (Cell proliferation-inducing gene 35 protein) (EPC-1) (Serpin F1)	133.5	224.3	135	191.3	130.2	186.8	150.9	85.8	90.2	91.2	129.9	122.3	107.2	126.2	1.53029	0.0268491
ITYSIVQTJCSK	Hex5HexNAc4NeuAc2Fuc1	P01042	205	KNG1	Kininogen-1 (Alpha-2-thiol proteinase inhibitor) (Fitzgerald factor) (High molecular weight kininogen) (HMWK) (Williams-Fitzgerald-Flaujeac factor) [Cleaved into: Kininogen-1 heavy chain; T-kinin (Ile-Ser-Bradykinin); Bradykinin (Kallidin I); Lysyl-bradykinin (Kallidin II); Kininogen-1 light chain; Low molecular weight growth-promoting factor]	1217.6	1169.2	1379.3	1412.9	1039	1346.9	1625.1	832.4	861.6	1013.9	1265	736.8	532.5	764.3	1.53001	0.0302103
EJGTISR	Hex7HexNAc6NeuAc3Fuc1	P02763	103	ORM1	Alpha-1-acid glycoprotein 1 (AGP 1) (Orosomucoid-1) (OMD 1)	32.3	48.5	44.4	64.1	45.4	51.1	70.7	34.3	20.9	58.4	47.2	34	17.6	21	1.52742	0.135806
EHEGAIYPDJTTDFQR	Hex7HexNAc6NeuAc3Fuc5	P00450	138	CP	Ceruloplasmin (EC 1.16.3.1) (Ferroxidase)	18.2	49.1	21	26.9	30.4	21.8	28.7	16.8	12.6	22.5	36.9	11.4	15.5	12.9	1.52488	0.165389
EEQFJSTFR	Hex4HexNAc2Fuc1	P01859	176	IGHG2	Immunoglobulin heavy constant gamma 2 (Ig gamma-2 chain C region) (Ig gamma-2 chain C region DOT) (Ig gamma-2 chain C region TIL) (Ig gamma-2 chain C region ZIE)	188.3	173.6	181.1	151.7	206.4	189.1	231.6	70.3	164.3	166.6	98.4	102.9	129.7	134.7	1.52474	0.0410951
EEQFJSTYR	Hex4HexNAc5Fuc1	P01861	177	IGHG4	Immunoglobulin heavy constant gamma 4 (Ig gamma-4 chain C region)	322.5	43.8	77.6	154	82.1	540.8	97	16.1	78.3	211.8	387.3	162.6	0	8.4	1.52435	0.616672
QDQCIYJTTYLNVQR	Hex7HexNAc6NeuAc1Fuc2	P02763	93	ORM1	Alpha-1-acid glycoprotein 1 (AGP 1) (Orosomucoid-1) (OMD 1)	50.1	68.1	66.9	180.6	72.7	109.6	74.2	49.9	89	47	76.2	56.3	47.3	42.6	1.52388	0.233092
LTQGICLEQJK	Hex5HexNAc4Fuc1	P28906	194	CD34	Hematopoietic progenitor cell antigen CD34 (CD antigen CD34)	128.8	135.9	160	168.4	165.6	131	149	110.2	93.3	65.1	106.9	81.7	101.9	123.8	1.52101	0.0151419
JHSCEPCQTLAVR	Hex5HexNAc4	P00748	433	F12	Coagulation factor XII (EC 3.4.21.38) (Hageman factor) (HAF) [Cleaved into: Coagulation factor XIIa heavy chain; Beta-factor XIIa part 1; Coagulation factor XIIa light chain (Beta-factor XIIa part 2)]	132	131.6	131	190.5	105	81.1	187.9	79.8	59.7	99.5	136.3	72.4	93.9	89.7	1.51925	0.102285
FGCEIENJR	Hex5HexNAc4NeuAc2Fuc1	P25311	128	AZGP1	Zinc-alpha-2-glycoprotein (Zn-alpha-2-GP) (Zn-alpha-2-glycoprotein)	421.4	634	339.1	336.3	442.1	365.7	383.4	160.5	323.2	231.9	304.2	400.6	193.5	311.5	1.51761	0.0756418
EEQYJSTFR	Hex3HexNAc3NeuAc1Fuc1	P01860	227	IGHG3	Immunoglobulin heavy constant gamma 3 (HDC) (Heavy chain disease protein) (Ig gamma-3 chain C region)	78.9	31.6	43.7	51.5	27.4	342.1	39.9	34.9	28.7	37.7	134.9	34.1	19.4	116.3	1.51502	0.774366
QGNJHTCTWK	Hex4HexNAc5NeuAc1Fuc2	Q16610	354	ECM1	Extracellular matrix protein 1 (Secretory component p85)	32.3	45.6	78.4	57.3	51.6	44.7	62.2	43.8	35.2	24.4	30.2	37	22.5	52.8	1.51322	0.107032
QDQCIYJTTYLNVQR	Hex7HexNAc6NeuAc2Fuc2	P02763	93	ORM1	Alpha-1-acid glycoprotein 1 (AGP 1) (Orosomucoid-1) (OMD 1)	137.1	158.7	161.9	429.5	157.4	250.4	206.8	95.8	79.9	157.2	187.3	247.5	103.2	122	1.51254	0.242348
QJASLTK	Hex5HexNAc4NeuAc2Fuc1	Q9Y6Q3	613	ZFP37	Zinc finger protein 37 homolog (Zfp-37)	29.7	28.3	106.1	42.5	58	194	81.4	33.6	83.8	45.4	34.1	96.6	29.4	34.3	1.51176	0.602429
KVJCTTQPCPTAK	Hex6HexNAc5NeuAc3Fuc1	P04275	2290	VWF	von Willebrand factor (vWF) [Cleaved into: von Willebrand antigen 2 (von Willebrand antigen II)]	42.1	71.3	87.4	84	56.2	76.7	94.6	61.3	21.7	24	27.9	69.6	30.9	103.9	1.50987	0.19277
QDQCIYJTTYLNVQR	Hex8HexNAc7NeuAc4Fuc2	P02763	93	ORM1	Alpha-1-acid glycoprotein 1 (AGP 1) (Orosomucoid-1) (OMD 1)	30.6	54.4	53.5	79.1	41.5	72.7	84.9	37.6	21.2	57.3	96	17.2	28.2	18.5	1.50978	0.233366
LISJCSK	Hex5HexNAc4NeuAc2Fuc1	P05156	494	CFI	Complement factor I (EC 3.4.21.45) (C3B/C4B inactivator) [Cleaved into: Complement factor I heavy chain; Complement factor I light chain]	198.3	187.1	347.5	320.8	187.1	291	358.1	272	143.2	186.9	296.5	74.6	150.3	128.5	1.5095	0.181629
YIHQJYTK	Hex5HexNAc4NeuAc2	Q02809	538	PLOD1	Procollagen-lysine,2-oxoglutarate 5-dioxygenase 1 (EC 1.14.11.4) (Lysyl hydroxylase 1) (LH1)	71	85.5	46.2	77.7	87.7	109.9	73.1	51	33.1	59.3	51.3	61.9	33.3	75.3	1.50904	0.099436
EEQYJSTFR	Hex5HexNAc5NeuAc1Fuc1	P01860	227	IGHG3	Immunoglobulin heavy constant gamma 3 (HDC) (Heavy chain disease protein) (Ig gamma-3 chain C region)	51	36.6	29.3	57.9	18.2	331.3	24.4	37.9	31.5	25.1	129.7	36.9	17.1	87	1.50246	0.909452
YKJNSDISSTR	Hex3HexNAc3NeuAc1	P01871	46	IGHM	Immunoglobulin heavy constant mu (Ig mu chain C region) (Ig mu chain C region BOT) (Ig mu chain C region GAL) (Ig mu chain C region OU)	745.8	1248	720.3	514.2	815.9	841.1	561.7	765.2	937.3	295.5	419.7	474.2	224.7	508.9	1.50241	0.187941
DFVJASSKYEITTIHNLFR	Hex5HexNAc4NeuAc2Fuc1	P05546	188	SERPIND1	Heparin cofactor 2 (Heparin cofactor II) (HC-II) (Protease inhibitor leuserpin-2) (HLS2) (Serpin D1)	211.5	380.7	148.7	207.1	259.4	322.7	216.3	114.9	152	254.9	145.6	148.3	167	181.1	1.5006	0.11592
YLGJATAIFFLPDEGK	Hex5HexNAc3NeuAc1	P01009	271	SERPINA1	Alpha-1-antitrypsin (Alpha-1 protease inhibitor) (Alpha-1-antiproteinase) (Serpin A1) [Cleaved into: Short peptide from AAT (SPAAT)]	877.7	495.4	684.3	850.1	676.7	449.3	603.2	444.1	309.6	512	368.2	547.4	355.1	556.8	1.499	0.0659332
ALPQPQJVTSLLGCTH	Hex5HexNAc4NeuAc1Fuc3	P02790	453	HPX	Hemopexin (Beta-1B-glycoprotein)	59.5	90.9	45.2	50.9	63.6	48	45.7	24	32.6	48.7	37.9	46	31.8	48.5	1.49833	0.0781132
LTGVAGJYTVCQK	Hex5HexNAc4NeuAc2	O95497	353	VNN1	Pantetheinase (EC 3.5.1.92) (Pantetheine hydrolase) (Tiff66) (Vascular non-inflammatory molecule 1) (Vanin-1)	149.3	238.8	94.3	181.5	102.8	151.6	138.1	88.9	59.8	63.7	173.9	91.8	70.4	157.6	1.49611	0.184617
ADGTVNQIEGEATPVJLTEPAK	Hex6HexNAc4NeuAc1Fuc1	P05090	98	APOD	Apolipoprotein D (Apo-D) (ApoD)	53.2	70.7	75.6	55	118.8	54.9	68.8	39.9	41.4	45.5	58.7	36.5	45.9	64.3	1.49609	0.0794111
DIENFJSTQK	Hex5HexNAc4NeuAc2Fuc1	P43652	33	AFM	Afamin (Alpha-albumin) (Alpha-Alb)	643.2	918.7	599.5	639.2	883.4	838.8	644.9	321.6	528.7	390.9	838.5	497.9	456	421.3	1.49576	0.0562894
QJQCFYJSSYLNVQR	Hex7HexNAc6NeuAc2Fuc1	P19652	88	ORM2	Alpha-1-acid glycoprotein 2 (AGP 2) (Orosomucoid-2) (OMD 2)	57.6	56.4	96.7	165.4	70.1	56.9	60.9	56.8	53.5	34.4	108.8	15	63.7	45.2	1.49444	0.310333
EJGTISR	Hex6HexNAc5NeuAc3Fuc1	P02763	103	ORM1	Alpha-1-acid glycoprotein 1 (AGP 1) (Orosomucoid-1) (OMD 1)	90.3	135.6	167	289.6	130.7	186.6	186.2	140.9	55.8	158	186	67.6	107.9	77.6	1.49408	0.236187
VCQDCPLLAPLJDTR	Hex5HexNAc4NeuAc1Fuc1	P02765	156	AHSG	Alpha-2-HS-glycoprotein (Alpha-2-Z-globulin) (Ba-alpha-2-glycoprotein) (Fetuin-A) [Cleaved into: Alpha-2-HS-glycoprotein chain A; Alpha-2-HS-glycoprotein chain B]	251.3	424.5	263.2	266.9	325.9	320.5	239.6	173.2	150	241.6	234.8	252.4	175.4	173.9	1.49283	0.0356993
GLJVTLSSTGR	Hex5HexNAc4NeuAc2	P0C0L4;P0C0L5	1328/1328	C4A	Complement C4-A (Acidic complement C4) (C3 and PZP-like alpha-2-macroglobulin domain-containing protein 2) [Cleaved into: Complement C4 beta chain; Complement C4-A alpha chain; C4a anaphylatoxin; C4b-A; C4d-A; Complement C4 gamma chain]	1596.6	2624.1	1568.2	3289.9	1435.8	2368.6	1363.5	1181.3	1061.2	1759.7	1340.8	1340.8	1221.4	1649	1.49115	0.135645
GHVJITR	Hex5HexNAc4Fuc1	P00734	121	F2	Prothrombin (EC 3.4.21.5) (Coagulation factor II) [Cleaved into: Activation peptide fragment 1; Activation peptide fragment 2; Thrombin light chain; Thrombin heavy chain]	9	10.1	15.7	18	11.5	10.9	12.4	10.1	9.3	6.9	15.1	3.6	7.7	6.1	1.4898	0.153503
WJNTGCQALPSQDEGPSK	Hex5HexNAc4NeuAc2	P01833	499	PIGR	Polymeric immunoglobulin receptor (PIgR) (Poly-Ig receptor) (Hepatocellular carcinoma-associated protein TB6) [Cleaved into: Secretory component]	145.8	168.2	111.7	247.8	141.8	326.4	306.6	113.3	193.5	245.4	95	98.4	123.8	103.1	1.48925	0.263103
KLHINHNJLTESVGPLPK	Hex6HexNAc5NeuAc2Fuc1	P51884	127	LUM	Lumican (Keratan sulfate proteoglycan lumican) (KSPG lumican)	662	425.5	721.2	636.4	775.8	572.6	818.5	430	327.3	600.5	359.4	476.5	515.4	389.4	1.48846	0.0463026
EHEGAIYPDJTTDFQR	Hex6HexNAc5NeuAc1Fuc3	P00450	138	CP	Ceruloplasmin (EC 1.16.3.1) (Ferroxidase)	36.9	259	41.9	42	250.8	41.1	50.7	50.5	31.9	43.9	68.8	31.5	222.3	37.4	1.4855	0.734062
CGLVPVLAENYJK	Hex8HexNAc7NeuAc1	P02787	432	TF	Serotransferrin (Transferrin) (Beta-1 metal-binding globulin) (Siderophilin)	23.7	66.6	48.1	55.4	38.2	49.2	56.5	42.7	28.6	31.4	56.6	15.6	26.8	25.7	1.48505	0.20048
EEQYJSTFR	Hex5HexNAc4NeuAc1	P01860	227	IGHG3	Immunoglobulin heavy constant gamma 3 (HDC) (Heavy chain disease protein) (Ig gamma-3 chain C region)	84.6	61.6	65	78.2	42.5	599	75.9	63.1	58.1	65.6	197.8	53.4	46.4	194.2	1.48364	0.898704
LDAPTNLQFVJETDSTVLVR	Hex4HexNAc3NeuAc1	P02751	1007	FN1	Fibronectin (FN) (Cold-insoluble globulin) (CIG) [Cleaved into: Anastellin; Ugl-Y1; Ugl-Y2; Ugl-Y3]	229.2	357.4	353	313.9	348	280.9	349.4	367.3	107.4	68.8	305	75.2	312.9	267.7	1.48361	0.208948
EEQYJSTYR	Hex4HexNAc3NeuAc1Fuc1	P01857	180	IGHG1	Immunoglobulin heavy constant gamma 1 (Ig gamma-1 chain C region) (Ig gamma-1 chain C region EU) (Ig gamma-1 chain C region KOL) (Ig gamma-1 chain C region NIE)	753.7	1409.8	1455.9	1213.6	2180.8	1640.5	2863	1570.9	1029.6	923.6	745.4	907.3	1095.4	1497.5	1.48234	0.264316
PREEQFJSTFR	Hex5HexNAc4NeuAc1Fuc1	P01859	176	IGHG2	Immunoglobulin heavy constant gamma 2 (Ig gamma-2 chain C region) (Ig gamma-2 chain C region DOT) (Ig gamma-2 chain C region TIL) (Ig gamma-2 chain C region ZIE)	27.8	14	28.2	42.1	28.7	71.8	37.3	4.6	31.3	43.9	29.5	31.6	26.7	1.1	1.48133	0.411537
QGNJHTCTWK	Hex5HexNAc5NeuAc1Fuc1	Q16610	354	ECM1	Extracellular matrix protein 1 (Secretory component p85)	131.7	189.8	94.9	144	273.7	84.2	109.8	165.1	121.1	48.4	55.9	75.9	59.5	168.8	1.47992	0.296226
EEQFJSTYR	Hex5HexNAc4NeuAc1Fuc1	P01861	177	IGHG4	Immunoglobulin heavy constant gamma 4 (Ig gamma-4 chain C region)	1393.5	407.9	559	894.2	427.7	2534.7	619.9	274.5	525.2	827.8	1838.9	588.2	186.9	378.4	1.47988	0.504755
VTYQNHJK	Hex5HexNAc4NeuAc2	P32004	294	L1CAM	Neural cell adhesion molecule L1 (N-CAM-L1) (NCAM-L1) (CD antigen CD171)	56.9	28.2	43.7	34.1	36.8	38.4	28.8	34.6	20.8	23.1	25.9	25.2	17.4	33.4	1.47949	0.0743411
LNAENJATFYFK	Hex5HexNAc4NeuAc1Fuc3	P01042	294	KNG1	Kininogen-1 (Alpha-2-thiol proteinase inhibitor) (Fitzgerald factor) (High molecular weight kininogen) (HMWK) (Williams-Fitzgerald-Flaujeac factor) [Cleaved into: Kininogen-1 heavy chain; T-kinin (Ile-Ser-Bradykinin); Bradykinin (Kallidin I); Lysyl-bradykinin (Kallidin II); Kininogen-1 light chain; Low molecular weight growth-promoting factor]	147.5	195.7	162.5	168.1	189.7	158.7	152	93.7	102.3	90.7	199.4	100.3	92	115.4	1.47921	0.0330482
NJATVHEQVGGPSLTSDLQAQSK	Hex7HexNAc6NeuAc4Fuc1	P04004	86	VTN	Vitronectin (VN) (S-protein) (Serum-spreading factor) (V75) [Cleaved into: Vitronectin V65 subunit; Vitronectin V10 subunit; Somatomedin-B]	95.9	134.5	71.4	116	88.1	74.8	92.4	84.4	47.3	97.3	74.5	37.9	54.5	59.2	1.47902	0.099436
YIDKGJR	Hex5HexNAc4NeuAc2	P54289	604	CACNA2D1	Voltage-dependent calcium channel subunit alpha-2/delta-1 (Voltage-gated calcium channel subunit alpha-2/delta-1) [Cleaved into: Voltage-dependent calcium channel subunit alpha-2-1; Voltage-dependent calcium channel subunit delta-1]	56.2	38.5	53.3	47.3	85.4	46	65	40.1	42.2	19.5	33.5	50.5	46	33.3	1.47756	0.120169
QDQCIYJTTYLNVQR	Hex7HexNAc6NeuAc3Fuc4	P02763	93	ORM1	Alpha-1-acid glycoprotein 1 (AGP 1) (Orosomucoid-1) (OMD 1)	23.8	37.6	31.5	51.9	25.5	46.7	37.4	22.8	15.7	36.3	24.1	30.4	18.4	24.5	1.47735	0.125186
JNSDISSTR	Hex5HexNAc3NeuAc1	P01871	46	IGHM	Immunoglobulin heavy constant mu (Ig mu chain C region) (Ig mu chain C region BOT) (Ig mu chain C region GAL) (Ig mu chain C region OU)	141	167.7	145.6	84.6	149.2	119.7	133.4	118.1	150.2	55.7	90.8	83.9	49.2	89.2	1.47732	0.121945
QGNJHTCTWK	Hex4HexNAc5NeuAc2Fuc1	Q16610	354	ECM1	Extracellular matrix protein 1 (Secretory component p85)	146.3	152.4	347.8	284.4	194.8	196.7	185.7	164.3	139.6	74.4	132.3	117.5	72.6	321.2	1.47578	0.212822
CVASVPSIPGLJR	Hex5HexNAc4NeuAc1	P43121	418	MCAM	Cell surface glycoprotein MUC18 (Cell surface glycoprotein P1H12) (Melanoma cell adhesion molecule) (Melanoma-associated antigen A32) (Melanoma-associated antigen MUC18) (S-endo 1 endothelial-associated antigen) (CD antigen CD146)	66.9	40.3	55.9	53.4	40.7	119.5	52.1	40.1	41.6	43.5	34	49.4	41.3	41.1	1.47354	0.174644
SHEIWTHSCPQSPGJGTDASH	Hex5HexNAc4NeuAc2Fuc1	P04278	396	SHBG	Sex hormone-binding globulin (SHBG) (Sex steroid-binding protein) (SBP) (Testis-specific androgen-binding protein) (ABP) (Testosterone-estradiol-binding globulin) (TeBG) (Testosterone-estrogen-binding globulin)	30	145.1	68.8	30.2	131.3	45.4	56.9	16	97.5	41.8	81.1	32.9	16.2	59.5	1.47159	0.507163
EHEGAIYPDJTTDFQR	Hex4HexNAc3NeuAc1Fuc1	P00450	138	CP	Ceruloplasmin (EC 1.16.3.1) (Ferroxidase)	503.2	732.5	345.6	497.5	655.5	327.9	419	148.4	277.7	213.9	643.9	423	256.5	404.1	1.47041	0.208948
QJQCFYJSSYLNVQR	Hex8HexNAc6NeuAc2Fuc2	P19652	88	ORM2	Alpha-1-acid glycoprotein 2 (AGP 2) (Orosomucoid-2) (OMD 2)	35.9	56.7	47.6	66.8	51.8	45.4	39.9	36	25.3	38	43.6	20.3	44.5	26.4	1.46988	0.0805393
ELHHLQEQJVSNAFLDK	Hex5HexNAc4NeuAc2Fuc1	P00450	762	CP	Ceruloplasmin (EC 1.16.3.1) (Ferroxidase)	688.8	1070.4	534.6	668.4	1021.2	417.1	700.6	198	408.5	310.2	928.3	612.1	436.6	587.1	1.4655	0.241929
GLJVTLSSTGR	Hex5HexNAc4NeuAc1	P0C0L4;P0C0L5	1328/1328	C4A	Complement C4-A (Acidic complement C4) (C3 and PZP-like alpha-2-macroglobulin domain-containing protein 2) [Cleaved into: Complement C4 beta chain; Complement C4-A alpha chain; C4a anaphylatoxin; C4b-A; C4d-A; Complement C4 gamma chain]	2857.7	3744	2515.1	4524	2383.9	3601.2	2324	1912.7	1680.3	2770.5	2205.7	1884.5	1946.4	2579.5	1.46532	0.0670309
CGLVPVLAENYJK	Hex3HexNAc2	P02787	432	TF	Serotransferrin (Transferrin) (Beta-1 metal-binding globulin) (Siderophilin)	1698.6	754.8	1151.8	1087.7	1387.9	690	833.2	812.2	657.3	624.7	939.1	496.8	654.7	1009.6	1.46388	0.162784
KLHINHNJLTESVGPLPK	Hex5HexNAc4NeuAc2Fuc1	P51884	127	LUM	Lumican (Keratan sulfate proteoglycan lumican) (KSPG lumican)	461.8	336.6	482.3	424	399.8	362.3	356.4	316.2	188.7	283.9	214.4	308.9	284.7	332.2	1.46356	0.0246064
JISDGFDGIPDNVDAALALPAHSYSGR	Hex5HexNAc4NeuAc2Fuc1	P04004	242	VTN	Vitronectin (VN) (S-protein) (Serum-spreading factor) (V75) [Cleaved into: Vitronectin V65 subunit; Vitronectin V10 subunit; Somatomedin-B]	120.5	152.5	104	100.2	124.2	94.1	97.4	45.4	75.7	68.8	95	62.6	76	119.5	1.46022	0.0693635
KANQQLJFTEAK	Hex6HexNAc5NeuAc1	Q9Y5Y7	53	LYVE1	Lymphatic vessel endothelial hyaluronic acid receptor 1 (LYVE-1) (Cell surface retention sequence-binding protein 1) (CRSBP-1) (Extracellular link domain-containing protein 1) (Hyaluronic acid receptor)	296.4	254.8	437.8	375.7	224.9	337.2	173	205.7	266.2	156.2	197.3	241.7	186.4	187.4	1.45728	0.1255
NTGEMSSJSTALALVR	Hex5HexNAc4NeuAc2	Q5H943	34	CT83	Kita-kyushu lung cancer antigen 1 (KK-LC-1) (Cancer/testis antigen 83)	225	233.2	230	275.9	170.7	142.2	294.2	127.4	94.7	173.6	216.3	125.3	177.4	166.8	1.4528	0.111727
DQCIVDDITYNVJDTFHKR	Hex5HexNAc4NeuAc1Fuc2	P02751	528	FN1	Fibronectin (FN) (Cold-insoluble globulin) (CIG) [Cleaved into: Anastellin; Ugl-Y1; Ugl-Y2; Ugl-Y3]	269.2	310.1	239.6	237.7	205.9	234	271.3	163.7	137.5	157.1	201	98.9	226.3	232.4	1.45271	0.0577801
TPLTAJITK	Hex5HexNAc4NeuAc1	P01877	205	IGHA2	Immunoglobulin heavy constant alpha 2 (Ig alpha-2 chain C region) (Ig alpha-2 chain C region BUT) (Ig alpha-2 chain C region LAN)	216.5	222.2	194.2	186	204.9	257.5	713.8	63.1	196.6	437.8	336.2	186.1	89.4	64.9	1.45193	0.385364
YKJNSDISSTR	Hex5HexNAc4NeuAc1	P01871	46	IGHM	Immunoglobulin heavy constant mu (Ig mu chain C region) (Ig mu chain C region BOT) (Ig mu chain C region GAL) (Ig mu chain C region OU)	1500.4	2254.1	1839	1021.7	1914.9	1563.5	912.7	2383.6	1434.9	463.8	795.2	824.2	439.1	1242.9	1.45131	0.257702
YKJNSDISSTR	Hex4HexNAc4NeuAc1	P01871	46	IGHM	Immunoglobulin heavy constant mu (Ig mu chain C region) (Ig mu chain C region BOT) (Ig mu chain C region GAL) (Ig mu chain C region OU)	210	475.4	336.5	235.3	390	384.1	181.9	514.4	299	102.6	124.5	175.8	90.2	219.7	1.45014	0.272746
EEQFJSTYR	Hex4HexNAc3Fuc1	P01861	177	IGHG4	Immunoglobulin heavy constant gamma 4 (Ig gamma-4 chain C region)	890.1	190.8	409.9	465.4	294.4	1674.5	440.5	105.2	269.8	651.3	1292.9	339.5	209.1	142.8	1.45008	0.510348
LHEITJETFR	Hex5HexNAc4NeuAc2Fuc1	Q6EMK4	117	VASN	Vasorin (Protein slit-like 2)	92.4	74.5	92.8	98.2	80.1	111.2	97.8	81.1	49.3	68	66.7	57.4	54	70.4	1.44775	0.0169465
MFSQJDTR	Hex6HexNAc5NeuAc2Fuc4	P02750	325	LRG1	Leucine-rich alpha-2-glycoprotein (LRG)	16.9	24.5	19.2	23.3	14.8	15.9	15.4	13.6	11.3	16.2	14.1	10.6	10.9	13.1	1.44766	0.0335567
LSDLSIJSTECLHVHCR	Hex5HexNAc4NeuAc2Fuc1	P05156	177	CFI	Complement factor I (EC 3.4.21.45) (C3B/C4B inactivator) [Cleaved into: Complement factor I heavy chain; Complement factor I light chain]	379.9	516.1	300	410	380.9	375.1	336.7	187.2	216.7	279.7	345.5	336.4	256.5	242.4	1.44749	0.0404126
AGPJGTLFVADAYK	Hex5HexNAc4NeuAc2	Q9HDC9	160	APMAP	Adipocyte plasma membrane-associated protein (Protein BSCv)	321.3	308.7	294.4	162.5	309.1	172.5	490.7	145.3	108.7	280.8	101.2	235.4	241.9	309.9	1.44688	0.294261
KANQQLJFTEAK	Hex5HexNAc4NeuAc1	Q9Y5Y7	53	LYVE1	Lymphatic vessel endothelial hyaluronic acid receptor 1 (LYVE-1) (Cell surface retention sequence-binding protein 1) (CRSBP-1) (Extracellular link domain-containing protein 1) (Hyaluronic acid receptor)	601	528.5	620.3	808.2	381.1	774.8	331.7	222.9	525.7	535.4	297.5	402.7	473.3	345.1	1.44352	0.209991
AALAAFNAQNJGSNFQLEEISR	Hex6HexNAc5NeuAc3Fuc2	P02765	176	AHSG	Alpha-2-HS-glycoprotein (Alpha-2-Z-globulin) (Ba-alpha-2-glycoprotein) (Fetuin-A) [Cleaved into: Alpha-2-HS-glycoprotein chain A; Alpha-2-HS-glycoprotein chain B]	63.4	156.5	82.9	99	91.7	121.9	86.9	78.2	56.4	91.3	93.2	43.1	66.6	58.9	1.44002	0.151077
IITILEEEMJVSVCGLYTYGK	Hex4HexNAc3	P01023	247	A2M	Alpha-2-macroglobulin (Alpha-2-M) (C3 and PZP-like alpha-2-macroglobulin domain-containing protein 5)	62.2	81.8	77.1	62	71.9	56	61.2	45.4	39.1	54.3	55.9	38.4	45.1	49.9	1.4392	0.0151419
TPLTAJITK	Hex6HexNAc4NeuAc1	P01877	205	IGHA2	Immunoglobulin heavy constant alpha 2 (Ig alpha-2 chain C region) (Ig alpha-2 chain C region BUT) (Ig alpha-2 chain C region LAN)	273.3	311	264.9	244.4	263.9	324.5	966.7	71	264.4	607.3	437.1	259.3	107.8	94	1.43881	0.39868
LAGKPTHVJVSVVMAEVDGTCY	Hex4HexNAc3NeuAc1	P01876	340	IGHA1	Immunoglobulin heavy constant alpha 1 (Ig alpha-1 chain C region) (Ig alpha-1 chain C region BUR) (Ig alpha-1 chain C region TRO)	195.9	189.2	106.6	92.2	258.2	78.8	334.5	66.6	116.3	372.5	56.7	104	89	67.6	1.43852	0.392426
YAEDKFJETTEK	Hex5HexNAc4NeuAc2Fuc1	P43652	402	AFM	Afamin (Alpha-albumin) (Alpha-Alb)	1365	1605.8	1240.9	1233.2	1644.7	1549.3	1205.8	699.7	1058.5	780.5	1768.5	948.3	849	743.6	1.43758	0.0648999
ISEEJETTCYMGK	Hex5HexNAc4NeuAc2Fuc1	P08603	911	CFH	Complement factor H (H factor 1)	1097.1	1184.7	938.3	1153.5	977.3	1127.5	864.8	767.8	563.9	837.9	858.7	588.8	691.9	802.2	1.43669	0.0151419
EHEGAIYPDJTTDFQR	Hex7HexNAc6NeuAc4Fuc2	P00450	138	CP	Ceruloplasmin (EC 1.16.3.1) (Ferroxidase)	58.5	164.2	50.2	82.5	93.6	66	86.5	48.5	50.1	81.2	90.6	40.2	50.4	57.7	1.43659	0.273612
GHVJITR	Hex4HexNAc3NeuAc1Fuc1	P00734	121	F2	Prothrombin (EC 3.4.21.5) (Coagulation factor II) [Cleaved into: Activation peptide fragment 1; Activation peptide fragment 2; Thrombin light chain; Thrombin heavy chain]	58.3	123.6	145.3	140.6	107.2	151.3	112.5	122.8	83.4	61.5	155.9	23.9	103.1	33.7	1.43556	0.294344
EHEGAIYPDJTTDFQR	Hex3HexNAc3NeuAc1Fuc1	P00450	138	CP	Ceruloplasmin (EC 1.16.3.1) (Ferroxidase)	323.3	470.7	234.8	335.9	445.6	199.9	276.4	94.7	202.2	131.4	420.4	289	176.6	278.6	1.4355	0.250813
EEQFJSTYR	Hex4HexNAc3NeuAc1	P01861	177	IGHG4	Immunoglobulin heavy constant gamma 4 (Ig gamma-4 chain C region)	39.9	11.9	17.5	21.2	16.5	96.9	23.6	6.8	16.8	39.6	53.6	23.5	8.7	9.6	1.43443	0.597043
LHINHNJLTESVGPLPK	Hex5HexNAc4NeuAc2Fuc1	P51884	127	LUM	Lumican (Keratan sulfate proteoglycan lumican) (KSPG lumican)	632.3	495.6	562.1	456.8	510.7	407.9	402.4	396.1	229	318.7	253.6	353.5	373.7	498.3	1.43126	0.0597633
KVCQDCPLLAPLJDTR	Hex5HexNAc3NeuAc1	P02765	156	AHSG	Alpha-2-HS-glycoprotein (Alpha-2-Z-globulin) (Ba-alpha-2-glycoprotein) (Fetuin-A) [Cleaved into: Alpha-2-HS-glycoprotein chain A; Alpha-2-HS-glycoprotein chain B]	212.8	133.9	157.2	217.9	171.8	157.6	121.9	132	88.9	156.5	100.3	74.8	137.7	130.6	1.42922	0.0908851
WNPCLEPHRFJDTEVLQR	Hex5HexNAc4NeuAc2Fuc1	P43251	150	BTD	Biotinidase (Biotinase) (EC 3.5.1.12)	276.7	407.1	227.3	269.7	388.9	280.9	199.1	107.1	229	160.3	236.5	239.1	172.9	290.8	1.42767	0.160547
TPLTAJITK	Hex5HexNAc4NeuAc1Fuc1	P01877	205	IGHA2	Immunoglobulin heavy constant alpha 2 (Ig alpha-2 chain C region) (Ig alpha-2 chain C region BUT) (Ig alpha-2 chain C region LAN)	1558.2	1871.6	1402.5	1403.5	1370.7	1753.6	4453.3	500.3	1440.6	2818.8	2118.3	1567.7	676.5	558.1	1.42696	0.368553
LDAPTNLQFVJETDSTVLVR	Hex6HexNAc4NeuAc1Fuc1	P02751	1007	FN1	Fibronectin (FN) (Cold-insoluble globulin) (CIG) [Cleaved into: Anastellin; Ugl-Y1; Ugl-Y2; Ugl-Y3]	297.3	415.9	431.9	356.8	417.5	331.8	426.5	447.7	125.6	128.4	355.6	138.4	353.2	328.6	1.42621	0.191716
AAIPSALDTJSSK	Hex7HexNAc6NeuAc1Fuc1	Q08380	551	LGALS3BP	Galectin-3-binding protein (Basement membrane autoantigen p105) (Lectin galactoside-binding soluble 3-binding protein) (Mac-2-binding protein) (MAC2BP) (Mac-2 BP) (Tumor-associated antigen 90K)	181.4	128.8	128.4	240.5	154.4	145.4	152.9	137.4	88.8	93.1	97.4	70.1	124.4	183.6	1.42401	0.121462
LHINHNJLTESVGPLPK	Hex5HexNAc4NeuAc1Fuc1	P51884	127	LUM	Lumican (Keratan sulfate proteoglycan lumican) (KSPG lumican)	757.3	546.1	835.4	767.8	807.9	969.5	652.2	571.3	396.7	464.8	494.3	644.7	619.3	557.2	1.42363	0.0356993
JNSDISSTR	Hex6HexNAc5NeuAc1	P01871	46	IGHM	Immunoglobulin heavy constant mu (Ig mu chain C region) (Ig mu chain C region BOT) (Ig mu chain C region GAL) (Ig mu chain C region OU)	17.9	15.2	16.8	12.3	12.3	18.4	12.3	12.6	17.5	6.5	9.9	6.8	5.9	14.7	1.42355	0.153503
QJQCFYJSSYLNVQR	Hex5HexNAc4NeuAc2	P19652	88	ORM2	Alpha-1-acid glycoprotein 2 (AGP 2) (Orosomucoid-2) (OMD 2)	476.5	380.9	365.8	867.6	386.4	302.3	283.7	151.4	171.8	225.5	226.3	334.8	175.5	869.9	1.42131	0.280344
GQGEQGSTGGTJISSTSEPKEE	Hex6HexNAc5NeuAc4Fuc1	Q16610	530	ECM1	Extracellular matrix protein 1 (Secretory component p85)	17	18.1	29.4	12	28.8	18.4	21.1	15.4	10.5	17.8	15.7	10.5	12	20.2	1.41822	0.184628
MDGASJVTCINSR	Hex6HexNAc5NeuAc1	P08603	1029	CFH	Complement factor H (H factor 1)	128.1	117.8	73.4	111.4	98.1	91	89.9	54	70	66.9	96.2	66.2	58.8	89.1	1.416	0.0537675
NJLTTYK	Hex5HexNAc4NeuAc2Fuc1	P48740	385	MASP1	Mannan-binding lectin serine protease 1 (EC 3.4.21.-) (Complement factor MASP-3) (Complement-activating component of Ra-reactive factor) (Mannose-binding lectin-associated serine protease 1) (MASP-1) (Mannose-binding protein-associated serine protease) (Ra-reactive factor serine protease p100) (RaRF) (Serine protease 5) [Cleaved into: Mannan-binding lectin serine protease 1 heavy chain; Mannan-bi…	258.1	315.6	301.7	291.9	415.1	265.8	274	216.9	227.1	200.7	167.4	226.6	195.5	267.7	1.41301	0.0229842
DAGVVCTJETR	Hex7HexNAc6NeuAc4Fuc1	Q08380	125	LGALS3BP	Galectin-3-binding protein (Basement membrane autoantigen p105) (Lectin galactoside-binding soluble 3-binding protein) (Mac-2-binding protein) (MAC2BP) (Mac-2 BP) (Tumor-associated antigen 90K)	74.1	35.1	36.1	22.5	48.2	22.2	37.9	39.8	16.8	19.5	39.4	20.4	12.6	47	1.41228	0.367566
AAIPSALDTJSSK	Hex5HexNAc3Fuc1	Q08380	551	LGALS3BP	Galectin-3-binding protein (Basement membrane autoantigen p105) (Lectin galactoside-binding soluble 3-binding protein) (Mac-2-binding protein) (MAC2BP) (Mac-2 BP) (Tumor-associated antigen 90K)	94.1	81.5	66.3	82	98.2	79.7	86.5	74.2	40.6	60.7	60.9	56.8	47.1	76.4	1.41181	0.0381084
DTFVJASR	Hex5HexNAc4NeuAc2Fuc2	P05155	238	SERPING1	Plasma protease C1 inhibitor (C1 Inh) (C1Inh) (C1 esterase inhibitor) (C1-inhibiting factor) (Serpin G1)	54.2	53.1	104.7	78.6	114.4	131.6	33.9	38.4	33.3	53.8	101.5	55.1	48.9	73.1	1.41178	0.434295
ELHHLQEQJVSNAFLDK	Hex5HexNAc4NeuAc1Fuc1	P00450	762	CP	Ceruloplasmin (EC 1.16.3.1) (Ferroxidase)	86.1	109.5	66	79	113.3	48.9	65.9	32.9	53.5	40.6	88.2	72.3	51.2	64.2	1.41152	0.206038
EHEGAIYPDJTTDFQR	Hex4HexNAc3Fuc1	P00450	138	CP	Ceruloplasmin (EC 1.16.3.1) (Ferroxidase)	1947.1	2786.4	1406	1936	2563.2	1195.3	1649.8	608.2	1153.1	902.3	2409.8	1711.8	1114.7	1656.7	1.41094	0.250813
ITYSIVQTJCSKENFLFLTPDCK	Hex5HexNAc4NeuAc2	P01042	205	KNG1	Kininogen-1 (Alpha-2-thiol proteinase inhibitor) (Fitzgerald factor) (High molecular weight kininogen) (HMWK) (Williams-Fitzgerald-Flaujeac factor) [Cleaved into: Kininogen-1 heavy chain; T-kinin (Ile-Ser-Bradykinin); Bradykinin (Kallidin I); Lysyl-bradykinin (Kallidin II); Kininogen-1 light chain; Low molecular weight growth-promoting factor]	326.2	181.1	291.3	310	134.7	278.3	244.1	133.5	202.2	196.1	123.6	273	98.3	225.3	1.4103	0.239403
LISJCSK	Hex6HexNAc5NeuAc3Fuc1	P05156	494	CFI	Complement factor I (EC 3.4.21.45) (C3B/C4B inactivator) [Cleaved into: Complement factor I heavy chain; Complement factor I light chain]	117.6	65.1	129.6	147.4	82.5	149.7	179.5	162.2	57.9	98.6	142.8	27.9	78.9	50	1.40935	0.321804
QGNJHTCTWK	Hex5HexNAc4NeuAc2Fuc1	Q16610	354	ECM1	Extracellular matrix protein 1 (Secretory component p85)	694.5	840.9	1069.1	721.7	1282	769.1	1166.8	768.9	583.7	704.3	380	609	576.1	1024.1	1.40851	0.14791
IGEADFJR	Hex5HexNAc4NeuAc1Fuc1	P04275	1515	VWF	von Willebrand factor (vWF) [Cleaved into: von Willebrand antigen 2 (von Willebrand antigen II)]	90.4	81.4	103.9	103.7	89.7	101.1	89.8	54.3	73.4	67.4	75	57.5	67.1	73.9	1.40845	0.0046535
ADGTVNQIEGEATPVJLTEPAK	Hex5HexNAc4NeuAc2Fuc1	P05090	98	APOD	Apolipoprotein D (Apo-D) (ApoD)	143	220.2	239.3	192.7	431	178.3	294.1	149.5	164.8	126.3	227.5	136.2	163.8	238.4	1.40787	0.251599
EEQYJSTFR	Hex4HexNAc3NeuAc1Fuc1	P01860	227	IGHG3	Immunoglobulin heavy constant gamma 3 (HDC) (Heavy chain disease protein) (Ig gamma-3 chain C region)	66.2	43	54.5	62.2	24	595.2	48	63.5	25	37.4	187.5	33.3	22.7	266.5	1.40447	0.898529
FSDGLESJSSTQFEVK	Hex4HexNAc2	P0C0L4;P0C0L5	226/226	C4A	Complement C4-A (Acidic complement C4) (C3 and PZP-like alpha-2-macroglobulin domain-containing protein 2) [Cleaved into: Complement C4 beta chain; Complement C4-A alpha chain; C4a anaphylatoxin; C4b-A; C4d-A; Complement C4 gamma chain]	562.2	972.7	528.7	886.4	416.5	619.6	577.4	437.5	364.8	596.1	564.3	289.5	436.9	562.1	1.40364	0.185003
KVCQDCPLLAPLJDTR	Hex5HexNAc4NeuAc2Fuc1	P02765	156	AHSG	Alpha-2-HS-glycoprotein (Alpha-2-Z-globulin) (Ba-alpha-2-glycoprotein) (Fetuin-A) [Cleaved into: Alpha-2-HS-glycoprotein chain A; Alpha-2-HS-glycoprotein chain B]	2522.2	3403.5	2870.3	2965.7	2388.5	2726.2	2062	2370.2	1810.5	2017.5	2343.7	1198.6	1731.7	2031.3	1.40248	0.0559206
FLNJGTCTAEGK	Hex5HexNAc4NeuAc2Fuc1	P05156	103	CFI	Complement factor I (EC 3.4.21.45) (C3B/C4B inactivator) [Cleaved into: Complement factor I heavy chain; Complement factor I light chain]	191.1	274.7	352.8	430.2	249.6	345.1	400.6	274.2	173.1	319.2	350.5	106.7	239.1	137.4	1.40239	0.243321
LSLHRPALEDLLLGSEAJLTCTLTGLR	Hex5HexNAc4NeuAc2Fuc1	P01876;P01877	144/131	IGHA1	Immunoglobulin heavy constant alpha 1 (Ig alpha-1 chain C region) (Ig alpha-1 chain C region BUR) (Ig alpha-1 chain C region TRO)	60.3	42.8	87.4	39	65.6	39.8	92.6	21.8	37.6	94	27.2	34	64.4	26.2	1.40072	0.306105
AAIPSALDTJSSK	Hex5HexNAc4NeuAc2Fuc1	Q08380	551	LGALS3BP	Galectin-3-binding protein (Basement membrane autoantigen p105) (Lectin galactoside-binding soluble 3-binding protein) (Mac-2-binding protein) (MAC2BP) (Mac-2 BP) (Tumor-associated antigen 90K)	1294.1	700.5	735.8	769.5	867.9	460.9	879	735.9	370.5	599	547.5	329	469.7	1026.4	1.39963	0.242348
KVCQDCPLLAPLJDTR	Hex6HexNAc5NeuAc3Fuc1	P02765	156	AHSG	Alpha-2-HS-glycoprotein (Alpha-2-Z-globulin) (Ba-alpha-2-glycoprotein) (Fetuin-A) [Cleaved into: Alpha-2-HS-glycoprotein chain A; Alpha-2-HS-glycoprotein chain B]	792.7	675.2	652.3	601.2	576.7	699.7	578.1	635.8	403.9	535.1	605.7	369.5	391.6	329.2	1.39902	0.0515691
QJQCFYJSSYLNVQR	Hex8HexNAc6NeuAc3Fuc1	P19652	88	ORM2	Alpha-1-acid glycoprotein 2 (AGP 2) (Orosomucoid-2) (OMD 2)	25.7	45.2	49	61.8	33.5	29.7	29.4	29.1	17	29.8	37.8	20.3	36.9	25.2	1.39878	0.232217
EEQYJSTFR	Hex5HexNAc4NeuAc1Fuc1	P01860	227	IGHG3	Immunoglobulin heavy constant gamma 3 (HDC) (Heavy chain disease protein) (Ig gamma-3 chain C region)	26	68.5	83.7	71.4	46.7	906.4	67	116.5	33.7	15.5	215.2	45.7	46.6	434.8	1.39835	0.921854
AAIPSALDTJSSK	Hex5HexNAc2	Q08380	551	LGALS3BP	Galectin-3-binding protein (Basement membrane autoantigen p105) (Lectin galactoside-binding soluble 3-binding protein) (Mac-2-binding protein) (MAC2BP) (Mac-2 BP) (Tumor-associated antigen 90K)	689.6	354.7	457.7	223.5	487.7	192.9	412.4	572.7	211.7	225.4	325.3	163	194.3	323.3	1.39827	0.387878
AAIPSALDTJSSK	Hex6HexNAc5Fuc1	Q08380	551	LGALS3BP	Galectin-3-binding protein (Basement membrane autoantigen p105) (Lectin galactoside-binding soluble 3-binding protein) (Mac-2-binding protein) (MAC2BP) (Mac-2 BP) (Tumor-associated antigen 90K)	366.5	275.3	321.5	347.4	386.3	261.9	327.4	237.6	196	241.1	275.8	149.9	219.6	315.4	1.39801	0.0527669
KALQAVYSMMSWPDDVPPEGWJR	Hex5HexNAc4NeuAc1	P00751	378	CFB	Complement factor B (EC 3.4.21.47) (C3/C5 convertase) (Glycine-rich beta glycoprotein) (GBG) (PBF2) (Properdin factor B) [Cleaved into: Complement factor B Ba fragment; Complement factor B Bb fragment]	169.4	205.5	139.1	242.9	124.6	132.1	141.2	111.2	96.3	149.1	126.1	107.9	129.6	107.3	1.39553	0.0837002
AAIPSALDTJSSK	Hex8HexNAc6NeuAc2Fuc2	Q08380	551	LGALS3BP	Galectin-3-binding protein (Basement membrane autoantigen p105) (Lectin galactoside-binding soluble 3-binding protein) (Mac-2-binding protein) (MAC2BP) (Mac-2 BP) (Tumor-associated antigen 90K)	183.9	143.8	118.1	148.2	134.8	137.4	127.1	132	59	125.9	107.7	85.5	84.6	117.3	1.39508	0.0759143
VYKPSAGJNSLYR	Hex5HexNAc4NeuAc2Fuc1	P02749	162	APOH	Beta-2-glycoprotein 1 (APC inhibitor) (Activated protein C-binding protein) (Anticardiolipin cofactor) (Apolipoprotein H) (Apo-H) (Beta-2-glycoprotein I) (B2GPI) (Beta(2)GPI)	908.9	993.9	1014.3	708	884	850.9	843.1	259.7	768.6	611.6	1003.2	826.6	687.6	293.5	1.3937	0.198453
AKJNTVTPGGK	Hex5HexNAc4NeuAc1Fuc1	P18077	55	RPL35A	60S ribosomal protein L35a (Cell growth-inhibiting gene 33 protein) (Large ribosomal subunit protein eL33)	133.2	177.7	197.4	207.2	154.3	156.3	186.7	151.1	68.2	79.5	99.4	141.7	92.8	238.1	1.39274	0.15727
ELHHLQEQJVSNAFLDK	Hex6HexNAc4NeuAc1Fuc2	P00450	762	CP	Ceruloplasmin (EC 1.16.3.1) (Ferroxidase)	197.3	327.7	157.8	200	292.4	135.3	203.7	83	127.8	120.8	276.1	179.5	134.1	166.1	1.3925	0.247838
GHVJITR	Hex5HexNAc4NeuAc1Fuc1	P00734	121	F2	Prothrombin (EC 3.4.21.5) (Coagulation factor II) [Cleaved into: Activation peptide fragment 1; Activation peptide fragment 2; Thrombin light chain; Thrombin heavy chain]	38.5	48.2	64.9	69.7	46.4	63.2	59.7	53.3	37	38.1	71.1	15	46.5	19.6	1.39202	0.243111
LSLHRPALEDLLLGSEAJLTCTLTGLR	Hex5HexNAc4NeuAc1Fuc2	P01876;P01877	144/131	IGHA1	Immunoglobulin heavy constant alpha 1 (Ig alpha-1 chain C region) (Ig alpha-1 chain C region BUR) (Ig alpha-1 chain C region TRO)	64	54.9	60.8	49.6	78	45.1	139.2	7	41.1	137.4	23.1	30.6	95.1	18.9	1.39185	0.323027
FJSSYLQGTNQITGR	Hex4HexNAc4NeuAc1	P04114	1523	APOB	Apolipoprotein B-100 (Apo B-100) [Cleaved into: Apolipoprotein B-48 (Apo B-48)]	79.3	208.7	216.8	168.4	129.4	92.9	846.9	168.9	258.2	228.7	122.8	74.6	313.2	88.3	1.3887	0.873872
VSJQTLSLFFTVLQDVPVR	Hex5HexNAc5Fuc2	P01023	1424	A2M	Alpha-2-macroglobulin (Alpha-2-M) (C3 and PZP-like alpha-2-macroglobulin domain-containing protein 5)	352.9	327.7	422.4	313.2	229.9	417.5	176.2	214.2	148.8	360.3	225	229.7	190.7	244.5	1.38842	0.217038
KLHINHNJLTESVGPLPK	Hex5HexNAc4NeuAc1Fuc1	P51884	127	LUM	Lumican (Keratan sulfate proteoglycan lumican) (KSPG lumican)	231.8	169.6	273.8	235.9	244.2	239	196	168.2	129.3	126.1	152.6	212.5	188	169.7	1.38721	0.0414602
VYKPSAGJNSLYR	Hex5HexNAc4NeuAc1Fuc1	P02749	162	APOH	Beta-2-glycoprotein 1 (APC inhibitor) (Activated protein C-binding protein) (Anticardiolipin cofactor) (Apolipoprotein H) (Apo-H) (Beta-2-glycoprotein I) (B2GPI) (Beta(2)GPI)	1205.7	1191.3	1422.1	1146.6	1207	1286.4	1305.5	598.6	1000.2	883	1428.2	986.3	1008.6	413.7	1.38711	0.130203
EEQFJSTYR	Hex4HexNAc4Fuc1	P01861	177	IGHG4	Immunoglobulin heavy constant gamma 4 (Ig gamma-4 chain C region)	987.3	288.6	500.1	535.9	406.1	2371	567.4	269.9	402.8	907.2	1499.4	502	179.7	317.4	1.38692	0.636128
TKPREEQFJSTFR	Hex4HexNAc4NeuAc1Fuc1	P01859	176	IGHG2	Immunoglobulin heavy constant gamma 2 (Ig gamma-2 chain C region) (Ig gamma-2 chain C region DOT) (Ig gamma-2 chain C region TIL) (Ig gamma-2 chain C region ZIE)	172.4	93.1	91.1	103.4	88.5	334.9	166.1	18.8	154.2	197.6	86.3	122.7	140.6	36.6	1.38676	0.478707
EHEGAIYPDJTTDFQR	Hex6HexNAc4NeuAc1Fuc2	P00450	138	CP	Ceruloplasmin (EC 1.16.3.1) (Ferroxidase)	114.5	167.6	101.4	125.5	168.5	76.6	111	44.6	79.6	55.4	155.3	104.4	85.5	99.2	1.38638	0.238971
GLTFQQJASSMCVPDQDTAIR	Hex4HexNAc5Fuc1	P01871	209	IGHM	Immunoglobulin heavy constant mu (Ig mu chain C region) (Ig mu chain C region BOT) (Ig mu chain C region GAL) (Ig mu chain C region OU)	71.5	265.8	77.9	104.5	71	91.5	74.7	126.4	97	79.2	38.9	70.4	56.5	78.1	1.385	0.496784
SWPAVGJCSSALR	Hex5HexNAc4NeuAc1Fuc1	P02790	187	HPX	Hemopexin (Beta-1B-glycoprotein)	944.7	1124.2	926.7	1066.9	1036.5	833	930	528.2	632.4	738.5	859.9	741.4	680.7	775.7	1.38436	0.0156232
LSLHRPALEDLLLGSEAJLTCTLTGLR	Hex5HexNAc4NeuAc2	P01876;P01877	144/131	IGHA1	Immunoglobulin heavy constant alpha 1 (Ig alpha-1 chain C region) (Ig alpha-1 chain C region BUR) (Ig alpha-1 chain C region TRO)	539.4	473.5	511.5	400.8	674.1	362.8	1104	165.9	373.8	1002.4	244.9	258.1	674.8	218.7	1.38369	0.330213
EEQFJSTFR	Hex4HexNAc3NeuAc1	P01859	176	IGHG2	Immunoglobulin heavy constant gamma 2 (Ig gamma-2 chain C region) (Ig gamma-2 chain C region DOT) (Ig gamma-2 chain C region TIL) (Ig gamma-2 chain C region ZIE)	466	333	352.3	365.5	449.9	448.4	495.2	290	289	386.1	287.7	259.4	290.4	302.1	1.38276	0.0213184
HAJWTLTPLK	Hex6HexNAc5NeuAc2	P27169	253	PON1	Serum paraoxonase/arylesterase 1 (PON 1) (EC 3.1.1.2) (EC 3.1.1.81) (EC 3.1.8.1) (Aromatic esterase 1) (A-esterase 1) (K-45) (Serum aryldialkylphosphatase 1)	283.1	318.5	199.2	272.9	187.6	182.7	306.5	102	153.2	209.8	196.9	218.7	122.2	263.2	1.3827	0.184628
GKEGHFYYJISEVK	Hex5HexNAc4NeuAc2Fuc1	P55058	64	PLTP	Phospholipid transfer protein (Lipid transfer protein II)	397.7	552.6	593.3	588.8	456	464.7	601.9	323.7	377.5	311.8	396.9	366.2	466.3	402.1	1.38211	0.0268491
ELGQMJLTEREKMDTGVK	Hex4HexNAc2	Q8IYA2	185	CCDC144CP	Putative coiled-coil domain-containing protein 144C (Coiled-coil domain-containing protein 144C pseudogene)	187.2	224.6	148.7	204.3	124	167.2	153.1	111.7	145.4	136.5	136.4	94.1	118.9	132	1.38183	0.0543671
DAGVVCTJETR	Hex8HexNAc6NeuAc3Fuc2	Q08380	125	LGALS3BP	Galectin-3-binding protein (Basement membrane autoantigen p105) (Lectin galactoside-binding soluble 3-binding protein) (Mac-2-binding protein) (MAC2BP) (Mac-2 BP) (Tumor-associated antigen 90K)	119.2	63.9	65.1	58.7	67.7	52	72.6	65.6	32	58.1	46.2	47.7	34.2	77.9	1.38015	0.20048
EHEGAIYPDJTTDFQR	Hex5HexNAc4NeuAc1Fuc2	P00450	138	CP	Ceruloplasmin (EC 1.16.3.1) (Ferroxidase)	66.2	97.4	83.1	110.1	90.5	78.8	91.8	43.6	57.7	39.6	168.5	36.9	57.8	43.9	1.37924	0.180514
KVJCTTQPCPTAK	Hex6HexNAc5NeuAc2Fuc1	P04275	2290	VWF	von Willebrand factor (vWF) [Cleaved into: von Willebrand antigen 2 (von Willebrand antigen II)]	73.5	90.7	102.1	123	79.9	97.1	104.3	77	34.9	49.9	44.3	96.7	52	132.4	1.37644	0.193944
NLFLJHSEJATAK	Hex7HexNAc5NeuAc1Fuc1	P00738;P00739	207/149	HP	Haptoglobin (Zonulin) [Cleaved into: Haptoglobin alpha chain; Haptoglobin beta chain]	683.3	562.6	588.5	710.4	463.7	599.1	469.2	546.7	383.2	465.8	461	255.1	370	481.9	1.37558	0.0789196
GHVJITR	Hex5HexNAc4NeuAc2Fuc1	P00734	121	F2	Prothrombin (EC 3.4.21.5) (Coagulation factor II) [Cleaved into: Activation peptide fragment 1; Activation peptide fragment 2; Thrombin light chain; Thrombin heavy chain]	48	121.3	141.2	153.9	105.8	153.9	109.5	121.6	84.2	58.1	161.1	23.4	113.5	44.3	1.37512	0.388726
GLTFQQJASSMCVPDQDTAIR	Hex4HexNAc4Fuc3	P01871	209	IGHM	Immunoglobulin heavy constant mu (Ig mu chain C region) (Ig mu chain C region BOT) (Ig mu chain C region GAL) (Ig mu chain C region OU)	55.2	131.8	65.4	57.1	82.7	48.3	74.5	103.3	63.1	49.2	31.7	38.1	36.1	53.1	1.3748	0.296226
DINSQQELQJITTDTR	Hex5HexNAc4NeuAc2	P10586	966	PTPRF	Receptor-type tyrosine-protein phosphatase F (EC 3.1.3.48) (Leukocyte common antigen related) (LAR)	264.7	202.6	205.4	247.4	171.8	189.2	257.3	163.8	123.7	213.7	166.4	140.4	147.9	163.7	1.37406	0.0421725
LDAPTNLQFVJETDSTVLVR	Hex5HexNAc4NeuAc2	P02751	1007	FN1	Fibronectin (FN) (Cold-insoluble globulin) (CIG) [Cleaved into: Anastellin; Ugl-Y1; Ugl-Y2; Ugl-Y3]	602.4	827.7	924.2	681.6	811.2	705.6	828.6	1003.3	273.3	335.2	704.2	219.2	729.6	652.2	1.37383	0.234729
HEEGHMLJCTCFGQGR	Hex5HexNAc4NeuAc1	P02751	542	FN1	Fibronectin (FN) (Cold-insoluble globulin) (CIG) [Cleaved into: Anastellin; Ugl-Y1; Ugl-Y2; Ugl-Y3]	76.7	98.9	132.7	90.3	118.5	99.4	147.6	125.3	49.4	12.4	113.2	32.4	138.7	85	1.37329	0.333347
TPLTAJITK	Hex3HexNAc3Fuc1	P01877	205	IGHA2	Immunoglobulin heavy constant alpha 2 (Ig alpha-2 chain C region) (Ig alpha-2 chain C region BUT) (Ig alpha-2 chain C region LAN)	174.3	189	170.2	162.5	163.9	206.3	550	68.1	180.2	368	267.7	154.8	80.1	58.7	1.37245	0.427301
JVTAEQAR	Hex8HexNAc5NeuAc1Fuc2	P00748	249	F12	Coagulation factor XII (EC 3.4.21.38) (Hageman factor) (HAF) [Cleaved into: Coagulation factor XIIa heavy chain; Beta-factor XIIa part 1; Coagulation factor XIIa light chain (Beta-factor XIIa part 2)]	54.9	50	42.7	52.5	40.5	38.8	76.3	29.2	26.6	59.5	35.8	39.4	28.3	40.5	1.37177	0.148473
JHSCEPCQTLAVR	Hex5HexNAc4NeuAc1	P00748	433	F12	Coagulation factor XII (EC 3.4.21.38) (Hageman factor) (HAF) [Cleaved into: Coagulation factor XIIa heavy chain; Beta-factor XIIa part 1; Coagulation factor XIIa light chain (Beta-factor XIIa part 2)]	440	546.8	442.2	528.7	365.6	359.5	572.5	309.1	321.4	333.2	462.8	318.9	323.7	305.2	1.37106	0.0461078
KVCQDCPLLAPLJDTR	Hex6HexNAc3NeuAc1Fuc2	P02765	156	AHSG	Alpha-2-HS-glycoprotein (Alpha-2-Z-globulin) (Ba-alpha-2-glycoprotein) (Fetuin-A) [Cleaved into: Alpha-2-HS-glycoprotein chain A; Alpha-2-HS-glycoprotein chain B]	60.3	44.4	45.9	50.6	35.9	38.2	46.4	39.4	27	44.5	31.6	24.3	19.4	48.5	1.37069	0.138707
QGNJHTCTWK	Hex4HexNAc3NeuAc1Fuc1	Q16610	354	ECM1	Extracellular matrix protein 1 (Secretory component p85)	533.7	593.9	822.1	621	853.1	540.2	813.9	565.3	434.3	528.7	325.7	449.6	416.3	770.6	1.36883	0.123951
SVQEIQATFFYFTPJKTEDTIFLR	Hex8HexNAc7NeuAc3Fuc1	P02763;P19652	72/72	ORM1	Alpha-1-acid glycoprotein 1 (AGP 1) (Orosomucoid-1) (OMD 1)	59.6	59.1	64.5	122.5	53.9	71.3	114.6	42.8	43.8	58.2	150.3	27.1	36.8	39.6	1.36854	0.293596
TJFTTK	Hex4HexNAc3Fuc1	P49639	235	HOXA1	Homeobox protein Hox-A1 (Homeobox protein Hox-1F)	48.3	55.6	44.5	42.8	45.1	53.3	159.9	16.7	48.2	99.2	80.3	44.5	20.8	18.8	1.36834	0.452026
SWPAVGJCSSALR	Hex5HexNAc4NeuAc2Fuc1	P02790	187	HPX	Hemopexin (Beta-1B-glycoprotein)	857.1	947.4	868.6	882	848	696.7	846.9	556.1	555.9	683.5	803.3	504.1	594.3	650.8	1.36769	0.0156963
QGNJHTCTWK	Hex4HexNAc3Fuc1	Q16610	354	ECM1	Extracellular matrix protein 1 (Secretory component p85)	128.7	243.2	242.2	208.7	284.1	248.5	265.4	181	177.6	127.2	125.8	130.5	192.6	250.8	1.36719	0.172998
EEQFJSTFR	Hex5HexNAc3NeuAc1	P01859	176	IGHG2	Immunoglobulin heavy constant gamma 2 (Ig gamma-2 chain C region) (Ig gamma-2 chain C region DOT) (Ig gamma-2 chain C region TIL) (Ig gamma-2 chain C region ZIE)	209.8	190.8	192.1	160.8	213.3	237.9	307.3	108.7	167.1	230.6	149.2	149.9	154.2	146.6	1.36672	0.0942316
EEQFJSTFR	Hex6HexNAc4Fuc1	P01859	176	IGHG2	Immunoglobulin heavy constant gamma 2 (Ig gamma-2 chain C region) (Ig gamma-2 chain C region DOT) (Ig gamma-2 chain C region TIL) (Ig gamma-2 chain C region ZIE)	31.4	22.8	18.1	28.2	26.3	19	14.6	6.9	20.9	13.4	17.8	17.6	30.1	10.7	1.36627	0.277138
GGSSGWSGGLAQJR	Hex5HexNAc4NeuAc2Fuc1	P07357	437	C8A	Complement component C8 alpha chain (Complement component 8 subunit alpha)	147.2	224.6	227.3	116.5	232.8	152.3	164.2	51.9	141.8	94.4	122.6	185.1	93.9	236.3	1.36598	0.278635
DAGVVCTJETR	Hex7HexNAc6NeuAc2Fuc1	Q08380	125	LGALS3BP	Galectin-3-binding protein (Basement membrane autoantigen p105) (Lectin galactoside-binding soluble 3-binding protein) (Mac-2-binding protein) (MAC2BP) (Mac-2 BP) (Tumor-associated antigen 90K)	33.5	17.9	21.9	31.3	21.5	15.8	25.2	22.5	12.8	13.8	13	14.6	10.4	35.4	1.36408	0.243321
EEQFJSTFR	Hex5HexNAc3NeuAc1Fuc1	P01859	176	IGHG2	Immunoglobulin heavy constant gamma 2 (Ig gamma-2 chain C region) (Ig gamma-2 chain C region DOT) (Ig gamma-2 chain C region TIL) (Ig gamma-2 chain C region ZIE)	296.1	268.5	287	249	291.7	252.5	317.6	142.9	277.1	237.1	180.2	177.8	178.2	245.5	1.36391	0.0444203
MSGREETEKVJTSPSVNTK	Hex5HexNAc4	Q9ULD9	1400	ZNF608	Zinc finger protein 608 (Renal carcinoma antigen NY-REN-36)	212.6	263.2	273.1	277.7	256.8	418.4	365.6	204.3	234.2	257.6	201.3	157.5	263.7	200.2	1.36121	0.100769
IIVPLNNREJISDPTSPLR	Hex5HexNAc4NeuAc1	P01591	71	JCHAIN	Immunoglobulin J chain (Joining chain of multimeric IgA and IgM)	162.8	341.1	150.4	187.9	174.4	979.5	178.7	170.6	483.7	215	144.9	279.6	144.7	160.4	1.36019	0.805914
VELEDFNGJR	Hex4HexNAc3NeuAc1Fuc1	O75636	189	FCN3	Ficolin-3 (Collagen/fibrinogen domain-containing lectin 3 p35) (Collagen/fibrinogen domain-containing protein 3) (Hakata antigen)	361.9	329.6	319.4	304	346.3	224.8	486.1	298.5	237.6	218.9	223	233.4	319.5	215.3	1.35844	0.0918482
SVQEIQATFFYFTPJKTEDTIFLR	Hex8HexNAc7NeuAc3Fuc2	P02763;P19652	72/72	ORM1	Alpha-1-acid glycoprotein 1 (AGP 1) (Orosomucoid-1) (OMD 1)	59.6	94.1	115	237.2	78.7	132	178.8	74.6	57.2	89.4	242.6	85.3	71.2	39	1.35811	0.437648
LHINHNJLTESVGPLPK	Hex4HexNAc5NeuAc1Fuc1	P51884	127	LUM	Lumican (Keratan sulfate proteoglycan lumican) (KSPG lumican)	100.9	95.3	117	131.3	117.6	114.8	112.4	101.7	60.9	91.7	73.3	80.7	93.1	80	1.35759	0.0244424
QJQCFYJSSYLNVQR	Hex7HexNAc6NeuAc1Fuc1	P19652	88	ORM2	Alpha-1-acid glycoprotein 2 (AGP 2) (Orosomucoid-2) (OMD 2)	72.9	74	71.2	108.7	65.9	100.9	76	61.4	57.9	61.8	77.4	48.9	61.4	50.9	1.35716	0.0555099
YKJNSDISSTR	Hex6HexNAc3Fuc1	P01871	46	IGHM	Immunoglobulin heavy constant mu (Ig mu chain C region) (Ig mu chain C region BOT) (Ig mu chain C region GAL) (Ig mu chain C region OU)	218.7	395.2	285.5	212.1	205.2	329.9	147.7	162.4	460.1	99.9	106.1	285.7	58.1	150.2	1.35675	0.328375
ANQQLJFTEAK	Hex5HexNAc4NeuAc1	Q9Y5Y7	53	LYVE1	Lymphatic vessel endothelial hyaluronic acid receptor 1 (LYVE-1) (Cell surface retention sequence-binding protein 1) (CRSBP-1) (Extracellular link domain-containing protein 1) (Hyaluronic acid receptor)	225.2	207.4	248.5	296.8	176.4	275.4	128	111.1	210.6	195.1	144.4	167.6	163.3	156.5	1.35617	0.19082
EEQFJSTYR	Hex2HexNAc3	P01861	177	IGHG4	Immunoglobulin heavy constant gamma 4 (Ig gamma-4 chain C region)	198.3	29.5	68.9	90.3	48	443.9	106.3	20.2	65.2	201.7	281.9	133.7	0	24.1	1.35553	0.859518
ITYSIVQTJCSK	Hex7HexNAc5NeuAc2	P01042	205	KNG1	Kininogen-1 (Alpha-2-thiol proteinase inhibitor) (Fitzgerald factor) (High molecular weight kininogen) (HMWK) (Williams-Fitzgerald-Flaujeac factor) [Cleaved into: Kininogen-1 heavy chain; T-kinin (Ile-Ser-Bradykinin); Bradykinin (Kallidin I); Lysyl-bradykinin (Kallidin II); Kininogen-1 light chain; Low molecular weight growth-promoting factor]	198.4	200.4	256	320.6	159.6	298.9	276.2	249.2	148	217.2	268.2	101.9	129.3	148.1	1.35518	0.227173
JHSCEPCQTLAVR	Hex5HexNAc4NeuAc2	P00748	433	F12	Coagulation factor XII (EC 3.4.21.38) (Hageman factor) (HAF) [Cleaved into: Coagulation factor XIIa heavy chain; Beta-factor XIIa part 1; Coagulation factor XIIa light chain (Beta-factor XIIa part 2)]	916.2	943.1	937.1	1202.6	689.1	536.7	1280.2	565	438	874.7	907.1	596.9	764.4	657.1	1.35431	0.236187
DAGVVCTJETR	Hex5HexNAc4NeuAc2Fuc1	Q08380	125	LGALS3BP	Galectin-3-binding protein (Basement membrane autoantigen p105) (Lectin galactoside-binding soluble 3-binding protein) (Mac-2-binding protein) (MAC2BP) (Mac-2 BP) (Tumor-associated antigen 90K)	533.7	427.2	335.5	341.2	373	184.4	368.5	299.6	195.9	249.2	234.4	178.7	162.8	572.6	1.35406	0.294869
NEEYJK	Hex8HexNAc6NeuAc2Fuc2	P02763;P19652	56/56	ORM1	Alpha-1-acid glycoprotein 1 (AGP 1) (Orosomucoid-1) (OMD 1)	23.5	26.5	29	27.6	27.2	30.3	62.1	24.2	16.8	37.4	34	14.2	19.7	20.8	1.35368	0.307112
SWPAVGJCSSALR	Hex6HexNAc4NeuAc1Fuc2	P02790	187	HPX	Hemopexin (Beta-1B-glycoprotein)	365.8	434.4	306.3	360.1	409.2	229.4	376.4	152.2	191.2	343.6	255.6	317.6	253.7	319.6	1.35348	0.162301
VTVRPGESVMVJISAK	Hex5HexNAc5Fuc1	Q9Y6R7	91	FCGBP	IgGFc-binding protein (Fcgamma-binding protein antigen) (FcgammaBP)	68.4	76.8	82.6	57	98.3	118.4	66.6	58.6	73.2	98.1	34.7	63.3	52.8	39.1	1.35326	0.220457
JYTLTGR	Hex5HexNAc5NeuAc2Fuc1	P10643	754	C7	Complement component C7	50.4	38.2	28.7	33	34.6	26.1	27.8	32	19.4	24.9	26.4	28.8	19	26.1	1.35221	0.115194
CGLVPVLAENYJK	Hex5HexNAc2	P02787	432	TF	Serotransferrin (Transferrin) (Beta-1 metal-binding globulin) (Siderophilin)	556.5	180.2	216.7	194.5	300.2	192.3	154.9	235.1	122.9	193.5	177.4	208.9	141	250.6	1.35046	0.471521
PALEDLLLGSEAJLTCTLTGLR	Hex4HexNAc3	P01876;P01877	144/131	IGHA1	Immunoglobulin heavy constant alpha 1 (Ig alpha-1 chain C region) (Ig alpha-1 chain C region BUR) (Ig alpha-1 chain C region TRO)	157.5	116.7	162.7	114.8	297.6	134.5	389.8	34.9	93.8	457.5	61.5	86.1	221.8	62.9	1.34865	0.375181
GLTFQQJASSMCVPDQDTAIR	Hex4HexNAc4NeuAc1Fuc1	P01871	209	IGHM	Immunoglobulin heavy constant mu (Ig mu chain C region) (Ig mu chain C region BOT) (Ig mu chain C region GAL) (Ig mu chain C region OU)	731.6	1434	772.3	952.1	761.9	1077.9	922.8	734.8	1049.2	748	549.5	568	556	727.5	1.34859	0.152375
ADTHDEILEGLNFJLTEIPEAQIHEGFQELLR	Hex5HexNAc4	P01009	107	SERPINA1	Alpha-1-antitrypsin (Alpha-1 protease inhibitor) (Alpha-1-antiproteinase) (Serpin A1) [Cleaved into: Short peptide from AAT (SPAAT)]	66.7	62.1	63.4	62.9	58.2	42.1	86.9	43.4	50	53.8	52.7	61.7	34.6	31.9	1.34806	0.132107
TPLTAJITK	Hex5HexNAc4Fuc1	P01877	205	IGHA2	Immunoglobulin heavy constant alpha 2 (Ig alpha-2 chain C region) (Ig alpha-2 chain C region BUT) (Ig alpha-2 chain C region LAN)	994.1	1168.8	1010	892.2	1011.2	1172.5	2927.6	489.4	943.5	1937.6	1486.4	1008.8	504.1	447.6	1.34603	0.432039
JGSVSR	Hex5HexNAc4NeuAc1Fuc1	O00391;Q5DX21	243/389	QSOX1	Sulfhydryl oxidase 1 (hQSOX) (EC 1.8.3.2) (Quiescin Q6)	12.9	14.8	12.8	15.1	14.5	12.5	16.6	14.5	9.3	14.2	5.8	12.1	7.6	10.2	1.346	0.123455
LNAENJATFYFK	Hex5HexNAc4NeuAc1Fuc1	P01042	294	KNG1	Kininogen-1 (Alpha-2-thiol proteinase inhibitor) (Fitzgerald factor) (High molecular weight kininogen) (HMWK) (Williams-Fitzgerald-Flaujeac factor) [Cleaved into: Kininogen-1 heavy chain; T-kinin (Ile-Ser-Bradykinin); Bradykinin (Kallidin I); Lysyl-bradykinin (Kallidin II); Kininogen-1 light chain; Low molecular weight growth-promoting factor]	834.7	965.7	798.5	862.1	940.2	831.3	776	518.4	574.9	652.3	800.5	670.5	547.4	708.4	1.34346	0.0162715
QDQCIYJTTYLNVQR	Hex8HexNAc7NeuAc1Fuc1	P02763	93	ORM1	Alpha-1-acid glycoprotein 1 (AGP 1) (Orosomucoid-1) (OMD 1)	15.2	19.6	25.9	38.3	18.3	19.5	20.2	18.3	10.8	16.4	20.9	15.6	17.1	17.8	1.34303	0.232332
EVFVHPJYSK	Hex5HexNAc4NeuAc2Fuc1	P04070	290	PROC	Vitamin K-dependent protein C (EC 3.4.21.69) (Anticoagulant protein C) (Autoprothrombin IIA) (Blood coagulation factor XIV) [Cleaved into: Vitamin K-dependent protein C light chain; Vitamin K-dependent protein C heavy chain; Activation peptide]	168.6	233.7	155.6	129.5	186.1	179.8	135.6	70	153.8	104.2	145.4	140.3	106.5	165.5	1.34233	0.16695
EJLTAPGSDSAVFFEQGTTR	Hex5HexNAc4NeuAc1Fuc1	P00450	397	CP	Ceruloplasmin (EC 1.16.3.1) (Ferroxidase)	197.1	274	227.6	245	274.7	183.9	210.5	155.5	173.9	151.3	259.8	140	166.6	156.1	1.34043	0.0644137
KANQQLJFTEAK	Hex7HexNAc6NeuAc2	Q9Y5Y7	53	LYVE1	Lymphatic vessel endothelial hyaluronic acid receptor 1 (LYVE-1) (Cell surface retention sequence-binding protein 1) (CRSBP-1) (Extracellular link domain-containing protein 1) (Hyaluronic acid receptor)	196.7	167.3	285.2	279.9	166	171.3	148.4	128.6	166.8	147.6	119.2	153.8	157.2	182.6	1.34003	0.149852
ITYSIVQTJCSKENFLFLTPDCK	Hex6HexNAc5NeuAc3Fuc1	P01042	205	KNG1	Kininogen-1 (Alpha-2-thiol proteinase inhibitor) (Fitzgerald factor) (High molecular weight kininogen) (HMWK) (Williams-Fitzgerald-Flaujeac factor) [Cleaved into: Kininogen-1 heavy chain; T-kinin (Ile-Ser-Bradykinin); Bradykinin (Kallidin I); Lysyl-bradykinin (Kallidin II); Kininogen-1 light chain; Low molecular weight growth-promoting factor]	431.1	276.6	456.8	457.6	217.4	524.6	487.8	475.2	362	463.8	271.9	159.8	202.9	194.2	1.33905	0.335119
CIQAJYSLMENGKIK	Hex6HexNAc3NeuAc2Fuc1	P05090	65	APOD	Apolipoprotein D (Apo-D) (ApoD)	135.3	164.5	226.5	159	357.5	183	271.9	140.8	150.5	168.1	193.1	124.3	152.4	189.3	1.33903	0.286003
TPLTAJITK	Hex4HexNAc3Fuc1	P01877	205	IGHA2	Immunoglobulin heavy constant alpha 2 (Ig alpha-2 chain C region) (Ig alpha-2 chain C region BUT) (Ig alpha-2 chain C region LAN)	499.8	499.8	493.7	441.6	476.4	583.3	1495.5	189	467.4	996.9	778.4	447.9	234.2	241.6	1.33817	0.450722
HEEGHMLJCTCFGQGR	Hex6HexNAc5NeuAc3	P02751	542	FN1	Fibronectin (FN) (Cold-insoluble globulin) (CIG) [Cleaved into: Anastellin; Ugl-Y1; Ugl-Y2; Ugl-Y3]	40.1	36.4	41.1	35.5	40.3	45.4	46.8	44.6	21.7	25	32.6	21.8	26.8	41	1.3377	0.0946283
CIQAJYSLMENGK	Hex6HexNAc4NeuAc1Fuc1	P05090	65	APOD	Apolipoprotein D (Apo-D) (ApoD)	111.5	100.5	149	115.8	239.2	101.3	265.1	79.6	101.2	204.6	92.8	87.5	139.8	103.8	1.33745	0.427314
AALAAFNAQNJGSNFQLEEISR	Hex7HexNAc5NeuAc2Fuc3	P02765	176	AHSG	Alpha-2-HS-glycoprotein (Alpha-2-Z-globulin) (Ba-alpha-2-glycoprotein) (Fetuin-A) [Cleaved into: Alpha-2-HS-glycoprotein chain A; Alpha-2-HS-glycoprotein chain B]	36.6	78.3	57.9	50.4	54.8	59.7	61.4	54.3	38.7	49.5	66.3	21.8	38.1	29.8	1.33702	0.234707
TMFPJLTDVR	Hex5HexNAc4NeuAc2Fuc1	P06681	651	C2	Complement C2 (EC 3.4.21.43) (C3/C5 convertase) [Cleaved into: Complement C2b fragment; Complement C2a fragment]	93.1	115.3	84.6	92.3	107.7	97.2	86	52.3	53.5	78.6	83	83.6	71.2	83.6	1.33689	0.0502924
MDGASJVTCINSR	Hex6HexNAc5NeuAc3Fuc1	P08603	1029	CFH	Complement factor H (H factor 1)	39.2	46.7	43.4	56.6	35.2	72.7	44.3	48.9	25.5	45.9	46.3	22.2	32	32.4	1.33531	0.216518
LSLHRPALEDLLLGSEAJLTCTLTGLR	Hex5HexNAc4NeuAc1	P01876;P01877	144/131	IGHA1	Immunoglobulin heavy constant alpha 1 (Ig alpha-1 chain C region) (Ig alpha-1 chain C region BUR) (Ig alpha-1 chain C region TRO)	458.2	346.7	414.5	325.7	697.5	363.5	923.5	159.2	254.4	1020.1	212.5	257.9	539.9	202	1.33394	0.371081
EEQFJSTYR	Hex5HexNAc4	P01861	177	IGHG4	Immunoglobulin heavy constant gamma 4 (Ig gamma-4 chain C region)	403.5	109.2	180.6	236.4	173.3	873.2	234.1	83.2	165.9	334.7	745	186.5	52.9	88.9	1.33384	0.556133
MDGASJVTCINSR	Hex5HexNAc5Fuc1	P08603	1029	CFH	Complement factor H (H factor 1)	210.8	167.7	167.2	207.5	174.9	127	151.2	201.5	112.2	120.3	112.9	101.9	98	157.7	1.33367	0.120421
NEEYJK	Hex6HexNAc5NeuAc3Fuc2	P02763;P19652	56/56	ORM1	Alpha-1-acid glycoprotein 1 (AGP 1) (Orosomucoid-1) (OMD 1)	207	349.4	545.4	441.2	321.7	493.4	739.4	512.9	217.3	357.2	667.5	124.6	299.3	144.8	1.33306	0.427776
EHEGAIYPDJTTDFQR	Hex7HexNAc5NeuAc2Fuc3	P00450	138	CP	Ceruloplasmin (EC 1.16.3.1) (Ferroxidase)	180.1	307.9	180.4	225.2	224	371.2	248.7	131	154.7	178.3	383.1	117.7	175.3	163.7	1.33264	0.255929
AVJITSENLIDDVVSLIR	Hex5HexNAc4NeuAc2Fuc1	P02748	415	C9	Complement component C9 [Cleaved into: Complement component C9a; Complement component C9b]	350.3	503.8	284	441.1	401	401	411.7	173.1	179.6	408.2	298.8	492.1	231.3	312.9	1.33249	0.207752
VVJSTTGPGEHLR	Hex4HexNAc5NeuAc1	P07996	1067	THBS1	Thrombospondin-1 (Glycoprotein G)	73.9	42.7	40.8	57	34.3	40.9	58.3	43.2	28.2	36.7	61.3	31.8	26.5	33.8	1.3304	0.232259
EHEAQSJASLDVFLGHTNVEELMK	Hex5HexNAc4NeuAc2Fuc1	P00736	514	C1R	Complement C1r subcomponent (EC 3.4.21.41) (Complement component 1 subcomponent r) [Cleaved into: Complement C1r subcomponent heavy chain; Complement C1r subcomponent light chain]	137.7	208.8	138.4	154.2	185.8	208.4	139.1	70.1	138.8	121.9	127.2	150.5	107.8	165.3	1.32985	0.158205
LGJWSAMPSCK	Hex5HexNAc4NeuAc1Fuc1	P02749	253	APOH	Beta-2-glycoprotein 1 (APC inhibitor) (Activated protein C-binding protein) (Anticardiolipin cofactor) (Apolipoprotein H) (Apo-H) (Beta-2-glycoprotein I) (B2GPI) (Beta(2)GPI)	589.9	984	630.1	486.8	625.9	496.4	748.7	286.5	625.9	409.9	863.8	420	523.3	301.1	1.32978	0.255975
VTQVYAEJGTVLQGSTVASVYK	Hex6HexNAc5NeuAc2Fuc1	P27169	324	PON1	Serum paraoxonase/arylesterase 1 (PON 1) (EC 3.1.1.2) (EC 3.1.1.81) (EC 3.1.8.1) (Aromatic esterase 1) (A-esterase 1) (K-45) (Serum aryldialkylphosphatase 1)	175.6	217.3	201	329.8	205.6	259.5	204.7	191.6	206.1	161.6	260.4	83.1	166.8	130.3	1.32803	0.224412
LSLHRPALEDLLLGSEAJLTCTLTGLR	Hex3HexNAc3	P01876;P01877	144/131	IGHA1	Immunoglobulin heavy constant alpha 1 (Ig alpha-1 chain C region) (Ig alpha-1 chain C region BUR) (Ig alpha-1 chain C region TRO)	149.4	111.3	141.8	98.7	241.5	123.3	377.9	34.7	88.6	415.9	58.5	85	210.7	44.1	1.32683	0.393439
YKJNSDISSTR	Hex5HexNAc2	P01871	46	IGHM	Immunoglobulin heavy constant mu (Ig mu chain C region) (Ig mu chain C region BOT) (Ig mu chain C region GAL) (Ig mu chain C region OU)	1400.8	1923.8	1087.2	723.5	1165	1016.1	875.1	1133.1	1733.6	428.9	842.1	786.4	341.9	914.1	1.32546	0.369268
ADGTVNQIEGEATPVJLTEPAK	Hex6HexNAc4NeuAc2	P05090	98	APOD	Apolipoprotein D (Apo-D) (ApoD)	102.1	121.3	121.3	100.2	211.4	90.5	156.9	97.7	98.2	90.2	106.6	73.3	82.3	134.7	1.32313	0.24262
VTQJLTLIEESLTSEFIHDIDRELK	Hex5HexNAc4NeuAc2	P36955	285	SERPINF1	Pigment epithelium-derived factor (PEDF) (Cell proliferation-inducing gene 35 protein) (EPC-1) (Serpin F1)	450.2	435.5	286.2	467.6	231.9	435.8	315.1	217.8	165.9	326.6	208.7	489.9	206.2	368.5	1.32199	0.289077
JTTCQDLQIEVTVK	Hex4HexNAc7NeuAc1Fuc1	P0C0L4;P0C0L5	1391/1391	C4A	Complement C4-A (Acidic complement C4) (C3 and PZP-like alpha-2-macroglobulin domain-containing protein 2) [Cleaved into: Complement C4 beta chain; Complement C4-A alpha chain; C4a anaphylatoxin; C4b-A; C4d-A; Complement C4 gamma chain]	232.1	417	252.3	352.1	214.5	282.6	275.6	189.1	157.3	317.6	232.2	162.3	197.4	277.5	1.32138	0.193944
DAGVVCTJETR	Hex7HexNAc6NeuAc3Fuc1	Q08380	125	LGALS3BP	Galectin-3-binding protein (Basement membrane autoantigen p105) (Lectin galactoside-binding soluble 3-binding protein) (Mac-2-binding protein) (MAC2BP) (Mac-2 BP) (Tumor-associated antigen 90K)	35.6	21.4	16.2	19.2	29	11.3	24.7	25.6	12.1	13.1	19.3	13.3	8.5	27.3	1.32047	0.415171
SVQEIQATFFYFTPJKTEDTIFLR	Hex6HexNAc5NeuAc2Fuc1	P02763;P19652	72/72	ORM1	Alpha-1-acid glycoprotein 1 (AGP 1) (Orosomucoid-1) (OMD 1)	507.9	523.8	902.7	1667	484.9	814.4	731.2	646.2	387.3	728.2	1094.6	322.9	690.9	397.2	1.31978	0.501955
HGAGAGGTRJISGTSK	Hex5HexNAc4NeuAc2	P13196;P22557	282/228	ALAS1	5-aminolevulinate synthase, non-specific, mitochondrial (ALAS-H) (EC 2.3.1.37) (5-aminolevulinic acid synthase 1) (Delta-ALA synthase 1) (Delta-aminolevulinate synthase 1)	278.7	241.7	315.9	315.2	198.5	260.5	238.5	162.9	191.8	229.5	291.5	175.1	117.8	232.8	1.31939	0.152335
CKGJESSLWDCPAR	Hex5HexNAc4NeuAc1Fuc1	Q86VB7	1001	CD163	Scavenger receptor cysteine-rich type 1 protein M130 (Hemoglobin scavenger receptor) (CD antigen CD163) [Cleaved into: Soluble CD163 (sCD163)]	312.3	147.3	246.9	213.9	183.6	126.2	179.5	281.4	225.7	136.8	78.3	122.2	108.8	116.4	1.31797	0.33657
TPLTAJITK	Hex5HexNAc5NeuAc2Fuc1	P01877	205	IGHA2	Immunoglobulin heavy constant alpha 2 (Ig alpha-2 chain C region) (Ig alpha-2 chain C region BUT) (Ig alpha-2 chain C region LAN)	302.5	360	200.3	352.1	99.9	220.8	449.5	82.1	169.1	382.4	311.1	288.6	170.6	102.5	1.31778	0.531387
NEEYJK	Hex8HexNAc6NeuAc3Fuc2	P02763;P19652	56/56	ORM1	Alpha-1-acid glycoprotein 1 (AGP 1) (Orosomucoid-1) (OMD 1)	17.2	25.6	25.9	18.4	22.1	28.3	41.9	16.9	13.7	29.4	17.2	24.1	16.2	18.7	1.31718	0.279402
EEQFJSTYR	Hex4HexNAc4NeuAc1	P01861	177	IGHG4	Immunoglobulin heavy constant gamma 4 (Ig gamma-4 chain C region)	84.5	21.7	49.8	49.8	28.4	192.6	52.6	19.3	39.4	88.6	124.2	48.4	25	19.2	1.31667	0.715047
SWPAVGJCSSALR	Hex6HexNAc3NeuAc1	P02790	187	HPX	Hemopexin (Beta-1B-glycoprotein)	334.9	131.4	194.9	235.4	133.4	157.4	201.9	158.9	166.4	153.6	143.5	112.4	126.2	194.4	1.31637	0.313183
YKJNSDISSTR	Hex5HexNAc4NeuAc2	P01871	46	IGHM	Immunoglobulin heavy constant mu (Ig mu chain C region) (Ig mu chain C region BOT) (Ig mu chain C region GAL) (Ig mu chain C region OU)	603.9	703.2	802.7	377.9	620.6	413.6	352.9	1036.4	427.7	195.2	321.3	373.3	128.1	462.6	1.3159	0.368037
LSLHRPALEDLLLGSEAJLTCTLTGLR	Hex4HexNAc3NeuAc1	P01876;P01877	144/131	IGHA1	Immunoglobulin heavy constant alpha 1 (Ig alpha-1 chain C region) (Ig alpha-1 chain C region BUR) (Ig alpha-1 chain C region TRO)	404.2	319.1	344.3	271.1	501.1	265.7	753.9	140	230.9	810.9	196.5	210.9	409.8	174.8	1.31539	0.381271
LGJWSAMPSCK	Hex6HexNAc5NeuAc1Fuc1	P02749	253	APOH	Beta-2-glycoprotein 1 (APC inhibitor) (Activated protein C-binding protein) (Anticardiolipin cofactor) (Apolipoprotein H) (Apo-H) (Beta-2-glycoprotein I) (B2GPI) (Beta(2)GPI)	154	248.5	145.2	141.9	161.1	133.4	195.8	73.1	130.4	124.5	176.5	169.7	113.7	109.3	1.31509	0.207752
EGHFYYJISEVK	Hex5HexNAc4NeuAc2Fuc1	P55058	64	PLTP	Phospholipid transfer protein (Lipid transfer protein II)	527.3	613.5	703.7	708	611.3	521.6	563.3	485.2	445.9	396.8	493.9	352.8	487.2	571.5	1.31404	0.038328
MFSQJDTR	Hex6HexNAc5NeuAc3Fuc1	P02750	325	LRG1	Leucine-rich alpha-2-glycoprotein (LRG)	226.6	319.9	330.2	497.7	198.1	215.8	302.7	233.9	140.2	385.3	219.8	243.6	176.7	193.4	1.3127	0.334067
AALAAFNAQNJGSNFQLEEISR	Hex6HexNAc4NeuAc2	P02765	176	AHSG	Alpha-2-HS-glycoprotein (Alpha-2-Z-globulin) (Ba-alpha-2-glycoprotein) (Fetuin-A) [Cleaved into: Alpha-2-HS-glycoprotein chain A; Alpha-2-HS-glycoprotein chain B]	133	226.6	145.1	131.6	165.9	170.2	127.8	121	105.2	139	134.9	108	106.3	124.1	1.3121	0.0788851
VELEDFNGJR	Hex4HexNAc5NeuAc2Fuc1	O75636	189	FCN3	Ficolin-3 (Collagen/fibrinogen domain-containing lectin 3 p35) (Collagen/fibrinogen domain-containing protein 3) (Hakata antigen)	118.5	72.3	128.7	126.3	56.5	47.1	97.4	72.2	140.1	56.1	62.3	65.7	33.4	63.3	1.3117	0.447081
EHEGAIYPDJTTDFQR	Hex6HexNAc5NeuAc4Fuc1	P00450	138	CP	Ceruloplasmin (EC 1.16.3.1) (Ferroxidase)	42	74.2	29.3	39.5	49.3	28.3	37.9	16	24.5	28.1	60.7	39.1	23.6	37.2	1.31108	0.375319
TLLJASR	Hex5HexNAc5NeuAc2Fuc1	P01880	367	IGHD	Immunoglobulin heavy constant delta (Ig delta chain C region) (Ig delta chain C region NIG-65) (Ig delta chain C region WAH)	20	37	429.4	38.3	45.3	45.3	77.1	26.7	82.1	248.2	32.9	34.6	75.7	28.7	1.30913	0.964662
ITYSIVQTJCSK	Hex3HexNAc3NeuAc1	P01042	205	KNG1	Kininogen-1 (Alpha-2-thiol proteinase inhibitor) (Fitzgerald factor) (High molecular weight kininogen) (HMWK) (Williams-Fitzgerald-Flaujeac factor) [Cleaved into: Kininogen-1 heavy chain; T-kinin (Ile-Ser-Bradykinin); Bradykinin (Kallidin I); Lysyl-bradykinin (Kallidin II); Kininogen-1 light chain; Low molecular weight growth-promoting factor]	542	314.8	566.6	583.1	294.8	401.3	438.6	290.2	321.6	292.8	499.7	366	167.1	463.1	1.30856	0.312224
EEQFJSTFR	Hex3HexNAc2Fuc1	P01859	176	IGHG2	Immunoglobulin heavy constant gamma 2 (Ig gamma-2 chain C region) (Ig gamma-2 chain C region DOT) (Ig gamma-2 chain C region TIL) (Ig gamma-2 chain C region ZIE)	2416.7	1917.7	2051.1	2233.6	2292.6	3554.2	2925.1	607.2	2645.4	2697.8	1969.6	1525.7	2830.1	1018.1	1.30819	0.336728
GLJVTLSSTGR	Hex4HexNAc4NeuAc1	P0C0L4;P0C0L5	1328/1328	C4A	Complement C4-A (Acidic complement C4) (C3 and PZP-like alpha-2-macroglobulin domain-containing protein 2) [Cleaved into: Complement C4 beta chain; Complement C4-A alpha chain; C4a anaphylatoxin; C4b-A; C4d-A; Complement C4 gamma chain]	109.6	161	115.7	171.1	100.8	123.3	102.1	89.5	74.7	122.4	113.4	74.4	89.3	111.9	1.30787	0.148315
DTFVJASR	Hex5HexNAc3NeuAc1	P05155	238	SERPING1	Plasma protease C1 inhibitor (C1 Inh) (C1Inh) (C1 esterase inhibitor) (C1-inhibiting factor) (Serpin G1)	119.2	39.8	101.2	102.1	62.5	74.2	46.9	54.1	35.8	50.6	71.5	68.2	50	87.2	1.30786	0.478358
ITYSIVQTJCSK	Hex3HexNAc2	P01042	205	KNG1	Kininogen-1 (Alpha-2-thiol proteinase inhibitor) (Fitzgerald factor) (High molecular weight kininogen) (HMWK) (Williams-Fitzgerald-Flaujeac factor) [Cleaved into: Kininogen-1 heavy chain; T-kinin (Ile-Ser-Bradykinin); Bradykinin (Kallidin I); Lysyl-bradykinin (Kallidin II); Kininogen-1 light chain; Low molecular weight growth-promoting factor]	692.9	401.8	737	781.1	360	523.1	569	341.9	407	397.6	632.1	472.9	231.9	626	1.30729	0.330648
AAIPSALDTJSSK	Hex5HexNAc4Fuc1	Q08380	551	LGALS3BP	Galectin-3-binding protein (Basement membrane autoantigen p105) (Lectin galactoside-binding soluble 3-binding protein) (Mac-2-binding protein) (MAC2BP) (Mac-2 BP) (Tumor-associated antigen 90K)	210.9	109.5	131.3	117.4	178.7	82.4	153.2	146.6	65.9	68.7	125.3	69	69	207.9	1.30702	0.35974
ICDLLVANNHFAHFFAPQJLTNMNK	Hex5HexNAc4NeuAc1Fuc3	P19827	285	ITIH1	Inter-alpha-trypsin inhibitor heavy chain H1 (ITI heavy chain H1) (ITI-HC1) (Inter-alpha-inhibitor heavy chain 1) (Inter-alpha-trypsin inhibitor complex component III) (Serum-derived hyaluronan-associated protein) (SHAP)	104.4	158.3	171.6	109	129.3	135.2	108.4	106.6	114.2	95	153.6	63.6	89.4	79.4	1.3055	0.183663
STGKPTLYJVSLVMSDTAGTCY	Hex4HexNAc2	P01871	440	IGHM	Immunoglobulin heavy constant mu (Ig mu chain C region) (Ig mu chain C region BOT) (Ig mu chain C region GAL) (Ig mu chain C region OU)	124	172.4	206.9	111.4	151.5	127.4	179	194.3	85.1	155.9	98.3	86.1	88.7	113.9	1.30439	0.234659
FLJDTMAVYEAK	Hex5HexNAc4NeuAc2Fuc1	P29622	157	SERPINA4	Kallistatin (Kallikrein inhibitor) (Peptidase inhibitor 4) (PI-4) (Serpin A4)	123.3	135.1	123.8	93.9	134.9	107.4	123.4	89.1	68.6	109.7	104.1	77.4	105.9	90.9	1.3037	0.0543671
QJQCFYJSSYLNVQR	Hex7HexNAc6NeuAc2Fuc1	P19652	93	ORM2	Alpha-1-acid glycoprotein 2 (AGP 2) (Orosomucoid-2) (OMD 2)	57.9	71.4	79	110.3	63.4	62.5	52.1	52.8	40.7	62.8	98.9	27.3	61.2	37.6	1.30239	0.305792
PALEDLLLGSEAJLTCTLTGLR	Hex5HexNAc4NeuAc2Fuc1	P01876;P01877	144/131	IGHA1	Immunoglobulin heavy constant alpha 1 (Ig alpha-1 chain C region) (Ig alpha-1 chain C region BUR) (Ig alpha-1 chain C region TRO)	81.1	51.7	135.7	52.4	96.1	48.6	147.3	26.9	38	176.5	32	76.8	86	34.5	1.3021	0.45922
LNAENJATFYFK	Hex7HexNAc5NeuAc2Fuc2	P01042	294	KNG1	Kininogen-1 (Alpha-2-thiol proteinase inhibitor) (Fitzgerald factor) (High molecular weight kininogen) (HMWK) (Williams-Fitzgerald-Flaujeac factor) [Cleaved into: Kininogen-1 heavy chain; T-kinin (Ile-Ser-Bradykinin); Bradykinin (Kallidin I); Lysyl-bradykinin (Kallidin II); Kininogen-1 light chain; Low molecular weight growth-promoting factor]	199.2	275.6	185	198.2	216.6	195.2	222.1	159.7	161.1	200.5	198.7	143.6	139.2	143.6	1.30138	0.0448923
QDQCIYJTTYLNVQR	Hex6HexNAc5NeuAc3Fuc2	P02763	93	ORM1	Alpha-1-acid glycoprotein 1 (AGP 1) (Orosomucoid-1) (OMD 1)	56.7	78.8	109.2	158.7	65.2	87.3	79.8	85.1	41.5	93.2	120.1	33.7	69.4	45.6	1.30106	0.412912
YNSQJQSNNQFVLYR	Hex5HexNAc4NeuAc2	P01042	48	KNG1	Kininogen-1 (Alpha-2-thiol proteinase inhibitor) (Fitzgerald factor) (High molecular weight kininogen) (HMWK) (Williams-Fitzgerald-Flaujeac factor) [Cleaved into: Kininogen-1 heavy chain; T-kinin (Ile-Ser-Bradykinin); Bradykinin (Kallidin I); Lysyl-bradykinin (Kallidin II); Kininogen-1 light chain; Low molecular weight growth-promoting factor]	122.7	100.3	164.1	115.2	139.8	77.6	560.2	139	112.1	168.7	144.7	116.6	148.2	156	1.299	0.931538
MDGASJVTCINSR	Hex5HexNAc4NeuAc1Fuc1	P08603	1029	CFH	Complement factor H (H factor 1)	371	310.9	382.5	500	294.7	344.1	337.5	308.6	254.6	245.1	376	230.9	265.4	276	1.29853	0.0830602
VTPACJTSLPAQR	Hex5HexNAc4Fuc1	Q9UBG0	69	MRC2	C-type mannose receptor 2 (C-type lectin domain family 13 member E) (Endocytic receptor 180) (Macrophage mannose receptor 2) (Urokinase-type plasminogen activator receptor-associated protein) (UPAR-associated protein) (Urokinase receptor-associated protein) (CD antigen CD280)	21.5	12.2	22.9	29.5	20.4	34.2	18.6	21	15	15.5	17.4	17.1	16.7	20	1.29829	0.316462
QJLTVTDR	Hex5HexNAc4Fuc1	P12111	3037	COL6A3	Collagen alpha-3(VI) chain	21	16.8	25.4	22.1	20.3	31	21.4	23	12.3	14.9	21.6	14.3	17.5	18.1	1.29827	0.148473
GICJSSDVR	Hex5HexNAc4NeuAc1Fuc1	O75882	300	ATRN	Attractin (DPPT-L) (Mahogany homolog)	82.1	60.1	95.2	93.5	89.6	61.8	70.9	70.9	57.9	47.5	66.9	55.6	51.6	75.8	1.29798	0.113851
LINDYVKJGTR	Hex5HexNAc4NeuAc2	P01011	186	SERPINA3	Alpha-1-antichymotrypsin (ACT) (Cell growth-inhibiting gene 24/25 protein) (Serpin A3) [Cleaved into: Alpha-1-antichymotrypsin His-Pro-less]	117.3	169.6	120.8	121.3	114.8	291.9	143.4	113.3	58.1	145.9	184.1	139.6	102.5	88.8	1.29653	0.415912
GYQGDGISHCJR	Hex5HexNAc4NeuAc1Fuc1	Q7Z7M0	1115	MEGF8	Multiple epidermal growth factor-like domains protein 8 (Multiple EGF-like domains protein 8) (Epidermal growth factor-like protein 4) (EGF-like protein 4)	19	17.5	19	20.6	19.3	21.8	16.9	21.3	13.1	12.6	16.6	14.1	9	16.8	1.29565	0.111007
ADGTVNQIEGEATPVJLTEPAK	Hex5HexNAc4NeuAc1	P05090	98	APOD	Apolipoprotein D (Apo-D) (ApoD)	235.6	343.4	331.7	274.8	531	318.6	402.6	205.8	254.7	221.3	304.3	239.3	212.5	446.3	1.29376	0.264316
AAIPSALDTJSSK	Hex6HexNAc5NeuAc3Fuc1	Q08380	551	LGALS3BP	Galectin-3-binding protein (Basement membrane autoantigen p105) (Lectin galactoside-binding soluble 3-binding protein) (Mac-2-binding protein) (MAC2BP) (Mac-2 BP) (Tumor-associated antigen 90K)	345.6	214.3	192.6	238.9	209.9	179.9	184.7	297.2	105.4	153.1	179.9	92.7	150.7	232.1	1.29296	0.295603
JATLAEQAK	Hex6HexNAc5NeuAc3Fuc1	Q9Y4L1	869	HYOU1	Hypoxia up-regulated protein 1 (150 kDa oxygen-regulated protein) (ORP-150) (170 kDa glucose-regulated protein) (GRP-170)	63.1	61.5	71.8	69.4	59.7	66.8	74.5	58.8	32.9	77.1	59.2	37.8	43.5	51.8	1.29272	0.126857
EEQFJSTYR	Hex4HexNAc5NeuAc1Fuc1	P01861	177	IGHG4	Immunoglobulin heavy constant gamma 4 (Ig gamma-4 chain C region)	244.4	74.4	98.6	180.7	92.2	279.8	78.9	56.6	89.6	139.2	250.1	176.5	34.1	65.8	1.29203	0.594349
LHINHNJLTESVGPLPK	Hex6HexNAc5NeuAc2Fuc1	P51884	127	LUM	Lumican (Keratan sulfate proteoglycan lumican) (KSPG lumican)	135.1	92.2	142.2	139.5	121.7	117	120.5	99	72.1	89.3	96.2	108.3	101.8	105.4	1.29177	0.0522165
EEQYJSTYR	Hex3HexNAc2Fuc1	P01857	180	IGHG1	Immunoglobulin heavy constant gamma 1 (Ig gamma-1 chain C region) (Ig gamma-1 chain C region EU) (Ig gamma-1 chain C region KOL) (Ig gamma-1 chain C region NIE)	900.1	1684.2	1803.7	1806.3	2386.9	2311.8	2541.6	1698.9	1482.8	1138.5	973.8	1276.9	1859	1972.2	1.29153	0.392691
LSLHRPALEDLLLGSEAJLTCTLTGLR	Hex4HexNAc3	P01876;P01877	144/131	IGHA1	Immunoglobulin heavy constant alpha 1 (Ig alpha-1 chain C region) (Ig alpha-1 chain C region BUR) (Ig alpha-1 chain C region TRO)	515.2	409.6	462	341	851.6	449.8	1235.7	173.6	332	1394.9	213.1	269.6	691.9	230.9	1.29005	0.434897
AVJITSENLIDDVVSLIR	Hex5HexNAc4NeuAc1Fuc1	P02748	415	C9	Complement component C9 [Cleaved into: Complement component C9a; Complement component C9b]	57.5	89.8	73.9	106.1	71.4	76.4	81.5	52.8	43.3	70.7	86	68.6	55.6	54.7	1.28932	0.159539
GAFFPLTERJWSLPNR	Hex5HexNAc4NeuAc2Fuc1	P55058	245	PLTP	Phospholipid transfer protein (Lipid transfer protein II)	169.9	221.5	225.7	256.9	208.4	215.2	220.8	156.9	166.5	151.5	177.5	149.5	183.4	192.9	1.28875	0.0226706
AAIPSALDTJSSK	Hex6HexNAc5NeuAc2Fuc1	Q08380	551	LGALS3BP	Galectin-3-binding protein (Basement membrane autoantigen p105) (Lectin galactoside-binding soluble 3-binding protein) (Mac-2-binding protein) (MAC2BP) (Mac-2 BP) (Tumor-associated antigen 90K)	447.1	271.1	285.9	305.9	323.5	204.3	304.2	292.8	192	212	207	159.9	218.8	380	1.28842	0.243321
ITYSIVQTJCSK	Hex4HexNAc3NeuAc1Fuc1	P01042	205	KNG1	Kininogen-1 (Alpha-2-thiol proteinase inhibitor) (Fitzgerald factor) (High molecular weight kininogen) (HMWK) (Williams-Fitzgerald-Flaujeac factor) [Cleaved into: Kininogen-1 heavy chain; T-kinin (Ile-Ser-Bradykinin); Bradykinin (Kallidin I); Lysyl-bradykinin (Kallidin II); Kininogen-1 light chain; Low molecular weight growth-promoting factor]	119.3	155.3	112.2	134	113.1	147.5	128.4	69.1	90.7	116.4	123.1	121.7	66.6	118.7	1.28812	0.139453
TPEQGSJGTDGASQK	Hex5HexNAc4NeuAc2	Q12913	104	PTPRJ	Receptor-type tyrosine-protein phosphatase eta (Protein-tyrosine phosphatase eta) (R-PTP-eta) (EC 3.1.3.48) (Density-enhanced phosphatase 1) (DEP-1) (HPTP eta) (Protein-tyrosine phosphatase receptor type J) (R-PTP-J) (CD antigen CD148)	78.9	42.1	74.9	62.1	63.3	54.1	65.7	57.1	59.1	54.3	48.6	38.4	24.5	60.5	1.28788	0.254635
VELEDFNGJR	Hex5HexNAc4NeuAc2Fuc1	O75636	189	FCN3	Ficolin-3 (Collagen/fibrinogen domain-containing lectin 3 p35) (Collagen/fibrinogen domain-containing protein 3) (Hakata antigen)	632.4	580.5	570.7	553.2	660.6	345.9	683.2	529.3	407.8	452.6	400.6	440.5	554.4	343	1.28716	0.166403
AQLLQGLGFJLTER	Hex7HexNAc6NeuAc3Fuc1	P08185	96	SERPINA6	Corticosteroid-binding globulin (CBG) (Serpin A6) (Transcortin)	21	26.1	30.8	35.2	17.8	20.8	32.8	25.2	21.9	22.8	20.6	9.8	17.7	25.4	1.28661	0.319238
JYTLTGR	Hex5HexNAc4NeuAc2Fuc1	P10643	754	C7	Complement component C7	351.1	280.5	256	188.1	237.8	218.4	203.2	195.8	137	244.5	217.8	182.8	139	232	1.28631	0.193944
EHEGAIYPDJTTDFQR	Hex6HexNAc5NeuAc2Fuc4	P00450	138	CP	Ceruloplasmin (EC 1.16.3.1) (Ferroxidase)	22.7	39.7	27.9	36	32.9	24.8	38.6	20.5	18.7	30.3	41.7	18.7	21.8	21.4	1.28596	0.236465
KVCQDCPLLAPLJDTR	Hex6HexNAc5NeuAc2Fuc1	P02765	156	AHSG	Alpha-2-HS-glycoprotein (Alpha-2-Z-globulin) (Ba-alpha-2-glycoprotein) (Fetuin-A) [Cleaved into: Alpha-2-HS-glycoprotein chain A; Alpha-2-HS-glycoprotein chain B]	710.9	552	699	677.9	464.4	642.5	641.9	726.4	414.9	587.6	705.6	253.5	438.4	287.1	1.28566	0.255975
PALEDLLLGSEAJLTCTLTGLR	Hex5HexNAc4NeuAc1	P01876;P01877	144/131	IGHA1	Immunoglobulin heavy constant alpha 1 (Ig alpha-1 chain C region) (Ig alpha-1 chain C region BUR) (Ig alpha-1 chain C region TRO)	475.1	355.4	489.6	387.4	775.2	376.2	955.6	178.5	301.9	1133.9	232.2	346.3	554.3	220.4	1.28543	0.415171
YKJNSDISSTR	Hex5HexNAc3	P01871	46	IGHM	Immunoglobulin heavy constant mu (Ig mu chain C region) (Ig mu chain C region BOT) (Ig mu chain C region GAL) (Ig mu chain C region OU)	585.1	798.5	442.4	345.7	537.1	569.8	360.8	471.7	857.8	205.5	389.5	380.6	165.2	362.3	1.28483	0.386569
EEQFJSTFR	Hex6HexNAc4	P01859	176	IGHG2	Immunoglobulin heavy constant gamma 2 (Ig gamma-2 chain C region) (Ig gamma-2 chain C region DOT) (Ig gamma-2 chain C region TIL) (Ig gamma-2 chain C region ZIE)	185.5	117	173.5	197	192.8	277.8	183.2	38.9	239.9	178.1	181.4	111.4	212.6	70.7	1.28441	0.399053
IIVPLNNREJISDPTSPLR	Hex5HexNAc4NeuAc2	P01591	71	JCHAIN	Immunoglobulin J chain (Joining chain of multimeric IgA and IgM)	57	77.8	58.3	65	57.6	234.4	70.3	45.6	117.2	87.4	60.4	81.3	46.5	45.1	1.28314	0.707376
AAIPSALDTJSSK	Hex7HexNAc6NeuAc3Fuc1	Q08380	551	LGALS3BP	Galectin-3-binding protein (Basement membrane autoantigen p105) (Lectin galactoside-binding soluble 3-binding protein) (Mac-2-binding protein) (MAC2BP) (Mac-2 BP) (Tumor-associated antigen 90K)	167.4	119.1	108.6	89	119	61.7	108.3	107.8	55.8	78.6	103	57.1	72.6	127.9	1.28251	0.360993
KVCQDCPLLAPLJDTR	Hex7HexNAc5NeuAc2Fuc2	P02765	156	AHSG	Alpha-2-HS-glycoprotein (Alpha-2-Z-globulin) (Ba-alpha-2-glycoprotein) (Fetuin-A) [Cleaved into: Alpha-2-HS-glycoprotein chain A; Alpha-2-HS-glycoprotein chain B]	168.2	158	178.2	163.3	116.7	146.9	145.8	178.1	100.1	134.3	167.6	61.5	128.5	69.9	1.28226	0.252382
VDHRGLTFQQJASSMCVPDQDTAIR	Hex4HexNAc4NeuAc1Fuc1	P01871	209	IGHM	Immunoglobulin heavy constant mu (Ig mu chain C region) (Ig mu chain C region BOT) (Ig mu chain C region GAL) (Ig mu chain C region OU)	168	373.1	168.1	207.4	156.4	204.9	178	153.8	260.3	174.6	116.7	141.3	135.1	154.2	1.2816	0.335119
EHEGAIYPDJTTDFQR	Hex7HexNAc6NeuAc4Fuc3	P00450	138	CP	Ceruloplasmin (EC 1.16.3.1) (Ferroxidase)	95.6	187.2	110.7	129.7	139.5	132.4	136.6	98	78.1	110.1	159.3	77.4	98.7	105.5	1.28139	0.198513
SJDTAASEYK	Hex5HexNAc4NeuAc2	Q12913	142	PTPRJ	Receptor-type tyrosine-protein phosphatase eta (Protein-tyrosine phosphatase eta) (R-PTP-eta) (EC 3.1.3.48) (Density-enhanced phosphatase 1) (DEP-1) (HPTP eta) (Protein-tyrosine phosphatase receptor type J) (R-PTP-J) (CD antigen CD148)	153.1	118.9	151.4	141.2	162.9	125.8	128.8	108.1	111	116.8	108.2	106.2	73.3	143.5	1.28028	0.0773769
EHEGAIYPDJTTDFQR	Hex6HexNAc5NeuAc1Fuc4	P00450	138	CP	Ceruloplasmin (EC 1.16.3.1) (Ferroxidase)	44.2	84.2	65.2	70.1	65.4	49.6	73.7	42.9	45.6	45.1	105.3	30.5	52.8	31.3	1.27977	0.294261
NJLTTYK	Hex4HexNAc3NeuAc1	P48740	385	MASP1	Mannan-binding lectin serine protease 1 (EC 3.4.21.-) (Complement factor MASP-3) (Complement-activating component of Ra-reactive factor) (Mannose-binding lectin-associated serine protease 1) (MASP-1) (Mannose-binding protein-associated serine protease) (Ra-reactive factor serine protease p100) (RaRF) (Serine protease 5) [Cleaved into: Mannan-binding lectin serine protease 1 heavy chain; Mannan-bi…	366.1	361.4	475.5	315.6	381.9	268.1	429	403.6	294.1	264.1	294.1	249.3	200.6	324.6	1.27935	0.16215
TPLKJGSSCK	Hex1HexNAc2	Q96PU4	167	UHRF2	E3 ubiquitin-protein ligase UHRF2 (EC 2.3.2.27) (Np95/ICBP90-like RING finger protein) (Np95-like RING finger protein) (Nuclear protein 97) (Nuclear zinc finger protein Np97) (RING finger protein 107) (RING-type E3 ubiquitin transferase UHRF2) (Ubiquitin-like PHD and RING finger domain-containing protein 2) (Ubiquitin-like-containing PHD and RING finger domains protein 2)	98	49.8	65.9	67.5	62.5	71	120.5	73.4	40.7	61.7	55.5	59.1	42.4	85.7	1.27885	0.342404
DIVEYYJDSJGSHVLQGR	Hex5HexNAc4NeuAc2Fuc1	P25311	109	AZGP1	Zinc-alpha-2-glycoprotein (Zn-alpha-2-GP) (Zn-alpha-2-glycoprotein)	114.7	147.4	137.3	117	146.5	371.8	119.7	58.6	111.3	98.2	128	244	103.2	159.6	1.27855	0.548572
EEQYJSTYR	Hex2HexNAc2Fuc1	P01857	180	IGHG1	Immunoglobulin heavy constant gamma 1 (Ig gamma-1 chain C region) (Ig gamma-1 chain C region EU) (Ig gamma-1 chain C region KOL) (Ig gamma-1 chain C region NIE)	346.1	538.9	764	715.6	1034.6	1123.5	885.4	616.8	611.2	543.8	418.7	490.9	859.9	691.3	1.27773	0.500518
FLNJGTCTAEGK	Hex5HexNAc4NeuAc1Fuc1	P05156	103	CFI	Complement factor I (EC 3.4.21.45) (C3B/C4B inactivator) [Cleaved into: Complement factor I heavy chain; Complement factor I light chain]	82.9	70.9	125.5	178.2	114.3	100	145.3	90.6	79.3	91.1	160.2	56.2	107.3	55.2	1.27692	0.398046
LQAPLJYTEFQKPICLPSK	Hex5HexNAc4NeuAc1Fuc3	P03952	494	KLKB1	Plasma kallikrein (EC 3.4.21.34) (Fletcher factor) (Kininogenin) (Plasma prekallikrein) (PKK) [Cleaved into: Plasma kallikrein heavy chain; Plasma kallikrein light chain]	97.3	95.1	151.4	154.9	79.5	118.7	126.3	125.4	79.2	103.5	134	50.1	80.5	72.3	1.27628	0.315241
MFSQJDTR	Hex7HexNAc5NeuAc2Fuc2	P02750	325	LRG1	Leucine-rich alpha-2-glycoprotein (LRG)	22.9	32.5	30.4	49.1	22	27.6	34.7	21.8	16.6	44.4	23.1	19.6	21.1	25.2	1.2759	0.32078
MDGASJVTCINSR	Hex4HexNAc5Fuc1	P08603	1029	CFH	Complement factor H (H factor 1)	201.4	150.5	139.3	156	169.9	113.4	149.6	210.7	99.5	96.1	99.4	113.4	86	141.5	1.27581	0.210963
VLJFTTK	Hex5HexNAc5	P13671	324	C6	Complement component C6	106.8	140.2	123.8	116.7	132.9	166.4	121.6	103.8	100.3	98.9	94.6	77.5	93.8	143.4	1.27531	0.0890221
JCSIQVK	Hex5HexNAc4NeuAc1	Q12866	316	MERTK	Tyrosine-protein kinase Mer (EC 2.7.10.1) (Proto-oncogene c-Mer) (Receptor tyrosine kinase MerTK)	136.6	86	122.4	135.9	125.4	88.4	125.4	112.2	113.2	74	66.6	97.3	72.5	107.5	1.27483	0.18503
EWLPLJR	Hex5HexNAc4NeuAc1Fuc1	O75882	383	ATRN	Attractin (DPPT-L) (Mahogany homolog)	117.4	119.4	137.3	129.7	137.6	181.7	118.9	112	116.3	102.7	116.5	80.9	96.8	113.9	1.27452	0.0640477
CEJLTTGK	Hex5HexNAc4Fuc1	O75882	1082	ATRN	Attractin (DPPT-L) (Mahogany homolog)	86.2	62.2	94.4	82.8	119.9	98.8	73.8	84.4	81.1	44.4	81.6	70.7	53.3	69.6	1.27417	0.217038
LDVDQALJR	Hex5HexNAc4NeuAc2Fuc1	P04278	380	SHBG	Sex hormone-binding globulin (SHBG) (Sex steroid-binding protein) (SBP) (Testis-specific androgen-binding protein) (ABP) (Testosterone-estradiol-binding globulin) (TeBG) (Testosterone-estrogen-binding globulin)	51.9	76.1	72.4	53.9	86.3	60.2	75.6	32.5	80.7	61.1	67.3	37.4	40.7	54.2	1.27414	0.254398
LTLJGSK	Hex5HexNAc4NeuAc2	O43157;Q96JB6	1183/629	PLXNB1	Plexin-B1 (Semaphorin receptor SEP)	192.4	134.1	167.1	164.4	189.8	179.6	226.8	134.5	156.1	166.4	156.7	112.4	117.9	140.4	1.27408	0.0830602
VELEDFNGJR	Hex6HexNAc4NeuAc1	O75636	189	FCN3	Ficolin-3 (Collagen/fibrinogen domain-containing lectin 3 p35) (Collagen/fibrinogen domain-containing protein 3) (Hakata antigen)	75.6	77.9	91.2	82.3	80.7	163.2	75.3	91.3	70.6	71.3	45.4	84.7	50.5	93.4	1.27405	0.338098
JATGEVA	Hex5HexNAc4NeuAc2	P07307	305	ASGR2	Asialoglycoprotein receptor 2 (ASGP-R 2) (ASGPR 2) (C-type lectin domain family 4 member H2) (Hepatic lectin H2) (HL-2)	29.1	16.6	22	23.3	19	23	23.8	19.6	9.3	21.8	14.6	12	12.3	33.5	1.27376	0.286003
SHSCKTFGJR	Hex5HexNAc4NeuAc2Fuc1	Q8N573	854	OXR1	Oxidation resistance protein 1	430.3	353.8	351.8	360.1	413.5	202	448.4	322.7	268.2	279.8	276.8	273	351.9	239.5	1.27238	0.233019
AAIPSALDTJSSK	Hex4HexNAc2	Q08380	551	LGALS3BP	Galectin-3-binding protein (Basement membrane autoantigen p105) (Lectin galactoside-binding soluble 3-binding protein) (Mac-2-binding protein) (MAC2BP) (Mac-2 BP) (Tumor-associated antigen 90K)	166	98	124.3	68.8	128.1	75.9	141	166.3	72.1	83.1	74.7	64.3	58	111.9	1.27237	0.403355
LHEITJETFR	Hex5HexNAc4NeuAc2	Q6EMK4	117	VASN	Vasorin (Protein slit-like 2)	445.4	331.2	432.1	364.8	316.6	362.1	395.5	306.3	254.2	340.5	283.5	278.9	300.2	319.4	1.2711	0.0284882
MEACMLJGTVIGPGK	Hex5HexNAc4NeuAc1Fuc1	P04275	2585	VWF	von Willebrand factor (vWF) [Cleaved into: von Willebrand antigen 2 (von Willebrand antigen II)]	186.2	221.2	268.1	271.1	197.9	353.9	243.3	215.1	120.6	166.5	147	255.8	150.4	315.6	1.27039	0.287068
HGVIISSTVDTYEJGSSVEYR	Hex5HexNAc4NeuAc2	P05160	545	F13B	Coagulation factor XIII B chain (Fibrin-stabilizing factor B subunit) (Protein-glutamine gamma-glutamyltransferase B chain) (Transglutaminase B chain)	79.6	71.5	78.5	80.2	60.2	67.2	72.9	43.1	49.6	60	63.7	70.1	56.5	58.6	1.27017	0.0496349
EEQYJSTYR	Hex1HexNAc2Fuc1	P01857	180	IGHG1	Immunoglobulin heavy constant gamma 1 (Ig gamma-1 chain C region) (Ig gamma-1 chain C region EU) (Ig gamma-1 chain C region KOL) (Ig gamma-1 chain C region NIE)	48.7	95.5	102.8	101.5	122.1	118.9	112.2	86.6	86.9	50.5	53.8	73.1	101.7	100.1	1.26959	0.379251
QJQCFYJSSYLNVQR	Hex7HexNAc6NeuAc3Fuc1	P19652	88	ORM2	Alpha-1-acid glycoprotein 2 (AGP 2) (Orosomucoid-2) (OMD 2)	164.9	186.9	233.6	299.4	179.6	120.4	171.8	170.9	123	185.7	221.7	69.2	179.7	118.8	1.26904	0.394221
JATGDYK	Hex5HexNAc4NeuAc2	Q13740	306	ALCAM	CD166 antigen (Activated leukocyte cell adhesion molecule) (CD antigen CD166)	31.3	17.8	31.9	22.2	20.7	23.9	37	23	15.4	22.9	18.6	24.9	15.6	25.3	1.26836	0.2893
HEEGHMLJCTCFGQGR	Hex6HexNAc5NeuAc2	P02751	542	FN1	Fibronectin (FN) (Cold-insoluble globulin) (CIG) [Cleaved into: Anastellin; Ugl-Y1; Ugl-Y2; Ugl-Y3]	33.6	45.4	42.2	38.8	45.2	50.6	60.5	56.5	25.5	23.3	40.1	22.8	40.7	40.5	1.26824	0.266137
LNAENJATFYFK	Hex6HexNAc5NeuAc2Fuc1	P01042	294	KNG1	Kininogen-1 (Alpha-2-thiol proteinase inhibitor) (Fitzgerald factor) (High molecular weight kininogen) (HMWK) (Williams-Fitzgerald-Flaujeac factor) [Cleaved into: Kininogen-1 heavy chain; T-kinin (Ile-Ser-Bradykinin); Bradykinin (Kallidin I); Lysyl-bradykinin (Kallidin II); Kininogen-1 light chain; Low molecular weight growth-promoting factor]	908	1104	1060.4	1075.3	808.3	796.4	1012.5	958.1	706.3	900.8	1059.4	497.7	672.9	542.5	1.26738	0.18503
JGTAVCATNR	Hex5HexNAc4NeuAc1Fuc1	P05156	70	CFI	Complement factor I (EC 3.4.21.45) (C3B/C4B inactivator) [Cleaved into: Complement factor I heavy chain; Complement factor I light chain]	28.9	34.7	32.6	33.1	26.5	29.2	36.5	23.2	22	25.9	32.4	21.2	20	30.1	1.26716	0.0712099
VIDFJCTTSSVSSALANTK	Hex4HexNAc3NeuAc1	P04196	125	HRG	Histidine-rich glycoprotein (Histidine-proline-rich glycoprotein) (HPRG)	1015.4	1185.2	1086.3	767.2	1243.5	625.1	874.3	894.8	560	1113.7	584.1	563	763.6	887.4	1.26654	0.291738
YKJNSDISSTR	Hex3HexNAc4	P01871	46	IGHM	Immunoglobulin heavy constant mu (Ig mu chain C region) (Ig mu chain C region BOT) (Ig mu chain C region GAL) (Ig mu chain C region OU)	402.4	710.6	382.7	622.4	272.6	1008.8	219	399.5	850.7	192.5	240.2	456.9	238.5	480.5	1.26574	0.660448
ADGTVNQIEGEATPVJLTEPAKLEVK	Hex7HexNAc6NeuAc3Fuc6	P05090	98	APOD	Apolipoprotein D (Apo-D) (ApoD)	18.7	22.3	30.1	20.3	34.8	28	33.5	19.7	28.7	15.1	23.4	18.2	19.2	24.1	1.26482	0.259184
JVTAEQAR	Hex6HexNAc5NeuAc3	P00748	249	F12	Coagulation factor XII (EC 3.4.21.38) (Hageman factor) (HAF) [Cleaved into: Coagulation factor XIIa heavy chain; Beta-factor XIIa part 1; Coagulation factor XIIa light chain (Beta-factor XIIa part 2)]	68.2	47.8	35.5	48.1	43.4	29.9	99.1	36.7	26.2	75.2	42.9	50.9	30.9	31.6	1.26359	0.534523
GLTFQQJASSMCVPDQDTAIR	Hex4HexNAc5NeuAc1Fuc1	P01871	209	IGHM	Immunoglobulin heavy constant mu (Ig mu chain C region) (Ig mu chain C region BOT) (Ig mu chain C region GAL) (Ig mu chain C region OU)	566.2	1478.6	507.8	753.2	438.9	718.9	508.3	606	825.2	556.4	355.5	554.3	399.6	638	1.26351	0.577819
LSSJSTK	Hex5HexNAc4NeuAc2Fuc1	P13671	855	C6	Complement component C6	37.9	39.1	72	56.3	52.2	76.7	81.5	75.5	42.4	43.6	69.8	22.9	41.9	33	1.26314	0.423957
KLHINHNJLTESVGPLPK	Hex6HexNAc5NeuAc1Fuc1	P51884	127	LUM	Lumican (Keratan sulfate proteoglycan lumican) (KSPG lumican)	80.2	65.8	88.4	90.2	83.9	118.6	85.2	66.8	69.2	67.7	61.5	71.7	83.2	64.7	1.263	0.0755378
KVJCTTQPCPTAK	Hex6HexNAc5NeuAc2	P04275	2290	VWF	von Willebrand factor (vWF) [Cleaved into: von Willebrand antigen 2 (von Willebrand antigen II)]	57	67.4	62.1	94.9	54.3	72.3	76.6	52.1	33.2	39.8	34.1	79.7	38.2	106.6	1.26297	0.307826
LAGKPTHVJVSVVMAEVDGTCY	Hex2HexNAc3Fuc1	P01876	340	IGHA1	Immunoglobulin heavy constant alpha 1 (Ig alpha-1 chain C region) (Ig alpha-1 chain C region BUR) (Ig alpha-1 chain C region TRO)	176.5	124.7	180.4	151.4	329.8	71.4	573	66.6	115.5	517.9	86.7	89.2	308.8	88.1	1.26273	0.649283
GCVLLSYLJETVTVSASLESVR	Hex5HexNAc5Fuc1	P01023	55	A2M	Alpha-2-macroglobulin (Alpha-2-M) (C3 and PZP-like alpha-2-macroglobulin domain-containing protein 5)	111.9	116.4	140.6	184.1	172.9	144.2	128.1	156.3	88.2	106.8	118.4	92.9	110.2	118	1.26227	0.15921
GLJVTLSSTGR	Hex5HexNAc5Fuc2	P0C0L4;P0C0L5	1328/1328	C4A	Complement C4-A (Acidic complement C4) (C3 and PZP-like alpha-2-macroglobulin domain-containing protein 2) [Cleaved into: Complement C4 beta chain; Complement C4-A alpha chain; C4a anaphylatoxin; C4b-A; C4d-A; Complement C4 gamma chain]	53.2	60.8	41.6	61.6	57.9	52.1	52.5	26.5	60.1	53.8	47.4	46.3	37.9	29	1.26146	0.206434
EHEGAIYPDJTTDFQR	Hex6HexNAc5NeuAc3Fuc2	P00450	138	CP	Ceruloplasmin (EC 1.16.3.1) (Ferroxidase)	134.1	313.1	180.9	207.4	238.1	132.4	241.5	146.3	139.9	135.2	416.8	62.8	167.8	78.7	1.26144	0.405777
ITYSIVQTJCSK	Hex6HexNAc4NeuAc1Fuc1	P01042	205	KNG1	Kininogen-1 (Alpha-2-thiol proteinase inhibitor) (Fitzgerald factor) (High molecular weight kininogen) (HMWK) (Williams-Fitzgerald-Flaujeac factor) [Cleaved into: Kininogen-1 heavy chain; T-kinin (Ile-Ser-Bradykinin); Bradykinin (Kallidin I); Lysyl-bradykinin (Kallidin II); Kininogen-1 light chain; Low molecular weight growth-promoting factor]	773.3	440.4	790.7	820.3	450.1	534.2	644.6	372.9	475.5	485.5	723.1	498.5	291.4	688.7	1.25964	0.351375
DAGVVCTJETR	Hex5HexNAc4NeuAc1Fuc1	Q08380	125	LGALS3BP	Galectin-3-binding protein (Basement membrane autoantigen p105) (Lectin galactoside-binding soluble 3-binding protein) (Mac-2-binding protein) (MAC2BP) (Mac-2 BP) (Tumor-associated antigen 90K)	35.2	20.9	25.2	21	23.6	13.6	21.2	26	11.7	16.5	17.5	10.7	13.7	31.5	1.2594	0.388726
EEQFJSTFR	Hex3HexNAc2	P01859	176	IGHG2	Immunoglobulin heavy constant gamma 2 (Ig gamma-2 chain C region) (Ig gamma-2 chain C region DOT) (Ig gamma-2 chain C region TIL) (Ig gamma-2 chain C region ZIE)	423.4	286.3	360.4	391.9	400.6	684.6	410.8	78.3	463.9	465.5	380.4	267.8	552.1	141.1	1.25921	0.439785
ELHHLQEQJVSNAFLDK	Hex6HexNAc5NeuAc2Fuc4	P00450	762	CP	Ceruloplasmin (EC 1.16.3.1) (Ferroxidase)	79.1	166.5	110.4	130.9	145.7	82.8	139.4	64.3	79.2	77.4	248.5	47	106.6	55.9	1.2591	0.369268
VVINSJITPICLPR	Hex5HexNAc4NeuAc2	O00187	547	MASP2	Mannan-binding lectin serine protease 2 (EC 3.4.21.104) (MBL-associated serine protease 2) (Mannose-binding protein-associated serine protease 2) (MASP-2) [Cleaved into: Mannan-binding lectin serine protease 2 A chain; Mannan-binding lectin serine protease 2 B chain]	144.3	129.8	79.6	41.8	89.6	69.2	105.9	74.7	57.2	87.7	98.7	59.4	62.8	84.2	1.25824	0.565785
HJSTGCLR	Hex5HexNAc4NeuAc1Fuc1	P10909	291	CLU	Clusterin (Aging-associated gene 4 protein) (Apolipoprotein J) (Apo-J) (Complement cytolysis inhibitor) (CLI) (Complement-associated protein SP-40,40) (Ku70-binding protein 1) (NA1/NA2) (Sulfated glycoprotein 2) (SGP-2) (Testosterone-repressed prostate message 2) (TRPM-2) [Cleaved into: Clusterin beta chain (ApoJalpha) (Complement cytolysis inhibitor a chain); Clusterin alpha chain (ApoJbeta) (Co…	25.9	14.2	22	31.9	25.2	27.7	19	21.8	14.5	30.1	13.2	16.3	15	21.1	1.25682	0.33821
SYJETK	Hex5HexNAc4NeuAc2Fuc1	P04114	3224	APOB	Apolipoprotein B-100 (Apo B-100) [Cleaved into: Apolipoprotein B-48 (Apo B-48)]	76.3	222	98.4	67.3	150	100.3	131.8	44.9	127.9	85.4	119.6	114.2	71.2	110.2	1.25646	0.580723
EHEGAIYPDJTTDFQR	HexNAc1Fuc1	P00450	138	CP	Ceruloplasmin (EC 1.16.3.1) (Ferroxidase)	152	205	122.9	157.8	187.3	107.4	138.4	73.1	110.2	104.5	199.6	137.7	90.1	137.3	1.25607	0.308315
SHSCKTFGJR	Hex5HexNAc4NeuAc1Fuc1	Q8N573	854	OXR1	Oxidation resistance protein 1	149.2	145.6	168.8	122.7	165.7	49	185.1	156.5	99.3	135.1	87.1	110	116.5	80.7	1.25586	0.597496
GLTFQQJASSMCVPDQDTAIR	Hex4HexNAc5Fuc3	P01871	209	IGHM	Immunoglobulin heavy constant mu (Ig mu chain C region) (Ig mu chain C region BOT) (Ig mu chain C region GAL) (Ig mu chain C region OU)	26.6	56	25.1	31.2	22.5	30.8	26.3	21.9	36	30.3	17.2	28.9	16.5	23.2	1.25575	0.407379
IIEGEPNLKVPGJVTAVLGETLK	Hex5HexNAc4NeuAc2	P01833	469	PIGR	Polymeric immunoglobulin receptor (PIgR) (Poly-Ig receptor) (Hepatocellular carcinoma-associated protein TB6) [Cleaved into: Secretory component]	130.2	123.6	101.4	165.9	90.6	207.8	219.5	97.3	158.2	188	96.1	110.8	88.7	88.4	1.25559	0.449693
JGTAVCATNR	Hex6HexNAc5NeuAc1Fuc2	P05156	70	CFI	Complement factor I (EC 3.4.21.45) (C3B/C4B inactivator) [Cleaved into: Complement factor I heavy chain; Complement factor I light chain]	120.6	75.8	97.1	123.5	74.2	84.8	123.4	80.2	52	112	71.2	87.5	45.5	108.9	1.25498	0.327226
EEQYJSTYR	Hex8HexNAc4NeuAc1Fuc1	P01857	180	IGHG1	Immunoglobulin heavy constant gamma 1 (Ig gamma-1 chain C region) (Ig gamma-1 chain C region EU) (Ig gamma-1 chain C region KOL) (Ig gamma-1 chain C region NIE)	20.6	25.8	32.2	29.1	40.1	31.1	39.4	37.3	22.1	18.4	19.2	19.9	26.1	31	1.2546	0.288065
DTFVJASR	Hex6HexNAc6Fuc1	P05155	238	SERPING1	Plasma protease C1 inhibitor (C1 Inh) (C1Inh) (C1 esterase inhibitor) (C1-inhibiting factor) (Serpin G1)	69.6	116.8	126.4	124	153.1	176.2	124.4	118.8	86.8	77.7	83.1	97.1	116.9	129.5	1.2544	0.338912
LSLLEEPGJGTFTVILNQLTSR	Hex4HexNAc5NeuAc1Fuc1	P01833	421	PIGR	Polymeric immunoglobulin receptor (PIgR) (Poly-Ig receptor) (Hepatocellular carcinoma-associated protein TB6) [Cleaved into: Secretory component]	74.2	151.2	59.5	123.2	76.6	73.7	130.4	58.3	42.9	142.1	88.3	61.5	101.7	54.6	1.25373	0.484666
MEACMLJGTVIGPGK	Hex5HexNAc4NeuAc2Fuc1	P04275	2585	VWF	von Willebrand factor (vWF) [Cleaved into: von Willebrand antigen 2 (von Willebrand antigen II)]	130.9	155.9	174.3	179.3	128.7	169.2	174.3	136.7	77.5	131.4	107.1	145.2	115.1	174.8	1.25321	0.183443
SWPAVGJCSSALR	Hex6HexNAc5NeuAc3Fuc1	P02790	187	HPX	Hemopexin (Beta-1B-glycoprotein)	415.9	492.9	501	665.2	383.8	505.5	573	518.1	287.4	546	495.7	260.4	409.7	305.4	1.25316	0.260949
VTQJLTLIEESLTSEFIHDIDR	Hex5HexNAc4NeuAc2	P36955	285	SERPINF1	Pigment epithelium-derived factor (PEDF) (Cell proliferation-inducing gene 35 protein) (EPC-1) (Serpin F1)	646.1	726.9	531.1	902.5	437.4	607.8	483.5	420.9	269	508.5	426.8	680	376.1	778.5	1.25305	0.356331
YKJNSDISSTR	Hex5HexNAc2Fuc1	P01871	46	IGHM	Immunoglobulin heavy constant mu (Ig mu chain C region) (Ig mu chain C region BOT) (Ig mu chain C region GAL) (Ig mu chain C region OU)	931.6	1668.5	1106.9	944.9	864.3	1662.7	591.4	715.4	2139.7	432.5	462.6	1442.7	286.9	722.6	1.25279	0.44604
AAIPSALDTJSSK	Hex5HexNAc4	Q08380	551	LGALS3BP	Galectin-3-binding protein (Basement membrane autoantigen p105) (Lectin galactoside-binding soluble 3-binding protein) (Mac-2-binding protein) (MAC2BP) (Mac-2 BP) (Tumor-associated antigen 90K)	250.8	158.8	191.5	167	180.9	140	233.1	195.2	112.9	201.8	128.9	92	142	183.6	1.25151	0.286232
LDSLVAQQLQSKJECGILADPK	Hex5HexNAc5Fuc1	Q9Y6R7	1063	FCGBP	IgGFc-binding protein (Fcgamma-binding protein antigen) (FcgammaBP)	276.5	148.8	295.8	175.7	315.5	493.7	161.7	219.1	283.4	325	113.4	246.5	175.6	129.6	1.25131	0.606613
NIJYTER	Hex6HexNAc5NeuAc3	P80108	321	GPLD1	Phosphatidylinositol-glycan-specific phospholipase D (PI-G PLD) (EC 3.1.4.50) (Glycoprotein phospholipase D) (Glycosyl-phosphatidylinositol-specific phospholipase D) (GPI-PLD) (GPI-specific phospholipase D)	93.9	100.3	114.3	94.2	96.2	75.1	107.1	75.9	86.8	56.8	80.4	73.7	64.1	106.9	1.25064	0.123455
EVFVHPJYSK	Hex4HexNAc3NeuAc1	P04070	290	PROC	Vitamin K-dependent protein C (EC 3.4.21.69) (Anticoagulant protein C) (Autoprothrombin IIA) (Blood coagulation factor XIV) [Cleaved into: Vitamin K-dependent protein C light chain; Vitamin K-dependent protein C heavy chain; Activation peptide]	346.5	311.8	352.1	433.3	283.1	331	268.8	269.2	210.3	241.3	225.7	240.8	221.8	451.7	1.25032	0.193944
GCVLLSYLJETVTVSASLESVR	Hex5HexNAc4NeuAc1Fuc3	P01023	55	A2M	Alpha-2-macroglobulin (Alpha-2-M) (C3 and PZP-like alpha-2-macroglobulin domain-containing protein 5)	72.2	103.9	71.7	79.9	90.3	71.1	114.3	55.5	48	101.7	70.7	71	67.1	68.6	1.25031	0.218789
EEQFJSTFR	Hex4HexNAc3Fuc1	P01859	176	IGHG2	Immunoglobulin heavy constant gamma 2 (Ig gamma-2 chain C region) (Ig gamma-2 chain C region DOT) (Ig gamma-2 chain C region TIL) (Ig gamma-2 chain C region ZIE)	2186.5	1440.3	1961.4	2231.5	2013.9	3104.7	2381.4	560.1	2509.1	2635.8	1953.1	1338.4	2318.3	941.2	1.24998	0.415171
GCVLLSYLJETVTVSASLESVR	Hex5HexNAc4Fuc1	P01023	55	A2M	Alpha-2-macroglobulin (Alpha-2-M) (C3 and PZP-like alpha-2-macroglobulin domain-containing protein 5)	170.1	170.5	215.6	208.5	221.8	223.2	283.8	180.8	126.7	167.7	261	126.8	157.9	175.1	1.24875	0.208948
LSLHRPALEDLLLGSEAJLTCTLTGLR	Hex5HexNAc3NeuAc1	P01876;P01877	144/131	IGHA1	Immunoglobulin heavy constant alpha 1 (Ig alpha-1 chain C region) (Ig alpha-1 chain C region BUR) (Ig alpha-1 chain C region TRO)	225.3	137.5	154.2	125.6	256.4	159.9	348	89.5	137.9	377.3	115.1	138.4	167.7	100.9	1.24858	0.48157
ELDREVYPWYJLTVEAK	Hex5HexNAc3NeuAc1Fuc1	P33151	442	CDH5	Cadherin-5 (7B4 antigen) (Vascular endothelial cadherin) (VE-cadherin) (CD antigen CD144)	161.6	173.1	212.7	210.5	223.5	236	244.5	184.5	159.9	194.7	132.5	150.5	195.6	154.3	1.24735	0.101671
NJLTTYK	Hex6HexNAc5NeuAc3Fuc1	P48740	385	MASP1	Mannan-binding lectin serine protease 1 (EC 3.4.21.-) (Complement factor MASP-3) (Complement-activating component of Ra-reactive factor) (Mannose-binding lectin-associated serine protease 1) (MASP-1) (Mannose-binding protein-associated serine protease) (Ra-reactive factor serine protease p100) (RaRF) (Serine protease 5) [Cleaved into: Mannan-binding lectin serine protease 1 heavy chain; Mannan-bi…	82.1	56.7	76.6	56.7	101	70.4	58.1	66.7	70.3	72.4	32.2	43.3	39.8	77.8	1.24621	0.338098
TPLTAJITK	Hex3HexNAc4Fuc1	P01877	205	IGHA2	Immunoglobulin heavy constant alpha 2 (Ig alpha-2 chain C region) (Ig alpha-2 chain C region BUT) (Ig alpha-2 chain C region LAN)	107.1	187.3	84	101.7	71.5	125.5	146.9	84.5	75.5	174.2	84.6	122.1	56.5	64	1.24584	0.454976
LGJWSAMPSCK	Hex6HexNAc5NeuAc1	P02749	253	APOH	Beta-2-glycoprotein 1 (APC inhibitor) (Activated protein C-binding protein) (Anticardiolipin cofactor) (Apolipoprotein H) (Apo-H) (Beta-2-glycoprotein I) (B2GPI) (Beta(2)GPI)	434.3	491.5	382.3	284.8	335.6	291.2	707.9	305.6	461.3	370.7	372.8	398.6	251.7	190.1	1.24536	0.460398
EEQFJSTFR	Hex6HexNAc4NeuAc1	P01859	176	IGHG2	Immunoglobulin heavy constant gamma 2 (Ig gamma-2 chain C region) (Ig gamma-2 chain C region DOT) (Ig gamma-2 chain C region TIL) (Ig gamma-2 chain C region ZIE)	560.9	355	501.8	606.2	503.2	605.7	598.9	194.9	576.8	583.5	529.6	341.4	449.7	320.7	1.24531	0.336395
EEQYJSTYR	Hex1HexNAc2	P01857	180	IGHG1	Immunoglobulin heavy constant gamma 1 (Ig gamma-1 chain C region) (Ig gamma-1 chain C region EU) (Ig gamma-1 chain C region KOL) (Ig gamma-1 chain C region NIE)	225.8	418.9	436.8	433.8	497.5	537.8	457.1	364.2	358	246.5	253	311.1	448.3	434.2	1.24527	0.35974
KLHINHNJLTESVGPLPK	Hex7HexNAc6NeuAc1Fuc1	P51884	127	LUM	Lumican (Keratan sulfate proteoglycan lumican) (KSPG lumican)	250.2	197.6	290.1	292.3	291.2	326.7	216.6	223.4	193.7	160.8	218.1	290.2	216	196.2	1.24446	0.169818
EEQFJSTYR	Hex5HexNAc5	P01861	177	IGHG4	Immunoglobulin heavy constant gamma 4 (Ig gamma-4 chain C region)	20.8	6.3	6.7	11.5	7.6	42.5	7.5	6.7	8.1	17.2	27.5	14.7	4.2	4.3	1.24426	0.815166
EEQFJSTFR	Hex2HexNAc2Fuc1	P01859	176	IGHG2	Immunoglobulin heavy constant gamma 2 (Ig gamma-2 chain C region) (Ig gamma-2 chain C region DOT) (Ig gamma-2 chain C region TIL) (Ig gamma-2 chain C region ZIE)	5381.8	4092.7	4576.3	4777.4	4621.3	8007.3	5670.9	1245.7	5868.7	5945.4	4348.2	3541.2	6740.2	2150.8	1.24422	0.425701
EEQYJSTYR	Hex8HexNAc6NeuAc1Fuc3	P01857	180	IGHG1	Immunoglobulin heavy constant gamma 1 (Ig gamma-1 chain C region) (Ig gamma-1 chain C region EU) (Ig gamma-1 chain C region KOL) (Ig gamma-1 chain C region NIE)	6.2	11.2	14.2	13.6	18.1	16.9	11.7	12.4	11.7	8.5	5.5	10.3	13.5	12	1.24357	0.498581
FVEGSHJSTVSLTTK	Hex5HexNAc4NeuAc1	P04114	3411	APOB	Apolipoprotein B-100 (Apo B-100) [Cleaved into: Apolipoprotein B-48 (Apo B-48)]	127	301.8	115.8	183.3	123.5	182.8	195.8	86.8	205.3	98.6	129.7	157.9	170.9	139.9	1.24355	0.48719
EHEGAIYPDJTTDFQR	Hex5HexNAc4NeuAc1Fuc1	P00450	138	CP	Ceruloplasmin (EC 1.16.3.1) (Ferroxidase)	1098.3	1385	851.8	996	1333.3	756.3	981.7	542.4	695.5	669.1	1342.5	1029.3	663.5	1011.3	1.24335	0.321382
SVQEIQATFFYFTPJKTEDTIFLR	Hex8HexNAc6NeuAc2Fuc1	P02763;P19652	72/72	ORM1	Alpha-1-acid glycoprotein 1 (AGP 1) (Orosomucoid-1) (OMD 1)	256.1	250.3	258.9	598.1	211.2	315.8	306.7	181.3	128.8	349.6	280.3	353.2	178.9	296.1	1.24256	0.504755
YKJNSDISSTR	Hex4HexNAc3	P01871	46	IGHM	Immunoglobulin heavy constant mu (Ig mu chain C region) (Ig mu chain C region BOT) (Ig mu chain C region GAL) (Ig mu chain C region OU)	3268.4	6171.6	3625.1	3221	3756.8	5060.4	2365.6	4051.6	6661.6	1545.4	2145.3	3124.6	1444.5	3138.2	1.24231	0.449105
YQFNTNVVFSNJGTLVDR	Hex5HexNAc4NeuAc2	P43251	203	BTD	Biotinidase (Biotinase) (EC 3.5.1.12)	190	142.6	190.3	184.3	247.3	109.9	388.9	100.4	117.9	371.7	123.4	118.6	211.8	126.4	1.24192	0.531387
VVJSTTGPGEHLR	Hex4HexNAc4NeuAc1	P07996	1067	THBS1	Thrombospondin-1 (Glycoprotein G)	61.2	38.7	35.3	64.7	39.9	26.4	29.8	74.3	17.2	26.9	45.7	19.1	24.4	30.8	1.24161	0.462332
YKJNSDISSTR	Hex5HexNAc5	P01871	46	IGHM	Immunoglobulin heavy constant mu (Ig mu chain C region) (Ig mu chain C region BOT) (Ig mu chain C region GAL) (Ig mu chain C region OU)	163.4	237.7	147.6	210.8	104.3	349.5	90.5	131	308.6	83.3	99.5	159	93.7	175.5	1.24101	0.630241
AJISHK	Hex4HexNAc3NeuAc1	P01031;P19634;Q14940	741/370/319	C5	Complement C5 (C3 and PZP-like alpha-2-macroglobulin domain-containing protein 4) [Cleaved into: Complement C5 beta chain; Complement C5 alpha chain; C5a anaphylatoxin; Complement C5 alpha' chain]	761	401.5	637.6	531.5	457	522.8	801.5	537.5	369.2	525.8	523	453.3	355.8	550.1	1.24081	0.307795
VCQDCPLLAPLJDTR	Hex6HexNAc5NeuAc3Fuc1	P02765	156	AHSG	Alpha-2-HS-glycoprotein (Alpha-2-Z-globulin) (Ba-alpha-2-glycoprotein) (Fetuin-A) [Cleaved into: Alpha-2-HS-glycoprotein chain A; Alpha-2-HS-glycoprotein chain B]	118	97.3	110.4	103	71.1	85	87.8	108.7	67	88.9	110.5	43.8	66.1	57.2	1.2405	0.293297
JNSDISSTR	Hex5HexNAc5Fuc1	P01871	46	IGHM	Immunoglobulin heavy constant mu (Ig mu chain C region) (Ig mu chain C region BOT) (Ig mu chain C region GAL) (Ig mu chain C region OU)	8.8	25.8	12.9	25.9	7.8	40.3	7.6	10.8	32.5	9.3	6.1	17	6.7	21.8	1.23896	0.787828
NPCTSEQJCTSPFSYK	Hex5HexNAc4NeuAc1Fuc1	P05556	212	ITGB1	Integrin beta-1 (Fibronectin receptor subunit beta) (Glycoprotein IIa) (GPIIA) (VLA-4 subunit beta) (CD antigen CD29)	135.1	111	120.2	141.7	139.6	123.9	127.9	101.6	95.4	112.2	88.4	143.4	76.7	108.6	1.23833	0.0937153
GLJVTLSSTGR	Hex4HexNAc7NeuAc1Fuc1	P0C0L4;P0C0L5	1328/1328	C4A	Complement C4-A (Acidic complement C4) (C3 and PZP-like alpha-2-macroglobulin domain-containing protein 2) [Cleaved into: Complement C4 beta chain; Complement C4-A alpha chain; C4a anaphylatoxin; C4b-A; C4d-A; Complement C4 gamma chain]	264.2	372.5	260.9	346.2	224.6	248.2	237.1	226.5	168.3	295.1	260.2	175.2	204.4	248.4	1.23801	0.220107
LSLHRPALEDLLLGSEAJLTCTLTGLR	Hex6HexNAc4NeuAc1	P01876;P01877	144/131	IGHA1	Immunoglobulin heavy constant alpha 1 (Ig alpha-1 chain C region) (Ig alpha-1 chain C region BUR) (Ig alpha-1 chain C region TRO)	74.3	76.5	64.9	56.8	80.3	70.7	126.2	39.9	61.5	115.9	47.5	64.2	68.5	46.6	1.23778	0.375181
IGEADFJR	Hex5HexNAc4NeuAc2	P04275	1515	VWF	von Willebrand factor (vWF) [Cleaved into: von Willebrand antigen 2 (von Willebrand antigen II)]	55.8	55.9	81.7	68.7	72.2	69.3	87.5	67	42.3	60.1	51.4	56	44.9	75.3	1.23703	0.191716
TPLTAJITK	Hex6HexNAc5NeuAc2Fuc1	P01877	205	IGHA2	Immunoglobulin heavy constant alpha 2 (Ig alpha-2 chain C region) (Ig alpha-2 chain C region BUT) (Ig alpha-2 chain C region LAN)	138.9	152	127.2	157.3	101.1	108.6	198.9	119.3	88.6	149.8	133.8	120.3	84.2	100.1	1.23603	0.289652
VSJQTLSLFFTVLQDVPVR	Hex5HexNAc5NeuAc1Fuc1	P01023	1424	A2M	Alpha-2-macroglobulin (Alpha-2-M) (C3 and PZP-like alpha-2-macroglobulin domain-containing protein 5)	267.3	220.8	287.7	299.5	306.3	214.1	258.2	264.4	173.8	172.4	192.8	200.7	212.1	285	1.23495	0.14754
GQGEQGSTGGTJISSTSEPKEE	Hex7HexNAc5NeuAc3Fuc2	Q16610	530	ECM1	Extracellular matrix protein 1 (Secretory component p85)	11.6	11.1	22	10.4	17.4	13.1	12.2	10.2	11.5	12.3	9.7	7.3	10.6	17.6	1.23485	0.388001
YKJNSDISSTR	Hex5HexNAc3NeuAc1	P01871	46	IGHM	Immunoglobulin heavy constant mu (Ig mu chain C region) (Ig mu chain C region BOT) (Ig mu chain C region GAL) (Ig mu chain C region OU)	1184.3	2080.3	885	772.4	1115.3	1398.8	904.5	1139	1973.1	594.4	885.7	874.1	440.9	847.4	1.2348	0.489408
QDQCIYJTTYLNVQR	Hex6HexNAc5NeuAc3Fuc1	P02763	93	ORM1	Alpha-1-acid glycoprotein 1 (AGP 1) (Orosomucoid-1) (OMD 1)	262.1	261.3	494.5	803.9	240	377.4	400.6	406.6	154.4	420	600.4	143.4	376.8	198.4	1.2347	0.597932
JVTAEQAR	Hex6HexNAc5NeuAc2	P00748	249	F12	Coagulation factor XII (EC 3.4.21.38) (Hageman factor) (HAF) [Cleaved into: Coagulation factor XIIa heavy chain; Beta-factor XIIa part 1; Coagulation factor XIIa light chain (Beta-factor XIIa part 2)]	34	20	19.9	31.9	22.8	16.8	68.8	25.5	18.4	31.8	32.3	21.9	24.4	19.3	1.23387	0.761556
EHEGAIYPDJTTDFQR	Hex5HexNAc4NeuAc2Fuc2	P00450	138	CP	Ceruloplasmin (EC 1.16.3.1) (Ferroxidase)	308.8	385.9	345.4	364.8	364.3	284.2	341	269.6	205.8	283.2	483.5	187.5	232.2	281.3	1.23226	0.218789
ANQQLJFTEAK	Hex6HexNAc5NeuAc1	Q9Y5Y7	53	LYVE1	Lymphatic vessel endothelial hyaluronic acid receptor 1 (LYVE-1) (Cell surface retention sequence-binding protein 1) (CRSBP-1) (Extracellular link domain-containing protein 1) (Hyaluronic acid receptor)	157.3	153.6	213.2	179.7	139.5	171.9	127.7	117	136.8	138.9	143.1	153.7	114.1	124.2	1.23184	0.113116
ALPQPQJVTSLLGCTH	Hex5HexNAc4NeuAc2Fuc1	P02790	453	HPX	Hemopexin (Beta-1B-glycoprotein)	886.4	915.1	966.7	839.5	975.3	671.7	1342.2	688.8	570.7	1276.9	726.9	556.4	843.5	692.7	1.23171	0.298678
CEJLTTGK	Hex5HexNAc4NeuAc2Fuc1	O75882	1082	ATRN	Attractin (DPPT-L) (Mahogany homolog)	250.7	208.1	279.5	284.5	297.4	272.6	268.9	240.7	209.5	215.9	226	196.7	164.2	259.3	1.23104	0.0769845
NEEYJK	Hex6HexNAc3NeuAc1	P02763;P19652	56/56	ORM1	Alpha-1-acid glycoprotein 1 (AGP 1) (Orosomucoid-1) (OMD 1)	385.4	209.6	258.3	266.4	211.7	232.6	368.9	143.9	195.6	356.8	203.9	334.8	139.8	195.7	1.23075	0.393439
HAJWTLTPLK	Hex5HexNAc4NeuAc2	P27169	253	PON1	Serum paraoxonase/arylesterase 1 (PON 1) (EC 3.1.1.2) (EC 3.1.1.81) (EC 3.1.8.1) (Aromatic esterase 1) (A-esterase 1) (K-45) (Serum aryldialkylphosphatase 1)	1984.2	1861.3	1484.5	2767.3	2003.6	2274.2	1627.8	1355.6	1887.4	1403.3	1742.2	1197.9	1527	2266.4	1.2305	0.261214
AJISHK	Hex6HexNAc4NeuAc1Fuc3	P01031;P19634;Q14940	741/370/319	C5	Complement C5 (C3 and PZP-like alpha-2-macroglobulin domain-containing protein 4) [Cleaved into: Complement C5 beta chain; Complement C5 alpha chain; C5a anaphylatoxin; Complement C5 alpha' chain]	129.2	84.2	120.7	115.9	93.7	108	155.2	103.4	73.5	119	93.2	95.6	69.3	102.2	1.22966	0.239617
EEQFJSTFR	Hex5HexNAc5	P01859	176	IGHG2	Immunoglobulin heavy constant gamma 2 (Ig gamma-2 chain C region) (Ig gamma-2 chain C region DOT) (Ig gamma-2 chain C region TIL) (Ig gamma-2 chain C region ZIE)	310.2	219.8	254	307.9	284.8	508.7	289.8	45.9	333.9	340.7	260.8	230.4	449.5	107.9	1.22955	0.478707
VSJQTLSLFFTVLQDVPVR	Hex5HexNAc3NeuAc1	P01023	1424	A2M	Alpha-2-macroglobulin (Alpha-2-M) (C3 and PZP-like alpha-2-macroglobulin domain-containing protein 5)	77.6	47.4	70.8	67.1	64.9	50.9	54.8	48.6	40.1	54.7	41.8	61.5	45.8	60.1	1.22944	0.18828
JGTAVCATNRR	Hex5HexNAc4NeuAc2	P05156	70	CFI	Complement factor I (EC 3.4.21.45) (C3B/C4B inactivator) [Cleaved into: Complement factor I heavy chain; Complement factor I light chain]	305	185.7	214.6	270.1	179.4	191.7	222.7	176.5	124	245.4	185.3	212.9	124.5	207.8	1.2294	0.293085
HMAEVJASPLK	Hex5HexNAc4NeuAc2	O95140	25	MFN2	Mitofusin-2 (EC 3.6.5.-) (Transmembrane GTPase MFN2)	272.7	297.5	219.3	355.8	250.4	280.3	195.6	206.2	292.6	198.4	218.9	153.3	185.4	267.7	1.22929	0.250813
VELEDFNGJR	Hex6HexNAc5NeuAc2Fuc1	O75636	189	FCN3	Ficolin-3 (Collagen/fibrinogen domain-containing lectin 3 p35) (Collagen/fibrinogen domain-containing protein 3) (Hakata antigen)	235.8	220.3	206.7	219.5	198.8	177.7	193.1	219.9	139.2	187.8	152.7	155.3	165.6	160.7	1.22917	0.0621058
NPVGLIGAEJATGETDPSHSK	Hex5HexNAc4NeuAc2Fuc1	P43251	349	BTD	Biotinidase (Biotinase) (EC 3.5.1.12)	109.9	106.8	104.6	110.6	116	84.9	77.7	42.6	83	53.6	118.5	85.6	76.4	118.9	1.22796	0.321382
KLHINHNJLTESVGPLPK	Hex7HexNAc6NeuAc2Fuc1	P51884	127	LUM	Lumican (Keratan sulfate proteoglycan lumican) (KSPG lumican)	342.6	247.2	401.4	453.1	395.1	388.6	299.1	306.6	271.2	250.4	269.3	355.4	302.1	303.2	1.22782	0.18828
ADGTVNQIEGEATPVJLTEPAKLEVK	Hex9HexNAc8NeuAc3Fuc1	P05090	98	APOD	Apolipoprotein D (Apo-D) (ApoD)	20.8	31.6	38.4	24.5	42.6	26.2	39.7	20.1	44.3	18.6	29.1	23.7	20.3	26.2	1.22765	0.402602
VELEDFNGJR	Hex5HexNAc4NeuAc1Fuc2	O75636	189	FCN3	Ficolin-3 (Collagen/fibrinogen domain-containing lectin 3 p35) (Collagen/fibrinogen domain-containing protein 3) (Hakata antigen)	172.9	188.4	169.8	205.1	228.4	201.7	217.8	153.4	154.8	195.1	146.2	160.8	178.8	138.7	1.22726	0.0513865
TKPREEQFJSTFR	Hex4HexNAc4Fuc1	P01859	176	IGHG2	Immunoglobulin heavy constant gamma 2 (Ig gamma-2 chain C region) (Ig gamma-2 chain C region DOT) (Ig gamma-2 chain C region TIL) (Ig gamma-2 chain C region ZIE)	44.3	24.1	21.4	24	30.7	86.7	40.5	5.5	40.9	54.4	23.7	36.7	48.1	12.1	1.22719	0.629589
NEEYJK	Hex7HexNAc5NeuAc2Fuc3	P02763;P19652	56/56	ORM1	Alpha-1-acid glycoprotein 1 (AGP 1) (Orosomucoid-1) (OMD 1)	44.5	67	117.6	83.6	64.9	90.9	171.6	123.4	44.6	83.9	146.7	21.9	72.6	28.7	1.22672	0.565785
CSDGWSFDATTLDDJGTMLFFK	Hex5HexNAc4NeuAc1Fuc3	P02790	64	HPX	Hemopexin (Beta-1B-glycoprotein)	126.1	129.5	130.5	123.2	178.2	101.8	139.7	90.7	61.1	147.2	146	120.6	114.7	77.2	1.2264	0.307795
AAIPSALDTJSSK	Hex7HexNAc6NeuAc2Fuc1	Q08380	551	LGALS3BP	Galectin-3-binding protein (Basement membrane autoantigen p105) (Lectin galactoside-binding soluble 3-binding protein) (Mac-2-binding protein) (MAC2BP) (Mac-2 BP) (Tumor-associated antigen 90K)	225.3	151.3	139.3	140.3	159.4	105.5	155.2	138.2	90.3	136.7	124.5	86.3	119.2	182.5	1.22627	0.327226
HSJCTHQQDAGVTCSDGSNLEMR	Hex5HexNAc4NeuAc1Fuc1	Q86VB7	140	CD163	Scavenger receptor cysteine-rich type 1 protein M130 (Hemoglobin scavenger receptor) (CD antigen CD163) [Cleaved into: Soluble CD163 (sCD163)]	24.1	20.8	23.2	19.2	21.1	15.1	14.8	24.7	24.2	13.1	9.5	14.9	11.6	14.8	1.22606	0.337432
KVCQDCPLLAPLJDTR	Hex2HexNAc2	P02765	156	AHSG	Alpha-2-HS-glycoprotein (Alpha-2-Z-globulin) (Ba-alpha-2-glycoprotein) (Fetuin-A) [Cleaved into: Alpha-2-HS-glycoprotein chain A; Alpha-2-HS-glycoprotein chain B]	3186.7	3087	3271.6	3324	2395.8	2499.5	2273.3	2953.5	2170	2622.8	2526.7	1289.3	2089.8	2692.9	1.22593	0.267218
ADTHDEILEGLNFJLTEIPEAQIHEGFQELLR	Hex5HexNAc4NeuAc1Fuc3	P01009	107	SERPINA1	Alpha-1-antitrypsin (Alpha-1 protease inhibitor) (Alpha-1-antiproteinase) (Serpin A1) [Cleaved into: Short peptide from AAT (SPAAT)]	141.1	197.8	177.7	155.5	195	110.1	156.3	85.2	128.7	136.4	170.3	194.6	111.2	98.3	1.2258	0.318381
GICJSSDVR	Hex5HexNAc4NeuAc2Fuc1	O75882	300	ATRN	Attractin (DPPT-L) (Mahogany homolog)	172.8	142.5	180.7	175.3	183	114.3	156	164.7	112	134.9	134.7	118	103.1	150.1	1.22572	0.169048
QDQCIYJTTYLNVQR	Hex6HexNAc5NeuAc2Fuc1	P02763	93	ORM1	Alpha-1-acid glycoprotein 1 (AGP 1) (Orosomucoid-1) (OMD 1)	258.7	227.9	454.3	804.6	241.1	342.4	358.1	342.4	171.6	371.6	569.5	168.9	340.9	228	1.22536	0.655227
ANQQLJFTEAK	Hex6HexNAc5NeuAc3	Q9Y5Y7	53	LYVE1	Lymphatic vessel endothelial hyaluronic acid receptor 1 (LYVE-1) (Cell surface retention sequence-binding protein 1) (CRSBP-1) (Extracellular link domain-containing protein 1) (Hyaluronic acid receptor)	169.6	155.1	196.6	186.2	161.9	180.3	173.1	126.5	142	159	110.3	144.9	138.2	177.3	1.22501	0.058586
EEQYJSTYR	Hex2HexNAc3Fuc1	P01857	180	IGHG1	Immunoglobulin heavy constant gamma 1 (Ig gamma-1 chain C region) (Ig gamma-1 chain C region EU) (Ig gamma-1 chain C region KOL) (Ig gamma-1 chain C region NIE)	476.9	713.2	860.2	867.7	1171.3	1689.8	1417.5	844.1	720.4	843.9	470.7	822.6	1105.1	1069	1.22479	0.658091
JETHFDAGAK	Hex5HexNAc4NeuAc1Fuc1	P12821	509	ACE	Angiotensin-converting enzyme (ACE) (EC 3.4.15.1) (Dipeptidyl carboxypeptidase I) (Kininase II) (CD antigen CD143) [Cleaved into: Angiotensin-converting enzyme, soluble form]	33.6	32.2	38.5	40.5	42.1	38.3	37.4	32	30.1	21.8	47.1	31	25.2	27.4	1.22367	0.166231
CSDGWSFDATTLDDJGTMLFFK	Hex6HexNAc4NeuAc2	P02790	64	HPX	Hemopexin (Beta-1B-glycoprotein)	127.8	118.6	103.5	129.5	110.8	80.3	99	75.1	52.5	135.9	90.2	108.9	91.9	74.4	1.22356	0.289923
EDALJETR	Hex5HexNAc4Fuc1	P10909	86	CLU	Clusterin (Aging-associated gene 4 protein) (Apolipoprotein J) (Apo-J) (Complement cytolysis inhibitor) (CLI) (Complement-associated protein SP-40,40) (Ku70-binding protein 1) (NA1/NA2) (Sulfated glycoprotein 2) (SGP-2) (Testosterone-repressed prostate message 2) (TRPM-2) [Cleaved into: Clusterin beta chain (ApoJalpha) (Complement cytolysis inhibitor a chain); Clusterin alpha chain (ApoJbeta) (Co…	28.9	33.1	34.1	29.9	37.1	53	34.7	34.5	31.8	28	31.4	24.5	28.8	26	1.22341	0.19237
EEQFJSTFR	Hex5HexNAc4Fuc1	P01859	176	IGHG2	Immunoglobulin heavy constant gamma 2 (Ig gamma-2 chain C region) (Ig gamma-2 chain C region DOT) (Ig gamma-2 chain C region TIL) (Ig gamma-2 chain C region ZIE)	1892.1	1268.1	1795.1	2135.9	1832.8	2375.8	2023.2	641.9	2226.1	1996.9	1862.3	1262.9	1858.5	1044.5	1.22307	0.399053
AAIPSALDTJSSK	Hex5HexNAc4NeuAc2	Q08380	551	LGALS3BP	Galectin-3-binding protein (Basement membrane autoantigen p105) (Lectin galactoside-binding soluble 3-binding protein) (Mac-2-binding protein) (MAC2BP) (Mac-2 BP) (Tumor-associated antigen 90K)	801	317.7	324.7	241.9	250.1	174.4	349.7	355.5	105	178.9	267.7	135.1	119	850.2	1.22278	0.534177
QDQCIYJTTYLNVQR	Hex5HexNAc4NeuAc1	P02763	93	ORM1	Alpha-1-acid glycoprotein 1 (AGP 1) (Orosomucoid-1) (OMD 1)	495.9	517	663.5	1453.4	540.5	836.8	558.1	333.9	288.5	556.6	572	1042.7	382.7	966.6	1.22259	0.576218
AAIPSALDTJSSK	Hex6HexNAc3NeuAc1	Q08380	551	LGALS3BP	Galectin-3-binding protein (Basement membrane autoantigen p105) (Lectin galactoside-binding soluble 3-binding protein) (Mac-2-binding protein) (MAC2BP) (Mac-2 BP) (Tumor-associated antigen 90K)	351.9	233.4	250.7	252.4	266.7	232.2	227.5	277.2	145.3	221.5	187.7	178.5	151.8	322.7	1.22233	0.269796
EEQYJSTYR	Hex2HexNAc2	P01857	180	IGHG1	Immunoglobulin heavy constant gamma 1 (Ig gamma-1 chain C region) (Ig gamma-1 chain C region EU) (Ig gamma-1 chain C region KOL) (Ig gamma-1 chain C region NIE)	312.2	606.8	581.1	627.8	659.4	705.1	631.2	533.8	515.2	328.3	346.6	429.1	608	614	1.22181	0.401235
EEQFJSTFR	Hex5HexNAc4	P01859	176	IGHG2	Immunoglobulin heavy constant gamma 2 (Ig gamma-2 chain C region) (Ig gamma-2 chain C region DOT) (Ig gamma-2 chain C region TIL) (Ig gamma-2 chain C region ZIE)	1102.9	909.4	1218.5	1075.8	1151.3	1880.3	1382.7	498	1188.1	1441.6	945.6	964.4	1625.9	475.6	1.22155	0.434295
DAVNJITAK	Hex5HexNAc4Fuc1	P54289	324	CACNA2D1	Voltage-dependent calcium channel subunit alpha-2/delta-1 (Voltage-gated calcium channel subunit alpha-2/delta-1) [Cleaved into: Voltage-dependent calcium channel subunit alpha-2-1; Voltage-dependent calcium channel subunit delta-1]	71.8	42.3	60.5	53.2	62.1	44.4	84.9	56.9	43.3	60.1	57.9	47.4	38.3	39.3	1.22145	0.337025
ADGTVNQIEGEATPVJLTEPAK	Hex8HexNAc7NeuAc3Fuc1	P05090	98	APOD	Apolipoprotein D (Apo-D) (ApoD)	51.8	71.5	79.1	62.3	86.3	48.3	90.4	41.4	54.9	61.9	67.2	56.2	41.4	78.2	1.22059	0.356331
PVTPIAQJQTTLGSSR	Hex5HexNAc4NeuAc1Fuc1	Q9NZP8	242	C1RL	Complement C1r subcomponent-like protein (C1r-LP) (C1r-like protein) (EC 3.4.21.-) (C1r-like serine protease analog protein) (CLSPa)	90.8	109.7	84.7	95.9	105.2	101.9	93.2	72.9	60.1	86.4	78	78.1	84.7	98.1	1.22049	0.0685686
AFEJVTDLQWLILDHNLLENSK	Hex6HexNAc5NeuAc2Fuc1	P51884	88	LUM	Lumican (Keratan sulfate proteoglycan lumican) (KSPG lumican)	501	331.4	550.3	483.7	431.5	400	485.8	370.9	238.6	463.3	332.2	458.2	366.3	379.7	1.22018	0.234729
AYNSAGTGPSSATVJVTTR	Hex5HexNAc4NeuAc1Fuc1	Q8IWV2	893	CNTN4	Contactin-4 (Brain-derived immunoglobulin superfamily protein 2) (BIG-2)	31.9	43.2	37.2	33.4	25.7	28.1	29.6	25.4	26.7	32.6	22.2	23.1	29.7	28.1	1.21991	0.162784
EEQYJSTYR	Hex4HexNAc3Fuc1	P01857	180	IGHG1	Immunoglobulin heavy constant gamma 1 (Ig gamma-1 chain C region) (Ig gamma-1 chain C region EU) (Ig gamma-1 chain C region KOL) (Ig gamma-1 chain C region NIE)	1083.1	2084.2	2187.5	2261.2	2733.9	2788.8	2633.2	2069.9	1930.5	1322.4	1321.4	1623.1	2335.7	2329	1.2196	0.484149
EJGSFSGK	Hex5HexNAc4NeuAc1Fuc1	Q7Z7G0	878	ABI3BP	Target of Nesh-SH3 (Tarsh) (ABI gene family member 3-binding protein) (Nesh-binding protein) (NeshBP)	67.8	38	79.1	71	59.8	100.4	92.7	65.2	57	61.8	64.3	54.3	60.2	54.7	1.21868	0.449693
EEQYJSTYR	Hex3HexNAc3NeuAc1Fuc1	P01857	180	IGHG1	Immunoglobulin heavy constant gamma 1 (Ig gamma-1 chain C region) (Ig gamma-1 chain C region EU) (Ig gamma-1 chain C region KOL) (Ig gamma-1 chain C region NIE)	386.8	621.8	663.2	673.3	756.7	804	807.8	582.8	546.5	461.5	398.5	531.9	601.7	749	1.21739	0.351375
CIQAJYSLMENGK	Hex6HexNAc5NeuAc1	P05090	65	APOD	Apolipoprotein D (Apo-D) (ApoD)	70.3	56.8	70.4	69.1	125.5	46.4	194.6	38.5	52.8	131.8	67.4	60.4	93.4	76.2	1.21633	0.749646
KVCQDCPLLAPLJDTR	Hex3HexNAc2	P02765	156	AHSG	Alpha-2-HS-glycoprotein (Alpha-2-Z-globulin) (Ba-alpha-2-glycoprotein) (Fetuin-A) [Cleaved into: Alpha-2-HS-glycoprotein chain A; Alpha-2-HS-glycoprotein chain B]	1807.7	1832.8	1999.3	2020.9	1398.9	1600.6	1427.4	1821.8	1306.7	1632.3	1488.4	795.6	1259.1	1636.6	1.216	0.27087
LSSJSTKK	Hex5HexNAc4NeuAc2	P13671	855	C6	Complement component C6	426.4	273.5	466.1	361.3	454.6	527.3	670	462.5	329.1	422.2	359.7	291.8	247.4	503.1	1.21538	0.438727
VELEDFNGJR	Hex5HexNAc4NeuAc1Fuc1	O75636	189	FCN3	Ficolin-3 (Collagen/fibrinogen domain-containing lectin 3 p35) (Collagen/fibrinogen domain-containing protein 3) (Hakata antigen)	376.4	369.3	364.8	320.3	351.8	186.9	320.5	365.6	263.8	247.6	230.6	255.7	276.3	245.7	1.21466	0.311307
JYTLTGR	Hex4HexNAc4NeuAc1Fuc1	P10643	754	C7	Complement component C7	55.3	40.7	41.8	37.4	46.4	42.9	37.1	38.2	29.2	38	38.7	34.1	23.4	46.7	1.21466	0.206601
AQLLQGLGFJLTER	Hex7HexNAc6NeuAc2	P08185	96	SERPINA6	Corticosteroid-binding globulin (CBG) (Serpin A6) (Transcortin)	416	176.1	303.7	220.8	300.9	217	310.9	227	283.6	199.5	230.1	190.1	158.1	314	1.21405	0.445913
GCVLLSYLJETVTVSASLESVR	Hex5HexNAc5Fuc2	P01023	55	A2M	Alpha-2-macroglobulin (Alpha-2-M) (C3 and PZP-like alpha-2-macroglobulin domain-containing protein 5)	308.2	334.6	363.6	291.4	228.3	377.6	237.1	237.4	204.4	352.9	248.6	238.7	224.8	256.6	1.21402	0.239403
SJDTAASEYK	Hex6HexNAc5NeuAc3	Q12913	142	PTPRJ	Receptor-type tyrosine-protein phosphatase eta (Protein-tyrosine phosphatase eta) (R-PTP-eta) (EC 3.1.3.48) (Density-enhanced phosphatase 1) (DEP-1) (HPTP eta) (Protein-tyrosine phosphatase receptor type J) (R-PTP-J) (CD antigen CD148)	168.1	111.8	119.4	149.2	109	111.3	149.7	97.6	110.7	115.9	77.6	118.9	72.5	163.4	1.21398	0.299097
EJGTISR	Hex8HexNAc7NeuAc3Fuc1	P02763	103	ORM1	Alpha-1-acid glycoprotein 1 (AGP 1) (Orosomucoid-1) (OMD 1)	6	5.9	6.1	9.1	4.7	6	14.5	5.9	3.8	11.1	15.5	2.8	0	4	1.21346	0.779321
EEQFJSTYR	Hex5HexNAc5NeuAc1Fuc1	P01861	177	IGHG4	Immunoglobulin heavy constant gamma 4 (Ig gamma-4 chain C region)	54.6	18.5	21.3	30.6	18.9	86.5	20.6	12	22.5	31.1	72.4	34.8	11	23.1	1.21315	0.75596
LSLHRPALEDLLLGSEAJLTCTLTGLR	Hex5HexNAc4	P01876;P01877	144/131	IGHA1	Immunoglobulin heavy constant alpha 1 (Ig alpha-1 chain C region) (Ig alpha-1 chain C region BUR) (Ig alpha-1 chain C region TRO)	305.7	270.6	267.4	240.8	402.3	230.2	566.1	129.4	186.6	688.4	159.7	208.5	365.6	144	1.213	0.45722
JVSPLSK	Hex4HexNAc4NeuAc2	Q6ZNX1	144	SHLD3	Shieldin complex subunit 3 (REV7-interacting novel NHEJ regulator 1) (Shield complex subunit 3)	73.6	83.2	75.4	98.7	75.4	55.8	98.7	62.2	57.2	40.2	43.1	68.2	34.5	157	1.2128	0.374493
NMQIAJHTLK	Hex5HexNAc4NeuAc1Fuc1	P12821	695	ACE	Angiotensin-converting enzyme (ACE) (EC 3.4.15.1) (Dipeptidyl carboxypeptidase I) (Kininase II) (CD antigen CD143) [Cleaved into: Angiotensin-converting enzyme, soluble form]	66.7	57.4	86.6	79.2	124.6	54.2	122.3	74.8	71.6	102	46.6	66.8	69.5	56.1	1.21256	0.534523
YLGJATAIFFLPDEGK	Hex5HexNAc4NeuAc1Fuc1	P01009	271	SERPINA1	Alpha-1-antitrypsin (Alpha-1 protease inhibitor) (Alpha-1-antiproteinase) (Serpin A1) [Cleaved into: Short peptide from AAT (SPAAT)]	1318	1524.9	1890.9	1905.6	1478.9	1170	1771	1343.1	1314.9	1304.4	2010.4	909.3	1325.5	916.7	1.21207	0.306105
LSLHRPALEDLLLGSEAJLTCTLTGLR	Hex6HexNAc4NeuAc1Fuc1	P01876;P01877	144/131	IGHA1	Immunoglobulin heavy constant alpha 1 (Ig alpha-1 chain C region) (Ig alpha-1 chain C region BUR) (Ig alpha-1 chain C region TRO)	152.4	120.2	141.7	116.5	191	102.1	269.1	49.5	99.8	323.4	82.9	86.2	197.9	62.7	1.21121	0.463902
JISGFK	Hex5HexNAc4NeuAc2	Q9UMZ3	1334	PTPRQ	Phosphatidylinositol phosphatase PTPRQ (EC 3.1.3.-) (Receptor-type tyrosine-protein phosphatase Q) (PTP-RQ) (R-PTP-Q) (EC 3.1.3.48)	227.7	160.8	164.7	169.8	168.8	171	161.4	143.5	116.4	176.7	179.2	84.5	119.5	191.1	1.211	0.268706
VSJVSCQASVSR	Hex5HexNAc4NeuAc2Fuc1	P55058	143	PLTP	Phospholipid transfer protein (Lipid transfer protein II)	339.7	352.2	407.1	438.3	374.6	354.9	416.2	316.8	279.3	304.8	328.3	306.7	296.9	382.9	1.2109	0.0379316
VVLHPJYSQVDIGLIK	Hex6HexNAc3NeuAc1	P00738	241	HP	Haptoglobin (Zonulin) [Cleaved into: Haptoglobin alpha chain; Haptoglobin beta chain]	1463	807.1	912.5	814.5	595.9	604	586.4	504.7	471.3	805.2	712.7	615.4	678	989.4	1.21075	0.534523
ITYSIVQTJCSK	Hex6HexNAc5NeuAc3Fuc1	P01042	205	KNG1	Kininogen-1 (Alpha-2-thiol proteinase inhibitor) (Fitzgerald factor) (High molecular weight kininogen) (HMWK) (Williams-Fitzgerald-Flaujeac factor) [Cleaved into: Kininogen-1 heavy chain; T-kinin (Ile-Ser-Bradykinin); Bradykinin (Kallidin I); Lysyl-bradykinin (Kallidin II); Kininogen-1 light chain; Low molecular weight growth-promoting factor]	1163.6	904.7	1698.3	1512.9	780.4	1406.3	1633.8	1768.6	1078.1	1237.7	1717.5	439	608.7	667.8	1.21052	0.495922
EEQFJSTFR	Hex6HexNAc4NeuAc1Fuc1	P01859	176	IGHG2	Immunoglobulin heavy constant gamma 2 (Ig gamma-2 chain C region) (Ig gamma-2 chain C region DOT) (Ig gamma-2 chain C region TIL) (Ig gamma-2 chain C region ZIE)	118.6	60	107.4	143.3	106	133.3	132.9	25.4	158.5	128.3	114.4	77.4	111.8	46.4	1.21036	0.504755
ELLETVVJR	Hex5HexNAc4NeuAc1	P55056	63	APOC4	Apolipoprotein C-IV (Apo-CIV) (ApoC-IV) (Apolipoprotein C4)	294.8	312.2	330.7	275.5	290.2	316.7	506.9	262.7	252	414	282.1	159.2	298.4	254.5	1.21015	0.35073
EEQFJSTYR	Hex4HexNAc5	P01861	177	IGHG4	Immunoglobulin heavy constant gamma 4 (Ig gamma-4 chain C region)	28	4.8	13.8	21.3	15.4	89.5	9.5	6.9	10.6	26.5	32.3	56.5	2.8	15.2	1.20889	0.878247
EVYPWYJLTVEAK	Hex5HexNAc3NeuAc1Fuc1	P33151	442	CDH5	Cadherin-5 (7B4 antigen) (Vascular endothelial cadherin) (VE-cadherin) (CD antigen CD144)	185.6	203.7	287	348.1	297.7	268.5	306.2	237.9	199.8	226.4	191.1	220.7	222.2	271.4	1.20854	0.273612
YKJNSDISSTR	Hex6HexNAc3NeuAc1	P01871	46	IGHM	Immunoglobulin heavy constant mu (Ig mu chain C region) (Ig mu chain C region BOT) (Ig mu chain C region GAL) (Ig mu chain C region OU)	1659.5	2448.3	1159.7	919	1377.7	1468.9	1083.4	1433	2492.7	617.2	1120.4	1100.4	474.3	1136.4	1.20803	0.516815
TJFTTK	Hex4HexNAc5Fuc1	P49639	235	HOXA1	Homeobox protein Hox-A1 (Homeobox protein Hox-1F)	45.8	56.6	55.7	48	46.6	48.1	61.1	44.5	36.4	63	49	40.8	30.7	35.2	1.20794	0.204533
EJGTISR	Hex8HexNAc7NeuAc5	P02763	103	ORM1	Alpha-1-acid glycoprotein 1 (AGP 1) (Orosomucoid-1) (OMD 1)	31.1	33.8	49.2	49.7	32.2	50.8	91.5	33.1	20.4	60.6	82.8	26.5	21.6	35.1	1.20778	0.566101
YLGJATAIFFLPDEGK	Hex5HexNAc4NeuAc2Fuc1	P01009	271	SERPINA1	Alpha-1-antitrypsin (Alpha-1 protease inhibitor) (Alpha-1-antiproteinase) (Serpin A1) [Cleaved into: Short peptide from AAT (SPAAT)]	1197.8	1881.3	2124.5	1819.4	1699.5	1318.7	1939.9	1419.2	1421.8	1509.6	2176.9	1110	1299.8	985.5	1.20743	0.334692
JGTAVCATNRR	Hex4HexNAc3NeuAc1	P05156	70	CFI	Complement factor I (EC 3.4.21.45) (C3B/C4B inactivator) [Cleaved into: Complement factor I heavy chain; Complement factor I light chain]	403.1	248.8	280.1	366.3	202.7	255.1	325	242.9	151	353.7	237.2	262.7	176.8	300.6	1.2065	0.409218
SVQEIQATFFYFTPJKTEDTIFLR	Hex6HexNAc5NeuAc3Fuc1	P02763;P19652	72/72	ORM1	Alpha-1-acid glycoprotein 1 (AGP 1) (Orosomucoid-1) (OMD 1)	280.9	387.9	513.4	902.1	242.8	495.5	464.2	397.9	168	593.3	562.1	361.8	409.5	231.9	1.20639	0.672863
VTPACJTSLPAQR	Hex5HexNAc4NeuAc1Fuc1	Q9UBG0	69	MRC2	C-type mannose receptor 2 (C-type lectin domain family 13 member E) (Endocytic receptor 180) (Macrophage mannose receptor 2) (Urokinase-type plasminogen activator receptor-associated protein) (UPAR-associated protein) (Urokinase receptor-associated protein) (CD antigen CD280)	103.2	76.7	101	101.4	76.1	81.1	91.3	89.1	70	77.8	73.7	74.4	53.9	84	1.20635	0.148473
JYTLTGR	Hex6HexNAc4NeuAc1Fuc2	P10643	754	C7	Complement component C7	56	51.9	52	38	44	57.5	47.4	43.2	27.4	47.8	42.1	37.3	32.9	57	1.20542	0.247784
AAIPSALDTJSSK	Hex4HexNAc3NeuAc1	Q08380	551	LGALS3BP	Galectin-3-binding protein (Basement membrane autoantigen p105) (Lectin galactoside-binding soluble 3-binding protein) (Mac-2-binding protein) (MAC2BP) (Mac-2 BP) (Tumor-associated antigen 90K)	243.8	207.3	161.3	234.2	190.8	211.5	187.7	307	104.6	192.5	114.1	166.4	104.7	202.8	1.2051	0.351375
AAIPSALDTJSSK	Hex7HexNAc5NeuAc2	Q08380	551	LGALS3BP	Galectin-3-binding protein (Basement membrane autoantigen p105) (Lectin galactoside-binding soluble 3-binding protein) (Mac-2-binding protein) (MAC2BP) (Mac-2 BP) (Tumor-associated antigen 90K)	64.2	43.2	52.5	39.2	54.3	35.8	47.9	41.2	23.2	50.7	44.8	30.1	31.2	58.6	1.20479	0.379251
EGHFYYJISEVK	Hex5HexNAc4NeuAc1Fuc1	P55058	64	PLTP	Phospholipid transfer protein (Lipid transfer protein II)	469.8	507	481.9	574.5	581.7	499.3	528.8	467.8	351.7	386.3	493.5	318.7	443.8	562.9	1.20442	0.138763
LNAENJATFYFK	Hex6HexNAc5NeuAc2Fuc2	P01042	294	KNG1	Kininogen-1 (Alpha-2-thiol proteinase inhibitor) (Fitzgerald factor) (High molecular weight kininogen) (HMWK) (Williams-Fitzgerald-Flaujeac factor) [Cleaved into: Kininogen-1 heavy chain; T-kinin (Ile-Ser-Bradykinin); Bradykinin (Kallidin I); Lysyl-bradykinin (Kallidin II); Kininogen-1 light chain; Low molecular weight growth-promoting factor]	653.4	849.1	671.2	708	611.3	654.9	634.9	617.8	499.4	701.1	707.4	424.2	450.9	570.3	1.2044	0.169071
EHEGAIYPDJTTDFQR	Hex7HexNAc5NeuAc2Fuc2	P00450	138	CP	Ceruloplasmin (EC 1.16.3.1) (Ferroxidase)	471.1	583.6	371.1	454.7	415.2	342.1	677.1	285	333	455.3	514.4	435.1	303.9	426.1	1.20419	0.386569
KLPPGLLAJFTLLR	Hex5HexNAc4NeuAc2Fuc1	P02750	186	LRG1	Leucine-rich alpha-2-glycoprotein (LRG)	159.2	337.8	157.2	197.5	180.4	148.6	166.3	72.8	106.1	174	115.2	357.6	91.9	201.4	1.20375	0.471784
HJGTVECK	Hex5HexNAc4NeuAc2Fuc1	P10721	486	KIT	Mast/stem cell growth factor receptor Kit (SCFR) (EC 2.7.10.1) (Piebald trait protein) (PBT) (Proto-oncogene c-Kit) (Tyrosine-protein kinase Kit) (p145 c-kit) (v-kit Hardy-Zuckerman 4 feline sarcoma viral oncogene homolog) (CD antigen CD117)	34.2	18.7	23.9	20.5	31.6	31.6	26.2	30.1	20.6	24.7	21.9	21.1	18	18.7	1.20374	0.331868
EJGTVSR	Hex9HexNAc6NeuAc3Fuc3	P19652	103	ORM2	Alpha-1-acid glycoprotein 2 (AGP 2) (Orosomucoid-2) (OMD 2)	30.1	28.1	25.3	29.2	17.6	24.9	24	26.3	13.7	32.2	11	22.8	14.8	28.1	1.20349	0.397982
GTAJTTTAGVPCQR	Hex4HexNAc3NeuAc1	P26927	296	MST1	Hepatocyte growth factor-like protein (Macrophage stimulatory protein) (Macrophage-stimulating protein) (MSP) [Cleaved into: Hepatocyte growth factor-like protein alpha chain; Hepatocyte growth factor-like protein beta chain]	96.1	93.3	108.1	97.5	130.3	92.3	125.1	114.3	102.8	87.1	103.5	61.9	39.6	108	1.20334	0.374006
CIJQSICEK	Hex5HexNAc4Fuc1	O75882	1073	ATRN	Attractin (DPPT-L) (Mahogany homolog)	48.1	39.3	52.6	45.7	50.7	59.3	47.7	42.3	47.8	32.6	48.2	34	34.3	46.2	1.20322	0.155153
LDAPTNLQFVJETDSTVLVR	Hex5HexNAc4Fuc1	P02751	1007	FN1	Fibronectin (FN) (Cold-insoluble globulin) (CIG) [Cleaved into: Anastellin; Ugl-Y1; Ugl-Y2; Ugl-Y3]	126.3	117.8	141.9	141.4	148.1	139.5	127.8	163.1	86	116.8	108.1	71.2	123.7	114.7	1.20316	0.218789
JYTLTGR	Hex4HexNAc3NeuAc1Fuc1	P10643	754	C7	Complement component C7	563.6	449.1	458.4	327	415.3	403	346.5	351.4	242.6	388.2	420.1	334.4	250.5	476.6	1.20257	0.312306
VELEDFNGJR	Hex6HexNAc5NeuAc3Fuc1	O75636	189	FCN3	Ficolin-3 (Collagen/fibrinogen domain-containing lectin 3 p35) (Collagen/fibrinogen domain-containing protein 3) (Hakata antigen)	189.2	168.9	158.8	143.3	180.2	99.2	184.2	157.1	111	161.7	116.1	110.8	150.2	127.6	1.20257	0.312224
IIVPLNNREJISDPTSPLR	Hex5HexNAc4NeuAc1Fuc1	P01591	71	JCHAIN	Immunoglobulin J chain (Joining chain of multimeric IgA and IgM)	227.6	687.3	250.4	266.2	300.1	498.4	305.6	228.3	605.7	347.3	203.3	310.6	199.9	213.7	1.20239	0.636488
EEQYJSTYR	Hex5HexNAc4NeuAc1Fuc1	P01857	180	IGHG1	Immunoglobulin heavy constant gamma 1 (Ig gamma-1 chain C region) (Ig gamma-1 chain C region EU) (Ig gamma-1 chain C region KOL) (Ig gamma-1 chain C region NIE)	1538.8	2973.6	3060.3	3195	3795	3871.6	4106.6	3093.4	2749.7	1942.1	1827.7	2398.5	3191.5	3550.2	1.20198	0.536249
GDQIMEVNGQNFEJITFMK	Hex5HexNAc4NeuAc2	Q8TEU7	588	RAPGEF6	Rap guanine nucleotide exchange factor 6 (PDZ domain-containing guanine nucleotide exchange factor 2) (PDZ-GEF2) (RA-GEF-2)	127.2	151.8	129.6	114.2	134.8	103.6	119.8	112.8	100.4	113.9	110.7	70.5	91.9	134	1.19995	0.19277
LAJATTK	Hex5HexNAc4NeuAc2Fuc1	P07333	353	CSF1R	Macrophage colony-stimulating factor 1 receptor (CSF-1 receptor) (CSF-1-R) (CSF-1R) (M-CSF-R) (EC 2.7.10.1) (Proto-oncogene c-Fms) (CD antigen CD115)	108.3	53.5	91	102.5	87.3	70.1	97.7	104.3	83.4	74.6	36.5	69.4	44.6	96	1.19969	0.462528
VSJQTLSLFFTVLQDVPVR	Hex6HexNAc5Fuc2	P01023	1424	A2M	Alpha-2-macroglobulin (Alpha-2-M) (C3 and PZP-like alpha-2-macroglobulin domain-containing protein 5)	60.4	94.7	63.2	103.2	99.9	67.3	67.8	68.4	51	67.6	67.5	69.3	62.7	77.8	1.19858	0.325713
EEQYJSTYR	Hex4HexNAc3NeuAc1	P01857	180	IGHG1	Immunoglobulin heavy constant gamma 1 (Ig gamma-1 chain C region) (Ig gamma-1 chain C region EU) (Ig gamma-1 chain C region KOL) (Ig gamma-1 chain C region NIE)	294.7	558.1	545.8	453.1	853	641.3	848.5	812.9	550.9	318.1	309	414.1	452.2	643.7	1.19812	0.603315
IIVPLNNREJISDPTSPLR	Hex6HexNAc3NeuAc1Fuc1	P01591	71	JCHAIN	Immunoglobulin J chain (Joining chain of multimeric IgA and IgM)	218.8	355.3	205.5	166.1	343.2	276.6	373.2	150.3	285.9	521.2	118.1	189.7	215.3	137.7	1.19806	0.495021
JGTAVCATNR	Hex6HexNAc4NeuAc1Fuc1	P05156	70	CFI	Complement factor I (EC 3.4.21.45) (C3B/C4B inactivator) [Cleaved into: Complement factor I heavy chain; Complement factor I light chain]	35	25.7	24.1	33.3	20.9	21.4	39.6	21.6	15.3	31	24	26.6	14.4	34.1	1.1976	0.45922
EHEGAIYPDJTTDFQR	Hex5HexNAc5NeuAc1Fuc3	P00450	138	CP	Ceruloplasmin (EC 1.16.3.1) (Ferroxidase)	83.7	91.5	76.3	89.7	85.5	73.9	73.4	67.9	55	64.7	98.9	59.4	54	80	1.19608	0.182903
ALGFEJATQALGR	Hex5HexNAc4NeuAc2	Q08380	69	LGALS3BP	Galectin-3-binding protein (Basement membrane autoantigen p105) (Lectin galactoside-binding soluble 3-binding protein) (Mac-2-binding protein) (MAC2BP) (Mac-2 BP) (Tumor-associated antigen 90K)	309.1	173.9	150.4	125.6	116.5	77.5	123.2	88.6	45.8	57.3	107.7	64.1	41.1	495.5	1.19564	0.39973
DJTTVTR	Hex5HexNAc4NeuAc2	P11279	249	LAMP1	Lysosome-associated membrane glycoprotein 1 (LAMP-1) (Lysosome-associated membrane protein 1) (CD107 antigen-like family member A) (CD antigen CD107a)	12.7	6.5	9.8	9.8	6.8	8	11.9	6.7	8.7	6.6	8.7	7.5	6.5	10.1	1.19526	0.41341
RJHSCEPCQTLAVR	Hex5HexNAc4NeuAc1	P00748	433	F12	Coagulation factor XII (EC 3.4.21.38) (Hageman factor) (HAF) [Cleaved into: Coagulation factor XIIa heavy chain; Beta-factor XIIa part 1; Coagulation factor XIIa light chain (Beta-factor XIIa part 2)]	45.9	52.5	55	64.7	45.6	43.7	68.7	41.2	42.2	54.2	52.9	33.4	46.6	44.3	1.19473	0.24262
EEQYJSTYR	Hex4HexNAc4Fuc1	P01857	180	IGHG1	Immunoglobulin heavy constant gamma 1 (Ig gamma-1 chain C region) (Ig gamma-1 chain C region EU) (Ig gamma-1 chain C region KOL) (Ig gamma-1 chain C region NIE)	623.1	931.7	1167.3	1160.9	1571.4	1989.6	1636.1	1120.6	985.6	1076.3	724.3	973.8	1388.5	1332.5	1.1945	0.662164
DAGVVCTJETR	Hex6HexNAc5NeuAc3Fuc1	Q08380	125	LGALS3BP	Galectin-3-binding protein (Basement membrane autoantigen p105) (Lectin galactoside-binding soluble 3-binding protein) (Mac-2-binding protein) (MAC2BP) (Mac-2 BP) (Tumor-associated antigen 90K)	431.1	151.6	238.3	189.6	206.5	137.6	272.7	414	93.6	152.5	244.6	83.1	104.7	270	1.19442	0.574038
CSDGWSFDATTLDDJGTMLFFK	Hex5HexNAc4NeuAc2Fuc1	P02790	64	HPX	Hemopexin (Beta-1B-glycoprotein)	214.3	165.6	194.4	245.6	155	148.7	185.2	146.8	88	209.4	156.5	169.8	160.2	165.1	1.19438	0.342404
EEQFJSTFR	Hex2HexNAc2	P01859	176	IGHG2	Immunoglobulin heavy constant gamma 2 (Ig gamma-2 chain C region) (Ig gamma-2 chain C region DOT) (Ig gamma-2 chain C region TIL) (Ig gamma-2 chain C region ZIE)	1370.1	969.8	1323.1	1458.9	1314.2	2092.3	1411.6	327.4	1724.5	1574.5	1274.3	977.5	1850.6	594.7	1.19421	0.493791
EEQFJSTFR	Hex4HexNAc4Fuc1	P01859	176	IGHG2	Immunoglobulin heavy constant gamma 2 (Ig gamma-2 chain C region) (Ig gamma-2 chain C region DOT) (Ig gamma-2 chain C region TIL) (Ig gamma-2 chain C region ZIE)	2924	2250	2669.6	2739.5	2698.4	5197.8	3509.9	1091.9	3232.2	3733.5	2694	2297.4	3902.7	1467.1	1.19385	0.522406
EEQYJSTFR	Hex6HexNAc4NeuAc1Fuc1	P01860	227	IGHG3	Immunoglobulin heavy constant gamma 3 (HDC) (Heavy chain disease protein) (Ig gamma-3 chain C region)	17.3	19.5	24.4	23.7	18.8	181.1	23.5	30.1	11.6	10.7	69.9	14.6	16	105.5	1.19311	0.902067
EWDJTTTECR	Hex5HexNAc4NeuAc1Fuc3	P20851	71	C4BPB	C4b-binding protein beta chain	6.9	8.4	14.9	18.1	7.6	8.2	18.8	10.4	10.1	13.3	13.4	7.1	6.3	8.9	1.19281	0.736414
MDGASJVTCINSR	Hex5HexNAc4Fuc1	P08603	1029	CFH	Complement factor H (H factor 1)	336.4	226.8	302.1	352.7	257.2	287.8	304.9	272.6	208.2	231.9	295.3	212.1	245.1	268.6	1.1927	0.166231
GLJVTLSSTGR	Hex4HexNAc3NeuAc1	P0C0L4;P0C0L5	1328/1328	C4A	Complement C4-A (Acidic complement C4) (C3 and PZP-like alpha-2-macroglobulin domain-containing protein 2) [Cleaved into: Complement C4 beta chain; Complement C4-A alpha chain; C4a anaphylatoxin; C4b-A; C4d-A; Complement C4 gamma chain]	238.7	365.9	258.4	370.1	207.9	256.5	244.7	186.4	194	271.9	262.6	208	213.1	293.9	1.19161	0.344946
ITYSIVQTJCSK	Hex7HexNAc5NeuAc1Fuc2	P01042	205	KNG1	Kininogen-1 (Alpha-2-thiol proteinase inhibitor) (Fitzgerald factor) (High molecular weight kininogen) (HMWK) (Williams-Fitzgerald-Flaujeac factor) [Cleaved into: Kininogen-1 heavy chain; T-kinin (Ile-Ser-Bradykinin); Bradykinin (Kallidin I); Lysyl-bradykinin (Kallidin II); Kininogen-1 light chain; Low molecular weight growth-promoting factor]	102	109.4	159.2	168.1	88.4	144	162.6	170.3	113.3	134.9	167.8	51	72.1	74.2	1.19155	0.495021
EEQFJSTFR	Hex4HexNAc4NeuAc1	P01859	176	IGHG2	Immunoglobulin heavy constant gamma 2 (Ig gamma-2 chain C region) (Ig gamma-2 chain C region DOT) (Ig gamma-2 chain C region TIL) (Ig gamma-2 chain C region ZIE)	591	437.6	473.9	532.7	494.7	596.4	616	367.5	432.4	535.5	459.7	439.7	450.4	455.7	1.19147	0.107311
IGEADFJR	Hex6HexNAc5NeuAc2	P04275	1515	VWF	von Willebrand factor (vWF) [Cleaved into: von Willebrand antigen 2 (von Willebrand antigen II)]	50.2	53.1	60.4	67.3	56.7	66.8	68.2	54.7	39.9	52.8	51.1	53.8	39.9	62.8	1.1907	0.166403
CEJLTTGK	Hex6HexNAc4NeuAc1Fuc2	O75882	1082	ATRN	Attractin (DPPT-L) (Mahogany homolog)	100.9	80.1	111.1	105	110.4	107.2	100.4	115.8	76.9	80.2	76.6	72	67.9	111.2	1.19064	0.203332
EEQYJSTYR	Hex3HexNAc3Fuc1	P01857	180	IGHG1	Immunoglobulin heavy constant gamma 1 (Ig gamma-1 chain C region) (Ig gamma-1 chain C region EU) (Ig gamma-1 chain C region KOL) (Ig gamma-1 chain C region NIE)	993.5	1830.9	2033	2114.2	2539.7	3124.3	2678.9	1909.2	1767	1578.6	1186.5	1695.6	2368.9	2358.8	1.19044	0.631442
KVCQDCPLLAPLJDTR	Hex6HexNAc4NeuAc1Fuc1	P02765	156	AHSG	Alpha-2-HS-glycoprotein (Alpha-2-Z-globulin) (Ba-alpha-2-glycoprotein) (Fetuin-A) [Cleaved into: Alpha-2-HS-glycoprotein chain A; Alpha-2-HS-glycoprotein chain B]	899.5	834.4	929.5	895.8	676.2	687.1	758.8	808	627.5	765.2	733.4	453.6	609.2	775.7	1.1904	0.221058
NEEYJK	Hex7HexNAc6NeuAc3Fuc2	P02763;P19652	56/56	ORM1	Alpha-1-acid glycoprotein 1 (AGP 1) (Orosomucoid-1) (OMD 1)	49.7	52.5	91.2	94.7	49	82.2	171.2	94.1	48.5	82.6	147.5	27.6	48.5	47.5	1.1898	0.676049
AVLQLNEEGVDTAGSTGVTLJLTSKPIILR	Hex5HexNAc4NeuAc2	P08185	369	SERPINA6	Corticosteroid-binding globulin (CBG) (Serpin A6) (Transcortin)	243	657	424.4	468.3	234.3	359.6	422	348.6	339.8	295.7	285.3	187.9	297.2	606.8	1.18943	0.616947
ADGTVNQIEGEATPVJLTEPAKLEVK	Hex5HexNAc4NeuAc1	P05090	98	APOD	Apolipoprotein D (Apo-D) (ApoD)	179	220.1	204.9	182.5	292.3	220	268.1	127.3	189.2	198.2	241.9	176.1	152.1	232.7	1.1893	0.324322
VIDFJCTTSSVSSALANTK	Hex6HexNAc4NeuAc1Fuc1	P04196	125	HRG	Histidine-rich glycoprotein (Histidine-proline-rich glycoprotein) (HPRG)	203.4	256.9	242.8	175.2	227.5	134.4	200.1	166	137.4	231.3	168.3	132.4	175.1	200.6	1.18925	0.358796
JNSDISSTR	Hex3HexNAc2Fuc1	P01871	46	IGHM	Immunoglobulin heavy constant mu (Ig mu chain C region) (Ig mu chain C region BOT) (Ig mu chain C region GAL) (Ig mu chain C region OU)	33.8	99.5	30.1	28.8	37.3	106.9	45.8	40.9	115.6	32.7	30.9	46.6	20.7	34	1.18917	0.757395
YKJNSDISSTR	Hex3HexNAc3	P01871	46	IGHM	Immunoglobulin heavy constant mu (Ig mu chain C region) (Ig mu chain C region BOT) (Ig mu chain C region GAL) (Ig mu chain C region OU)	1278.7	2748.7	1215.3	1169.6	1332.1	2139.5	1032.9	1495	2901.7	738.3	1025	1256.9	600.7	1162.7	1.18916	0.577819
KVCQDCPLLAPLJDTR	Hex3HexNAc3	P02765	156	AHSG	Alpha-2-HS-glycoprotein (Alpha-2-Z-globulin) (Ba-alpha-2-glycoprotein) (Fetuin-A) [Cleaved into: Alpha-2-HS-glycoprotein chain A; Alpha-2-HS-glycoprotein chain B]	3461.6	3260.2	3808.2	3793.9	2872.4	2743.1	3698.5	3537.9	2778.1	3339.6	2949.1	1600.3	2590.5	3086.9	1.18889	0.297104
AAIPSALDTJSSK	Hex6HexNAc4NeuAc1Fuc1	Q08380	551	LGALS3BP	Galectin-3-binding protein (Basement membrane autoantigen p105) (Lectin galactoside-binding soluble 3-binding protein) (Mac-2-binding protein) (MAC2BP) (Mac-2 BP) (Tumor-associated antigen 90K)	332.3	170.9	146.6	140.3	124.7	107.1	181.9	176.8	64.5	107.8	128.3	88.5	67.7	379.5	1.18823	0.531387
AJISHK	Hex3HexNAc3NeuAc1	P01031;P19634;Q14940	741/370/319	C5	Complement C5 (C3 and PZP-like alpha-2-macroglobulin domain-containing protein 4) [Cleaved into: Complement C5 beta chain; Complement C5 alpha chain; C5a anaphylatoxin; Complement C5 alpha' chain]	362.4	193	299.2	271.2	211.1	250.8	365.1	260.6	165.4	297.3	243.3	223.4	183.6	270.3	1.18791	0.428437
KVCQDCPLLAPLJDTR	Hex4HexNAc3NeuAc1	P02765	156	AHSG	Alpha-2-HS-glycoprotein (Alpha-2-Z-globulin) (Ba-alpha-2-glycoprotein) (Fetuin-A) [Cleaved into: Alpha-2-HS-glycoprotein chain A; Alpha-2-HS-glycoprotein chain B]	5691.1	5595	5987	6129	4605.2	4699.8	4896.9	5671.1	4223.5	5210.1	4783.6	2609.3	4081.2	5080.4	1.18777	0.278635
VSJQTLSLFFTVLQDVPVR	Hex5HexNAc5Fuc1	P01023	1424	A2M	Alpha-2-macroglobulin (Alpha-2-M) (C3 and PZP-like alpha-2-macroglobulin domain-containing protein 5)	206.3	175.6	243.5	313.4	287.3	226.3	245.2	307.4	145.6	177.7	208	172	187.4	231.9	1.18713	0.350791
EEQYJSTYR	HexNAc2Fuc1	P01857	180	IGHG1	Immunoglobulin heavy constant gamma 1 (Ig gamma-1 chain C region) (Ig gamma-1 chain C region EU) (Ig gamma-1 chain C region KOL) (Ig gamma-1 chain C region NIE)	543.2	1059.1	1088.9	1144.3	1288.5	1405	1262.6	1017.9	946.8	661.3	620.4	836.9	1256.6	1224.8	1.18689	0.54943
LSLHRPALEDLLLGSEAJLTCTLTGLR	Hex5HexNAc5NeuAc2Fuc1	P01876;P01877	144/131	IGHA1	Immunoglobulin heavy constant alpha 1 (Ig alpha-1 chain C region) (Ig alpha-1 chain C region BUR) (Ig alpha-1 chain C region TRO)	163.4	128.7	168.9	144.5	154.5	112	218	117.4	89.8	258.4	86.3	97.7	163.3	106.1	1.18607	0.430025
VELEDFNGJR	Hex5HexNAc4Fuc1	O75636	189	FCN3	Ficolin-3 (Collagen/fibrinogen domain-containing lectin 3 p35) (Collagen/fibrinogen domain-containing protein 3) (Hakata antigen)	75.9	76.9	84.6	74.6	83.7	51.6	79.8	76.4	69.5	66.5	51.2	57	65.5	58.5	1.18556	0.213662
JISSEEK	Hex5HexNAc4NeuAc1Fuc1	P13591	347	NCAM1	Neural cell adhesion molecule 1 (N-CAM-1) (NCAM-1) (CD antigen CD56)	50.2	38.2	80	55.8	50.9	60	68.4	61.9	63.2	36.2	39.1	58.4	33.7	47.9	1.18537	0.439785
JISCVER	Hex4HexNAc3NeuAc1	P36980;Q03591;Q9BXR6	126/126/126	CFHR2	Complement factor H-related protein 2 (FHR-2) (DDESK59) (H factor-like 3) (H factor-like protein 2)	28.2	29.6	23.9	28.7	16.4	28.1	31.3	18.9	19.1	36.3	35.2	14.9	12.6	20.1	1.18523	0.447081
ALGFEJATQALGR	Hex6HexNAc5NeuAc3Fuc1	Q08380	69	LGALS3BP	Galectin-3-binding protein (Basement membrane autoantigen p105) (Lectin galactoside-binding soluble 3-binding protein) (Mac-2-binding protein) (MAC2BP) (Mac-2 BP) (Tumor-associated antigen 90K)	155.2	72	97.3	92.9	74.2	70.7	119.8	164.6	43.5	77	91.8	32.3	64.2	102.1	1.18523	0.531922
NEEYJK	Hex8HexNAc7NeuAc3Fuc4	P02763;P19652	56/56	ORM1	Alpha-1-acid glycoprotein 1 (AGP 1) (Orosomucoid-1) (OMD 1)	22.8	23.9	26	25.5	16.7	21.6	58.1	29.2	13.2	34.3	40.1	11	15.5	20.9	1.18514	0.649954
PALEDLLLGSEAJLTCTLTGLR	Hex5HexNAc3NeuAc1	P01876;P01877	144/131	IGHA1	Immunoglobulin heavy constant alpha 1 (Ig alpha-1 chain C region) (Ig alpha-1 chain C region BUR) (Ig alpha-1 chain C region TRO)	314.6	217	262.7	224.4	412.5	219.8	527.9	153.5	215.4	546.7	230	258.4	270.6	164	1.18509	0.586802
JTTCQDLQIEVTVK	Hex4HexNAc3NeuAc1	P0C0L4;P0C0L5	1391/1391	C4A	Complement C4-A (Acidic complement C4) (C3 and PZP-like alpha-2-macroglobulin domain-containing protein 2) [Cleaved into: Complement C4 beta chain; Complement C4-A alpha chain; C4a anaphylatoxin; C4b-A; C4d-A; Complement C4 gamma chain]	613	1062.8	651.9	947.9	492.7	643.3	748.2	537.6	460.8	899.3	696.2	468	540.8	751.8	1.18494	0.478954
TJFTTK	Hex5HexNAc5NeuAc2Fuc1	P49639	235	HOXA1	Homeobox protein Hox-A1 (Homeobox protein Hox-1F)	56.7	63.5	63.7	69.9	46.7	53.4	87.1	35.1	49.3	80.3	61	49.7	48.1	48.9	1.18421	0.378266
NEEYJK	Hex4HexNAc3NeuAc1Fuc1	P02763;P19652	56/56	ORM1	Alpha-1-acid glycoprotein 1 (AGP 1) (Orosomucoid-1) (OMD 1)	92.9	132.3	116.1	108.6	120.3	94.5	149.7	60	60.9	107.8	120.9	179.6	57.9	101.2	1.1832	0.425191
EEQYJSTYR	Hex6HexNAc4	P01857	180	IGHG1	Immunoglobulin heavy constant gamma 1 (Ig gamma-1 chain C region) (Ig gamma-1 chain C region EU) (Ig gamma-1 chain C region KOL) (Ig gamma-1 chain C region NIE)	67.5	102.4	128.2	126.8	155.6	159.1	132.1	115	114.2	78.3	74.6	85	142.2	127.6	1.18293	0.52653
HAJWTLTPLK	Hex4HexNAc3	P27169	253	PON1	Serum paraoxonase/arylesterase 1 (PON 1) (EC 3.1.1.2) (EC 3.1.1.81) (EC 3.1.8.1) (Aromatic esterase 1) (A-esterase 1) (K-45) (Serum aryldialkylphosphatase 1)	2376.9	1979.3	1726	2999.8	2359.1	2296.3	1885.7	1895.2	2470.6	1323.1	2147.2	1131.9	1717.5	2524	1.18272	0.39789
VSJVSCQASVSR	Hex5HexNAc4NeuAc1Fuc1	P55058	143	PLTP	Phospholipid transfer protein (Lipid transfer protein II)	156	180.5	149.8	294.4	197	147	183.2	155.8	131.4	105.9	150.5	173.7	152.5	236.6	1.18212	0.447081
EEQFJSTFR	Hex4HexNAc3NeuAc1Fuc1	P01859	176	IGHG2	Immunoglobulin heavy constant gamma 2 (Ig gamma-2 chain C region) (Ig gamma-2 chain C region DOT) (Ig gamma-2 chain C region TIL) (Ig gamma-2 chain C region ZIE)	1564	1083	1271.7	1311.2	1314.9	2017.7	1876.2	619.2	1689.3	1738	1438.5	1110.3	1350.2	886.8	1.18188	0.47744
EEQFJSTFR	Hex4HexNAc4NeuAc1Fuc1	P01859	176	IGHG2	Immunoglobulin heavy constant gamma 2 (Ig gamma-2 chain C region) (Ig gamma-2 chain C region DOT) (Ig gamma-2 chain C region TIL) (Ig gamma-2 chain C region ZIE)	2384.8	1506.3	1835.8	2114.9	1740	3498.8	2454.3	830.7	2398.6	2730.7	1954.9	1769	2227.4	1233.6	1.18182	0.548917
JISDGFDGIPDNVDAALALPAHSYSGR	Hex6HexNAc5NeuAc3Fuc2	P04004	242	VTN	Vitronectin (VN) (S-protein) (Serum-spreading factor) (V75) [Cleaved into: Vitronectin V65 subunit; Vitronectin V10 subunit; Somatomedin-B]	47.6	78.5	47.7	51.2	51.8	41.7	56.7	35.5	40.3	52.2	65	36.5	43	45	1.18173	0.357094
GQGEQGSTGGTJISSTSEPKEE	Hex6HexNAc5NeuAc3Fuc1	Q16610	530	ECM1	Extracellular matrix protein 1 (Secretory component p85)	21.7	17.7	32.6	19.9	32	23.8	28	25.1	19.6	19.7	24.3	12.3	19.2	28.5	1.18157	0.45273
FVEGSHJSTVSLTTK	Hex6HexNAc3NeuAc1	P04114	3411	APOB	Apolipoprotein B-100 (Apo B-100) [Cleaved into: Apolipoprotein B-48 (Apo B-48)]	73.8	81	71.3	78.2	74.3	76.5	81.4	74.6	71.2	79.9	41.6	55.1	72.4	59.3	1.18146	0.19826
EEQFJSTFR	Hex4HexNAc3	P01859	176	IGHG2	Immunoglobulin heavy constant gamma 2 (Ig gamma-2 chain C region) (Ig gamma-2 chain C region DOT) (Ig gamma-2 chain C region TIL) (Ig gamma-2 chain C region ZIE)	384.7	271.1	367.5	404.3	355.9	541.3	430.3	119	437.3	467.9	343.9	288.4	475.3	200.6	1.18123	0.494188
JYTLTGR	Hex5HexNAc5NeuAc1Fuc1	P10643	754	C7	Complement component C7	196.1	139	125.3	129	164.8	124	94.6	159.2	98.9	104.4	131.1	102.9	86.6	140.8	1.18073	0.419049
EEQYJSTFR	Hex5HexNAc4NeuAc2Fuc1	P01860	227	IGHG3	Immunoglobulin heavy constant gamma 3 (HDC) (Heavy chain disease protein) (Ig gamma-3 chain C region)	18.5	47.4	50.9	40.8	21.5	320.8	46.6	67.8	15.5	21.6	98.6	21.6	28.2	209.6	1.1806	0.925159
SWPAVGJCSSALR	Hex4HexNAc4NeuAc1	P02790	187	HPX	Hemopexin (Beta-1B-glycoprotein)	750.7	444.6	708.6	704.8	676.5	423.1	1113.2	541.2	421.2	957.3	471.2	440.7	606.8	648.2	1.17983	0.596167
AJISHK	Hex5HexNAc4NeuAc1	P01031;P19634;Q14940	741/370/319	C5	Complement C5 (C3 and PZP-like alpha-2-macroglobulin domain-containing protein 4) [Cleaved into: Complement C5 beta chain; Complement C5 alpha chain; C5a anaphylatoxin; Complement C5 alpha' chain]	611.5	331.1	504.8	446.4	391	397.2	687.8	479.9	321.3	495.8	404.5	370.5	302.2	483.4	1.17924	0.471784
GVVVJSSVMVK	Hex5HexNAc4NeuAc2	P11597	358	CETP	Cholesteryl ester transfer protein (Lipid transfer protein I)	152.1	235.1	153	161.5	211.6	161.3	202.1	135.2	153.7	236.1	108.3	105.6	174.6	169.5	1.17886	0.379813
JTTCQDLQIEVTVK	Hex5HexNAc4NeuAc1Fuc2	P0C0L4;P0C0L5	1391/1391	C4A	Complement C4-A (Acidic complement C4) (C3 and PZP-like alpha-2-macroglobulin domain-containing protein 2) [Cleaved into: Complement C4 beta chain; Complement C4-A alpha chain; C4a anaphylatoxin; C4b-A; C4d-A; Complement C4 gamma chain]	85	126.6	81	111.9	73.4	80.9	97.9	60.5	61.8	109.7	91	70.8	70	93.3	1.17878	0.371513
VCQDCPLLAPLJDTR	Hex3HexNAc2	P02765	156	AHSG	Alpha-2-HS-glycoprotein (Alpha-2-Z-globulin) (Ba-alpha-2-glycoprotein) (Fetuin-A) [Cleaved into: Alpha-2-HS-glycoprotein chain A; Alpha-2-HS-glycoprotein chain B]	929.1	911.2	974.3	999.8	705.9	766.5	741.3	895.9	666	775.7	824.8	432.8	623.1	896.4	1.17858	0.324549
SVQEIQATFFYFTPJK	Hex7HexNAc6NeuAc2Fuc1	P02763;P19652	72/72	ORM1	Alpha-1-acid glycoprotein 1 (AGP 1) (Orosomucoid-1) (OMD 1)	44.4	47.2	57.2	74.7	43.6	44.3	49.9	38.1	38.7	45.9	64.9	33	42.3	43.7	1.17841	0.356331
TYNVLDMKJTTCQDLQIEVTVK	Hex5HexNAc4NeuAc2	P0C0L4;P0C0L5	1391/1391	C4A	Complement C4-A (Acidic complement C4) (C3 and PZP-like alpha-2-macroglobulin domain-containing protein 2) [Cleaved into: Complement C4 beta chain; Complement C4-A alpha chain; C4a anaphylatoxin; C4b-A; C4d-A; Complement C4 gamma chain]	221	239.1	175.2	186.6	141.7	299.7	153.2	89.2	173.9	217.9	189.8	198.5	140.5	192.7	1.17796	0.522909
JNSDISSTR	Hex5HexNAc3NeuAc1Fuc1	P01871	46	IGHM	Immunoglobulin heavy constant mu (Ig mu chain C region) (Ig mu chain C region BOT) (Ig mu chain C region GAL) (Ig mu chain C region OU)	75.4	97.2	63.1	54.4	62.4	120.8	64.3	45.4	147.4	42.3	49.8	77.7	37.3	56.5	1.17791	0.504755
ITYSIVQTJCSK	Hex3HexNAc3	P01042	205	KNG1	Kininogen-1 (Alpha-2-thiol proteinase inhibitor) (Fitzgerald factor) (High molecular weight kininogen) (HMWK) (Williams-Fitzgerald-Flaujeac factor) [Cleaved into: Kininogen-1 heavy chain; T-kinin (Ile-Ser-Bradykinin); Bradykinin (Kallidin I); Lysyl-bradykinin (Kallidin II); Kininogen-1 light chain; Low molecular weight growth-promoting factor]	262	157.8	280.2	281.6	138	185.1	217.7	149.9	171.9	181.9	241.4	190.8	104.2	252.9	1.17742	0.546454
ITYSIVQTJCSK	Hex12HexNAc7NeuAc1	P01042	205	KNG1	Kininogen-1 (Alpha-2-thiol proteinase inhibitor) (Fitzgerald factor) (High molecular weight kininogen) (HMWK) (Williams-Fitzgerald-Flaujeac factor) [Cleaved into: Kininogen-1 heavy chain; T-kinin (Ile-Ser-Bradykinin); Bradykinin (Kallidin I); Lysyl-bradykinin (Kallidin II); Kininogen-1 light chain; Low molecular weight growth-promoting factor]	470.8	279	488.6	477.6	243.9	397.5	445.7	555.9	312	418.9	440.5	165.9	185.2	303.1	1.17703	0.543878
EEQFJSTFR	Hex5HexNAc4NeuAc1Fuc1	P01859	176	IGHG2	Immunoglobulin heavy constant gamma 2 (Ig gamma-2 chain C region) (Ig gamma-2 chain C region DOT) (Ig gamma-2 chain C region TIL) (Ig gamma-2 chain C region ZIE)	1116.1	575.7	1002.1	1255.6	954.8	1243	1214.8	333.2	1399.2	1168.3	1071.8	680.4	990.6	612.9	1.17673	0.546454
SVQEIQATFFYFTPJKTEDTIFLR	Hex6HexNAc4NeuAc1Fuc4	P02763;P19652	72/72	ORM1	Alpha-1-acid glycoprotein 1 (AGP 1) (Orosomucoid-1) (OMD 1)	183.3	89.6	101	232.2	87.2	104.2	106.7	73	105.1	66.5	143.2	119.7	104.6	156.5	1.17642	0.702234
EEQYJSTYR	Hex6HexNAc4NeuAc1	P01857	180	IGHG1	Immunoglobulin heavy constant gamma 1 (Ig gamma-1 chain C region) (Ig gamma-1 chain C region EU) (Ig gamma-1 chain C region KOL) (Ig gamma-1 chain C region NIE)	333.5	672.3	657.4	712.4	770.6	796.4	716.9	618	589.5	396.5	406.3	517.4	718.6	714.5	1.1764	0.543878
DAGVVCTJETR	Hex6HexNAc5NeuAc3Fuc2	Q08380	125	LGALS3BP	Galectin-3-binding protein (Basement membrane autoantigen p105) (Lectin galactoside-binding soluble 3-binding protein) (Mac-2-binding protein) (MAC2BP) (Mac-2 BP) (Tumor-associated antigen 90K)	28	17	19.2	17.5	15.9	23.2	30.6	46.2	9.7	11.6	31	6.8	9.4	14	1.17638	0.446118
MDGASJVTCINSR	Hex3HexNAc3NeuAc1	P08603	1029	CFH	Complement factor H (H factor 1)	885.4	639.4	696	856.3	588.2	643.2	645.3	588.3	431.2	707.3	683	542.1	525.5	737	1.17545	0.284119
EEQYJSTYR	Hex4HexNAc4NeuAc1Fuc1	P01857	180	IGHG1	Immunoglobulin heavy constant gamma 1 (Ig gamma-1 chain C region) (Ig gamma-1 chain C region EU) (Ig gamma-1 chain C region KOL) (Ig gamma-1 chain C region NIE)	2072.5	3713.1	3877.8	4055.9	4837.8	5888	5353.7	4025.6	3618.7	2903.9	2276.9	3513.4	4325.2	4691.6	1.17525	0.62741
EEQYJSTYR	Hex5HexNAc3NeuAc1	P01857	180	IGHG1	Immunoglobulin heavy constant gamma 1 (Ig gamma-1 chain C region) (Ig gamma-1 chain C region EU) (Ig gamma-1 chain C region KOL) (Ig gamma-1 chain C region NIE)	270.1	423.7	409.3	405.7	482.8	461.2	499.6	508.7	352.7	297	268.8	289.7	360.5	435.3	1.17499	0.392426
ITYSIVQTJCSK	Hex6HexNAc5NeuAc2Fuc3	P01042	205	KNG1	Kininogen-1 (Alpha-2-thiol proteinase inhibitor) (Fitzgerald factor) (High molecular weight kininogen) (HMWK) (Williams-Fitzgerald-Flaujeac factor) [Cleaved into: Kininogen-1 heavy chain; T-kinin (Ile-Ser-Bradykinin); Bradykinin (Kallidin I); Lysyl-bradykinin (Kallidin II); Kininogen-1 light chain; Low molecular weight growth-promoting factor]	150.6	116.3	205	197.3	90.9	190	205.1	231.9	138.6	176.3	218.8	57.3	76.7	83.6	1.17494	0.567424
EDALJETR	Hex5HexNAc4NeuAc2Fuc1	P10909	86	CLU	Clusterin (Aging-associated gene 4 protein) (Apolipoprotein J) (Apo-J) (Complement cytolysis inhibitor) (CLI) (Complement-associated protein SP-40,40) (Ku70-binding protein 1) (NA1/NA2) (Sulfated glycoprotein 2) (SGP-2) (Testosterone-repressed prostate message 2) (TRPM-2) [Cleaved into: Clusterin beta chain (ApoJalpha) (Complement cytolysis inhibitor a chain); Clusterin alpha chain (ApoJbeta) (Co…	145.7	186	208.8	132.1	161.2	114	168.8	144.3	115.5	142.4	221.8	84.1	110.7	132	1.17438	0.431596
EEQFJSTYR	Hex5HexNAc3Fuc3	P01861	177	IGHG4	Immunoglobulin heavy constant gamma 4 (Ig gamma-4 chain C region)	61.6	19.4	45.4	42.9	27	102	40	18.4	29.7	59.4	91.6	45.4	15.9	27.8	1.17384	0.730671
ALGFEJATQALGR	Hex5HexNAc4NeuAc1Fuc1	Q08380	69	LGALS3BP	Galectin-3-binding protein (Basement membrane autoantigen p105) (Lectin galactoside-binding soluble 3-binding protein) (Mac-2-binding protein) (MAC2BP) (Mac-2 BP) (Tumor-associated antigen 90K)	228.5	176.3	218.2	224.1	207.6	144.6	240.2	194.4	156.9	183.6	172.2	115.4	136.9	267.8	1.173	0.384022
QJQCFYJSSYLNVQR	Hex8HexNAc7NeuAc4Fuc2	P19652	88	ORM2	Alpha-1-acid glycoprotein 2 (AGP 2) (Orosomucoid-2) (OMD 2)	34.6	43.8	50.8	54.8	36.7	35.9	43.1	37.5	21.3	43.9	68.7	22	34.9	27.3	1.17254	0.439383
NEEYJK	Hex5HexNAc4NeuAc1Fuc1	P02763;P19652	56/56	ORM1	Alpha-1-acid glycoprotein 1 (AGP 1) (Orosomucoid-1) (OMD 1)	530.4	612.6	874.7	705.8	578.6	628.4	879.2	628.6	445.5	688.8	923.1	475.8	473.8	467	1.17235	0.411537
GLTFQQJASSMCVPDQDTAIR	Hex5HexNAc5NeuAc1Fuc1	P01871	209	IGHM	Immunoglobulin heavy constant mu (Ig mu chain C region) (Ig mu chain C region BOT) (Ig mu chain C region GAL) (Ig mu chain C region OU)	588.2	1035.7	512	1139.7	441.4	1003.2	528.2	347.4	1439.9	528.8	400	552.7	521.2	689.8	1.17157	0.639196
KVCQDCPLLAPLJDTR	Hex2HexNAc3	P02765	156	AHSG	Alpha-2-HS-glycoprotein (Alpha-2-Z-globulin) (Ba-alpha-2-glycoprotein) (Fetuin-A) [Cleaved into: Alpha-2-HS-glycoprotein chain A; Alpha-2-HS-glycoprotein chain B]	712.6	639.2	692.3	720.9	498.7	575.6	557.5	650.3	496.8	604.1	589	322.7	463	627.7	1.17136	0.328432
NJATVHEQVGGPSLTSDLQAQSK	Hex5HexNAc4NeuAc2Fuc1	P04004	86	VTN	Vitronectin (VN) (S-protein) (Serum-spreading factor) (V75) [Cleaved into: Vitronectin V65 subunit; Vitronectin V10 subunit; Somatomedin-B]	451	462.6	529.2	550.9	472.5	445.3	432.2	525.3	299.9	442.4	605.5	195.6	391.9	394.4	1.17117	0.392426
QJQCFYJSSYLNVQR	Hex8HexNAc6Fuc1	P19652	88	ORM2	Alpha-1-acid glycoprotein 2 (AGP 2) (Orosomucoid-2) (OMD 2)	230.4	168.7	180.1	209.4	169.7	193.6	445.8	97.1	186.5	325.7	282.5	180.7	131.5	160.2	1.17116	0.638945
JGTAVCATNR	Hex4HexNAc3NeuAc1	P05156	70	CFI	Complement factor I (EC 3.4.21.45) (C3B/C4B inactivator) [Cleaved into: Complement factor I heavy chain; Complement factor I light chain]	213.6	118.9	171.9	175.6	134	137	222.5	140.5	100.1	184.6	154.4	128.4	106	188.3	1.17081	0.473788
AAIPSALDTJSSK	Hex8HexNAc6NeuAc3Fuc2	Q08380	551	LGALS3BP	Galectin-3-binding protein (Basement membrane autoantigen p105) (Lectin galactoside-binding soluble 3-binding protein) (Mac-2-binding protein) (MAC2BP) (Mac-2 BP) (Tumor-associated antigen 90K)	202.2	124.8	121.3	102.6	131.5	79.9	130.1	127.5	83.7	138.7	103.9	70	91.2	147.3	1.17067	0.554125
JSSLLR	Hex5HexNAc4NeuAc1Fuc1	O95206;Q49A92;Q8WWA0	70/261/163	PCDH8	Protocadherin-8 (Arcadlin)	30.8	34.9	24.4	29.3	40.4	41.9	33.6	21.8	33.7	26.4	30.2	34	30.7	24.2	1.17065	0.327825
EJLTAPGSDSAVFFEQGTTR	Hex6HexNAc4NeuAc1Fuc2	P00450	397	CP	Ceruloplasmin (EC 1.16.3.1) (Ferroxidase)	164.4	243.4	134.7	166	203.6	131.6	152.4	111.1	116.7	155.2	195.6	160	116.7	166.6	1.17047	0.432039
JGTAVCATNR	Hex5HexNAc4NeuAc2	P05156	70	CFI	Complement factor I (EC 3.4.21.45) (C3B/C4B inactivator) [Cleaved into: Complement factor I heavy chain; Complement factor I light chain]	303.1	179.6	261.3	246.8	193.3	199.3	321.6	217.2	127	303.3	193.8	200.6	148.3	266.5	1.17045	0.478707
ISEEJETTCYMGK	Hex5HexNAc4Fuc1	P08603	911	CFH	Complement factor H (H factor 1)	294.9	194.1	247	290.1	229.3	250.3	249.3	219.5	175.2	206.3	260.8	222.9	199.1	216.6	1.16969	0.184628
FGYILHTDJR	Hex5HexNAc4NeuAc2Fuc1	P48740	178	MASP1	Mannan-binding lectin serine protease 1 (EC 3.4.21.-) (Complement factor MASP-3) (Complement-activating component of Ra-reactive factor) (Mannose-binding lectin-associated serine protease 1) (MASP-1) (Mannose-binding protein-associated serine protease) (Ra-reactive factor serine protease p100) (RaRF) (Serine protease 5) [Cleaved into: Mannan-binding lectin serine protease 1 heavy chain; Mannan-bi…	118.1	120.4	136.9	114.1	132.6	85.2	113.9	123.3	92.9	99.9	95.7	75.2	81.6	133.6	1.16947	0.305792
AQLLQGLGFJLTER	Hex5HexNAc4NeuAc2Fuc1	P08185	96	SERPINA6	Corticosteroid-binding globulin (CBG) (Serpin A6) (Transcortin)	185.1	230.6	201.9	168.6	147.8	126.8	101.7	92.5	193.5	66.3	155	134.4	94.9	257.9	1.16893	0.550017
EJISDPTSPLR	Hex6HexNAc3NeuAc1Fuc1	P01591	71	JCHAIN	Immunoglobulin J chain (Joining chain of multimeric IgA and IgM)	263.1	155.9	183.7	146.2	178.1	175.9	272.6	170.7	152.6	246.6	133.4	166.9	141	165.8	1.16865	0.462759
VTQJLTLIEESLTSEFIHDIDR	Hex5HexNAc4NeuAc1	P36955	285	SERPINF1	Pigment epithelium-derived factor (PEDF) (Cell proliferation-inducing gene 35 protein) (EPC-1) (Serpin F1)	131.7	143.1	106.1	162.7	102.5	124.6	97.8	91.1	77.4	112.9	89.5	134.2	83.6	155.3	1.16734	0.407234
EEQFJSTYR	Hex4HexNAc4	P01861	177	IGHG4	Immunoglobulin heavy constant gamma 4 (Ig gamma-4 chain C region)	161.9	102.6	91.9	109	97.9	323.3	109.8	85.9	108.2	184	200	151.1	53.6	70.8	1.16729	0.75453
GCVLLSYLJETVTVSASLESVR	Hex5HexNAc4NeuAc2Fuc1	P01023	55	A2M	Alpha-2-macroglobulin (Alpha-2-M) (C3 and PZP-like alpha-2-macroglobulin domain-containing protein 5)	1105	1592.8	1130.3	1235.2	1399.9	1184.9	1686	999.9	843	1784.4	1130.5	1074.3	1030.9	1134.6	1.16711	0.351375
EDALJETR	Hex5HexNAc4NeuAc1Fuc1	P10909	86	CLU	Clusterin (Aging-associated gene 4 protein) (Apolipoprotein J) (Apo-J) (Complement cytolysis inhibitor) (CLI) (Complement-associated protein SP-40,40) (Ku70-binding protein 1) (NA1/NA2) (Sulfated glycoprotein 2) (SGP-2) (Testosterone-repressed prostate message 2) (TRPM-2) [Cleaved into: Clusterin beta chain (ApoJalpha) (Complement cytolysis inhibitor a chain); Clusterin alpha chain (ApoJbeta) (Co…	30.5	31.6	39.5	33	37.2	38.7	39.7	27.8	27.4	36.7	31.9	31.9	26.8	31.9	1.16698	0.121424
EEQFJSTFR	Hex3HexNAc3NeuAc1Fuc1	P01859	176	IGHG2	Immunoglobulin heavy constant gamma 2 (Ig gamma-2 chain C region) (Ig gamma-2 chain C region DOT) (Ig gamma-2 chain C region TIL) (Ig gamma-2 chain C region ZIE)	749.2	532.1	597.5	638.4	565.8	782.2	700.3	415.5	565.4	724.2	580.3	542.5	540.8	545.8	1.1663	0.248248
HAJWTLTPLK	Hex4HexNAc3NeuAc1	P27169	253	PON1	Serum paraoxonase/arylesterase 1 (PON 1) (EC 3.1.1.2) (EC 3.1.1.81) (EC 3.1.8.1) (Aromatic esterase 1) (A-esterase 1) (K-45) (Serum aryldialkylphosphatase 1)	2481.9	2163.3	1913.9	2904.4	2404.6	2611.5	2063.5	1874.8	2350	1580.4	2325	1331.8	1971	2760.6	1.16553	0.347402
KVCQDCPLLAPLJDTR	Hex5HexNAc4	P02765	156	AHSG	Alpha-2-HS-glycoprotein (Alpha-2-Z-globulin) (Ba-alpha-2-glycoprotein) (Fetuin-A) [Cleaved into: Alpha-2-HS-glycoprotein chain A; Alpha-2-HS-glycoprotein chain B]	323.1	352.9	361.1	345.3	304.2	293.8	299.5	361.8	281.3	288.9	306.4	175.8	252.2	290.5	1.16506	0.253151
STGKPTLYJVSLVMSDTAGTCY	Hex5HexNAc4NeuAc1Fuc2	P01871	440	IGHM	Immunoglobulin heavy constant mu (Ig mu chain C region) (Ig mu chain C region BOT) (Ig mu chain C region GAL) (Ig mu chain C region OU)	102.7	124.3	112	101.1	90.6	85.7	91.9	84.4	113	98.1	74.7	91.1	62.3	84.7	1.16439	0.265108
QQQHLFGSJVTDCSGJFCLFR	Hex5HexNAc4NeuAc1Fuc1	P02787	630	TF	Serotransferrin (Transferrin) (Beta-1 metal-binding globulin) (Siderophilin)	388.4	390.3	305.7	363.4	473.3	306.6	249	177.9	339	228	402.4	332.9	277.3	370.1	1.16408	0.468475
NJLTTYK	Hex5HexNAc4NeuAc1Fuc1	P48740	385	MASP1	Mannan-binding lectin serine protease 1 (EC 3.4.21.-) (Complement factor MASP-3) (Complement-activating component of Ra-reactive factor) (Mannose-binding lectin-associated serine protease 1) (MASP-1) (Mannose-binding protein-associated serine protease) (Ra-reactive factor serine protease p100) (RaRF) (Serine protease 5) [Cleaved into: Mannan-binding lectin serine protease 1 heavy chain; Mannan-bi…	720	693.3	843.1	776.1	910.8	700.4	695.8	699.6	689.3	708.2	624.5	555	518.5	793.4	1.16367	0.17496
KALQAVYSMMSWPDDVPPEGWJR	Hex5HexNAc4NeuAc2Fuc1	P00751	378	CFB	Complement factor B (EC 3.4.21.47) (C3/C5 convertase) (Glycine-rich beta glycoprotein) (GBG) (PBF2) (Properdin factor B) [Cleaved into: Complement factor B Ba fragment; Complement factor B Bb fragment]	90.2	84.9	123.3	126.8	78.2	108.7	125.7	96.4	68.2	97.8	140.5	64.6	89.4	77.3	1.16336	0.438727
QJQCFYJSSYLNVQR	Hex8HexNAc6NeuAc3Fuc2	P19652	88	ORM2	Alpha-1-acid glycoprotein 2 (AGP 2) (Orosomucoid-2) (OMD 2)	63.5	115.2	104.9	111.2	74	45.2	74.1	82.7	43.2	107.7	84.7	47.1	81.3	59.8	1.16111	0.655227
AAIPSALDTJSSK	Hex6HexNAc5NeuAc1Fuc1	Q08380	551	LGALS3BP	Galectin-3-binding protein (Basement membrane autoantigen p105) (Lectin galactoside-binding soluble 3-binding protein) (Mac-2-binding protein) (MAC2BP) (Mac-2 BP) (Tumor-associated antigen 90K)	253.7	147.8	147.9	248	170.1	123.3	151.9	185.4	114.5	159	111.4	97.4	124.6	278	1.16108	0.563613
LQLDCRPLEGJSTVTGQPR	Hex5HexNAc4NeuAc2	P58166	198	INHBE	Inhibin beta E chain (Activin beta-E chain)	98.1	74.3	93.7	143.5	91.6	111.8	111.8	85.2	68.3	101.7	92.7	98.7	64.1	113.6	1.16098	0.427776
LAJATTK	Hex5HexNAc4NeuAc1Fuc1	P07333	353	CSF1R	Macrophage colony-stimulating factor 1 receptor (CSF-1 receptor) (CSF-1-R) (CSF-1R) (M-CSF-R) (EC 2.7.10.1) (Proto-oncogene c-Fms) (CD antigen CD115)	175.2	53.6	141.4	139.3	157.4	86.1	116.1	169.7	149.3	88.3	62.8	112.7	65.5	100.5	1.16066	0.719125
LNAENJATFYFK	Hex7HexNAc5NeuAc1Fuc2	P01042	294	KNG1	Kininogen-1 (Alpha-2-thiol proteinase inhibitor) (Fitzgerald factor) (High molecular weight kininogen) (HMWK) (Williams-Fitzgerald-Flaujeac factor) [Cleaved into: Kininogen-1 heavy chain; T-kinin (Ile-Ser-Bradykinin); Bradykinin (Kallidin I); Lysyl-bradykinin (Kallidin II); Kininogen-1 light chain; Low molecular weight growth-promoting factor]	106.9	130.6	131.4	131.2	113.6	105	141.1	119.7	102.7	124.9	129.7	77.9	96.2	89.9	1.16032	0.250813
GTAJTTTAGVPCQR	Hex6HexNAc4NeuAc1Fuc1	P26927	296	MST1	Hepatocyte growth factor-like protein (Macrophage stimulatory protein) (Macrophage-stimulating protein) (MSP) [Cleaved into: Hepatocyte growth factor-like protein alpha chain; Hepatocyte growth factor-like protein beta chain]	60.2	68.3	67.6	68.3	83.3	63.2	81.6	69.6	62	70	62.1	50.1	37.7	73.4	1.1591	0.327226
ADGTVNQIEGEATPVJLTEPAKLEVK	Hex8HexNAc7NeuAc3Fuc1	P05090	98	APOD	Apolipoprotein D (Apo-D) (ApoD)	48.5	66.7	82.9	60.9	96.7	74.4	121.8	47.8	86.1	52.1	87.5	62.2	66.8	73.7	1.15897	0.616947
CEJLTTGK	Hex5HexNAc4NeuAc1Fuc1	O75882	1082	ATRN	Attractin (DPPT-L) (Mahogany homolog)	238.2	196.1	246	257.9	239.1	230.9	226.8	227.2	211.3	193.3	229.5	172.3	143.4	234.3	1.15851	0.206998
EJISDPTSPLR	Hex4HexNAc4	P01591	71	JCHAIN	Immunoglobulin J chain (Joining chain of multimeric IgA and IgM)	97.4	137.4	94.8	139.5	88.1	156.6	97.1	91.6	150.1	95.3	82.2	98.1	72.5	110.2	1.15843	0.48719
NLPFLEHLELIGSJFSSAMPRNEPAIRNSLPPCSR	Hex5HexNAc4NeuAc2	Q96ME1	494	FBXL18	F-box/LRR-repeat protein 18 (F-box and leucine-rich repeat protein 18)	41.5	38	44	39.6	38.6	21.2	52.1	28.2	33.3	42.1	31	55.3	24.9	22.6	1.15838	0.565785
APGWAJSSAGSGR	Hex5HexNAc4NeuAc1Fuc1	Q86VB7	105	CD163	Scavenger receptor cysteine-rich type 1 protein M130 (Hemoglobin scavenger receptor) (CD antigen CD163) [Cleaved into: Soluble CD163 (sCD163)]	115.8	69.5	85.3	88.3	102.1	66.6	75	109.8	110.5	64.6	54.7	73.4	49	58.4	1.15796	0.476669
MAWPEDHVFISTPSFJYTGR	Hex5HexNAc4NeuAc1Fuc2	P04180	296	LCAT	Phosphatidylcholine-sterol acyltransferase (EC 2.3.1.43) (1-alkyl-2-acetylglycerophosphocholine esterase) (EC 3.1.1.47) (Lecithin-cholesterol acyltransferase) (Phospholipid-cholesterol acyltransferase) (Platelet-activating factor acetylhydrolase) (PAF acetylhydrolase)	62.1	43.3	50.9	59.4	45.7	48.2	64.4	46.5	28.8	56.2	52	43.2	41.1	55.2	1.15789	0.374379
ITYSIVQTJCSK	Hex7HexNAc6NeuAc4	P01042	205	KNG1	Kininogen-1 (Alpha-2-thiol proteinase inhibitor) (Fitzgerald factor) (High molecular weight kininogen) (HMWK) (Williams-Fitzgerald-Flaujeac factor) [Cleaved into: Kininogen-1 heavy chain; T-kinin (Ile-Ser-Bradykinin); Bradykinin (Kallidin I); Lysyl-bradykinin (Kallidin II); Kininogen-1 light chain; Low molecular weight growth-promoting factor]	110.9	104.4	98.7	111.7	73.3	105.1	133.2	111.4	64.9	135.7	96.4	90	39.5	99	1.15764	0.496765
IIVPLNNREJISDPTSPLR	Hex4HexNAc3Fuc1	P01591	71	JCHAIN	Immunoglobulin J chain (Joining chain of multimeric IgA and IgM)	323.9	1087.6	378.9	413.4	453	779.9	420	348.7	970.7	576.7	313.6	487.4	303.9	333.5	1.15661	0.751122
JVSWATGR	Hex4HexNAc3	P08571	151	CD14	Monocyte differentiation antigen CD14 (Myeloid cell-specific leucine-rich glycoprotein) (CD antigen CD14) [Cleaved into: Monocyte differentiation antigen CD14, urinary form; Monocyte differentiation antigen CD14, membrane-bound form]	110.5	77.3	113.9	88.6	75.5	60.8	88.2	83.4	62.5	58.3	76.2	82.4	49.4	119.4	1.15651	0.4925
VTQJLTLIEESLTSEFIHDIDR	Hex5HexNAc4NeuAc1Fuc1	P36955	285	SERPINF1	Pigment epithelium-derived factor (PEDF) (Cell proliferation-inducing gene 35 protein) (EPC-1) (Serpin F1)	278.7	298.3	311.3	368	258.9	305.7	285.3	238	207.6	274	266.8	306.9	237.1	290.8	1.15649	0.175234
JNSDISSTR	Hex4HexNAc5NeuAc1Fuc1	P01871	46	IGHM	Immunoglobulin heavy constant mu (Ig mu chain C region) (Ig mu chain C region BOT) (Ig mu chain C region GAL) (Ig mu chain C region OU)	7.3	28.3	8.2	18.2	6.5	38.3	9.4	13	25.3	8.7	5.8	25.2	6	16.5	1.15622	0.918226
EEQYJSTYR	Hex6HexNAc3NeuAc1	P01857	180	IGHG1	Immunoglobulin heavy constant gamma 1 (Ig gamma-1 chain C region) (Ig gamma-1 chain C region EU) (Ig gamma-1 chain C region KOL) (Ig gamma-1 chain C region NIE)	33.3	83.1	73.8	43.5	107.6	61.2	121.6	163.8	60.2	37.4	35.4	43.1	28.1	85.3	1.15619	0.656086
VSJVSCQASVSR	Hex6HexNAc4NeuAc1Fuc2	P55058	143	PLTP	Phospholipid transfer protein (Lipid transfer protein II)	27.9	20.2	24.8	31.7	26.7	28.2	31.5	30.1	20.1	24.7	25.8	20.1	17.6	26.8	1.15617	0.32824
FGYILHTDJR	Hex5HexNAc4NeuAc1Fuc1	P48740	178	MASP1	Mannan-binding lectin serine protease 1 (EC 3.4.21.-) (Complement factor MASP-3) (Complement-activating component of Ra-reactive factor) (Mannose-binding lectin-associated serine protease 1) (MASP-1) (Mannose-binding protein-associated serine protease) (Ra-reactive factor serine protease p100) (RaRF) (Serine protease 5) [Cleaved into: Mannan-binding lectin serine protease 1 heavy chain; Mannan-bi…	64.9	73.8	110.2	92.4	112.7	85.5	75.1	78.5	95.7	83.2	65.3	63.4	65.8	79.8	1.15591	0.406824
ISEEJETTCYMGK	Hex3HexNAc3NeuAc1	P08603	911	CFH	Complement factor H (H factor 1)	1359.2	890.5	959.6	1264.9	722	785	791	786.9	681.5	918.1	957.3	842.8	729.8	947.5	1.1549	0.48719
LQAPLJYTEFQKPICLPSK	Hex5HexNAc4NeuAc1Fuc1	P03952	494	KLKB1	Plasma kallikrein (EC 3.4.21.34) (Fletcher factor) (Kininogenin) (Plasma prekallikrein) (PKK) [Cleaved into: Plasma kallikrein heavy chain; Plasma kallikrein light chain]	212.1	228.8	197.7	173.4	220	145.7	198.5	136.2	185.1	179.7	212.9	128.1	168.4	181.3	1.15482	0.321804
SPDVIJGSPISQK	Hex5HexNAc4NeuAc2Fuc1	P08603	217	CFH	Complement factor H (H factor 1)	122.5	87.6	119.7	120.6	91.9	101.1	102.8	108.9	70.6	109.2	97.5	79.4	77.2	103.4	1.15475	0.290438
GCVLLSYLJETVTVSASLESVR	Hex6HexNAc3	P01023	55	A2M	Alpha-2-macroglobulin (Alpha-2-M) (C3 and PZP-like alpha-2-macroglobulin domain-containing protein 5)	73.2	96.3	74.7	77.6	88.3	70.1	73.9	63.7	66.6	74.6	77.2	64.5	60.8	72.5	1.15462	0.122188
EEQYJSTYR	Hex4HexNAc5Fuc3	P01857	180	IGHG1	Immunoglobulin heavy constant gamma 1 (Ig gamma-1 chain C region) (Ig gamma-1 chain C region EU) (Ig gamma-1 chain C region KOL) (Ig gamma-1 chain C region NIE)	43.7	68.9	83.7	64.6	83.1	87.4	78	60.1	55.6	52.8	46.8	71.6	75.5	78.8	1.15458	0.49467
ITYSIVQTJCSK	Hex7HexNAc5NeuAc2Fuc2	P01042	205	KNG1	Kininogen-1 (Alpha-2-thiol proteinase inhibitor) (Fitzgerald factor) (High molecular weight kininogen) (HMWK) (Williams-Fitzgerald-Flaujeac factor) [Cleaved into: Kininogen-1 heavy chain; T-kinin (Ile-Ser-Bradykinin); Bradykinin (Kallidin I); Lysyl-bradykinin (Kallidin II); Kininogen-1 light chain; Low molecular weight growth-promoting factor]	613.4	489.9	853.3	776	426	721.5	883	909.5	548.2	748.8	873.7	277.5	361.2	409.9	1.15363	0.584928
SVQEIQATFFYFTPJKTEDTIFLR	Hex8HexNAc7NeuAc1	P02763;P19652	72/72	ORM1	Alpha-1-acid glycoprotein 1 (AGP 1) (Orosomucoid-1) (OMD 1)	68.4	57.6	63.6	114.1	52.3	67.7	73.2	47.4	48.9	53.4	80	63.5	60.6	77	1.15344	0.534523
EEQYJSTYR	Hex6HexNAc4Fuc1	P01857	180	IGHG1	Immunoglobulin heavy constant gamma 1 (Ig gamma-1 chain C region) (Ig gamma-1 chain C region EU) (Ig gamma-1 chain C region KOL) (Ig gamma-1 chain C region NIE)	25	47.3	61.3	55.1	64	68.5	58.3	46.8	51.7	36.4	39.8	35.7	66.3	52.4	1.15314	0.672063
SWPAVGJCSSALR	Hex6HexNAc5NeuAc1	P02790	187	HPX	Hemopexin (Beta-1B-glycoprotein)	85.8	67.6	60.8	76.5	68.1	48.9	72.8	47.5	80.5	63.3	47.5	47.2	52.8	77.9	1.15311	0.415171
SIDVSIQJVSVVFK	Hex5HexNAc4NeuAc2Fuc1	P11597	105	CETP	Cholesteryl ester transfer protein (Lipid transfer protein I)	93.7	127.3	108.6	124.5	105.7	94.2	140.6	104.8	87.5	118.4	74	81.3	90.7	132.4	1.1531	0.356331
TPLTAJITK	Hex4HexNAc4	P01877	205	IGHA2	Immunoglobulin heavy constant alpha 2 (Ig alpha-2 chain C region) (Ig alpha-2 chain C region BUT) (Ig alpha-2 chain C region LAN)	251.3	321.4	228.1	243.7	197.5	258.5	424.5	102.2	212.1	438.1	353.1	272.9	162.2	130.3	1.15207	0.554111
PALEDLLLGSEAJLTCTLTGLR	Hex5HexNAc4NeuAc1Fuc1	P01876;P01877	144/131	IGHA1	Immunoglobulin heavy constant alpha 1 (Ig alpha-1 chain C region) (Ig alpha-1 chain C region BUR) (Ig alpha-1 chain C region TRO)	65.9	49.9	93	58.8	95.6	55.3	105.8	50.6	38.9	131.4	43.9	54.6	84.4	51.3	1.15205	0.591333
AAIPSALDTJSSK	Hex6HexNAc3	Q08380	551	LGALS3BP	Galectin-3-binding protein (Basement membrane autoantigen p105) (Lectin galactoside-binding soluble 3-binding protein) (Mac-2-binding protein) (MAC2BP) (Mac-2 BP) (Tumor-associated antigen 90K)	319.9	232.2	252.1	202.6	336.5	195.1	266.9	305.6	174	233.5	215.5	157.3	174.7	306.5	1.152	0.484432
SLGNVJFTVSAEALESQELCGTEVPSVPEHGR	Hex4HexNAc3	P01023	869	A2M	Alpha-2-macroglobulin (Alpha-2-M) (C3 and PZP-like alpha-2-macroglobulin domain-containing protein 5)	310.7	412.5	279.3	264.3	362.8	285	296.3	269.4	207.4	357.1	275.7	218.4	271.4	320.7	1.15145	0.352332
AVJITSENLIDDVVSLIR	Hex7HexNAc5NeuAc2Fuc2	P02748	415	C9	Complement component C9 [Cleaved into: Complement component C9a; Complement component C9b]	62.7	60.5	50.3	89.3	35.5	60	127.7	51.8	32.9	157	64.3	37.5	54.5	24.3	1.15084	0.62741
EEQYJSTYR	Hex5HexNAc4Fuc1	P01857	180	IGHG1	Immunoglobulin heavy constant gamma 1 (Ig gamma-1 chain C region) (Ig gamma-1 chain C region EU) (Ig gamma-1 chain C region KOL) (Ig gamma-1 chain C region NIE)	828.2	1539.5	1682.2	1803.1	2016.7	2174.4	1841.4	1602.2	1563.1	1096.2	1074	1267.8	1857.3	1867.3	1.15081	0.649283
IHVYEKHAJWTLTPLK	Hex5HexNAc4NeuAc2	P27169	253	PON1	Serum paraoxonase/arylesterase 1 (PON 1) (EC 3.1.1.2) (EC 3.1.1.81) (EC 3.1.8.1) (Aromatic esterase 1) (A-esterase 1) (K-45) (Serum aryldialkylphosphatase 1)	448.3	292.2	327.6	590.2	460.1	515.4	156.8	214.7	368.6	457.4	531.6	184.3	311.9	356.4	1.15081	0.778217
KJCSLSIGDAR	Hex5HexNAc4NeuAc1	O15389;Q08ET2	100/100	SIGLEC5	Sialic acid-binding Ig-like lectin 5 (Siglec-5) (CD33 antigen-like 2) (Obesity-binding protein 2) (OB-BP2) (OB-binding protein 2) (CD antigen CD170)	84.2	79.9	50.6	130.4	67.8	69.1	78.8	79.2	50.8	41.6	54.2	63.7	43.9	154	1.15059	0.565785
TLLJASR	Hex4HexNAc4NeuAc1Fuc1	P01880	367	IGHD	Immunoglobulin heavy constant delta (Ig delta chain C region) (Ig delta chain C region NIG-65) (Ig delta chain C region WAH)	37.3	37.9	117.2	36.7	38.3	39.2	60	31.6	49.6	101.7	33.2	31.9	37	33.8	1.14994	0.760255
SWPAVGJCSSALR	Hex6HexNAc7NeuAc2Fuc4	P02790	187	HPX	Hemopexin (Beta-1B-glycoprotein)	13.3	11.4	15	19.4	11.7	13.6	14.2	10.8	7.7	16	14.4	10.2	12.6	14.1	1.14918	0.44351
MDGASJVTCINSR	Hex2HexNAc2	P08603	1029	CFH	Complement factor H (H factor 1)	612.1	454.6	479.2	647.2	397.6	469	408.8	420.9	310.5	497.2	436.5	434.3	388.1	532.4	1.14855	0.405082
ITYSIVQTJCSK	Hex6HexNAc5NeuAc2Fuc1	P01042	205	KNG1	Kininogen-1 (Alpha-2-thiol proteinase inhibitor) (Fitzgerald factor) (High molecular weight kininogen) (HMWK) (Williams-Fitzgerald-Flaujeac factor) [Cleaved into: Kininogen-1 heavy chain; T-kinin (Ile-Ser-Bradykinin); Bradykinin (Kallidin I); Lysyl-bradykinin (Kallidin II); Kininogen-1 light chain; Low molecular weight growth-promoting factor]	1148.4	899.6	1602.8	1563.1	789.2	1403.7	1661.6	1739.5	1071.5	1398.8	1678	564.2	676.5	769.7	1.14816	0.610689
GLCVJASAVSR	Hex5HexNAc4NeuAc2Fuc1	P17936	116	IGFBP3	Insulin-like growth factor-binding protein 3 (IBP-3) (IGF-binding protein 3) (IGFBP-3)	88	87.2	140	119.8	112	135.9	95.4	71.5	98.6	134	80.1	76.9	105.8	111	1.1481	0.454942
LDVDQALJR	Hex6HexNAc4NeuAc1Fuc1	P04278	380	SHBG	Sex hormone-binding globulin (SHBG) (Sex steroid-binding protein) (SBP) (Testis-specific androgen-binding protein) (ABP) (Testosterone-estradiol-binding globulin) (TeBG) (Testosterone-estrogen-binding globulin)	114.3	235.4	165.3	154.9	110.9	129.5	137.2	117.5	215.9	120.3	145.7	106.7	80.5	126.4	1.14732	0.579172
AAIPSALDTJSSK	Hex7HexNAc5NeuAc2Fuc2	Q08380	551	LGALS3BP	Galectin-3-binding protein (Basement membrane autoantigen p105) (Lectin galactoside-binding soluble 3-binding protein) (Mac-2-binding protein) (MAC2BP) (Mac-2 BP) (Tumor-associated antigen 90K)	113.1	73.6	80.5	85.9	78	55.7	82.2	79.7	44.9	94.5	69.3	41.8	67.5	98.3	1.14718	0.527702
VCQDCPLLAPLJDTR	Hex7HexNAc5NeuAc2Fuc2	P02765	156	AHSG	Alpha-2-HS-glycoprotein (Alpha-2-Z-globulin) (Ba-alpha-2-glycoprotein) (Fetuin-A) [Cleaved into: Alpha-2-HS-glycoprotein chain A; Alpha-2-HS-glycoprotein chain B]	108.7	83.2	112.8	107.9	77.1	88.1	105.8	122.5	70.3	106.8	118	44	76.1	58.2	1.14717	0.48157
KVCQDCPLLAPLJDTR	Hex4HexNAc3	P02765	156	AHSG	Alpha-2-HS-glycoprotein (Alpha-2-Z-globulin) (Ba-alpha-2-glycoprotein) (Fetuin-A) [Cleaved into: Alpha-2-HS-glycoprotein chain A; Alpha-2-HS-glycoprotein chain B]	3093.1	3027.8	3355.2	3391.8	2419.7	2485.1	2407	3210	2417.6	2727.3	2733.7	1385.3	2241	2883.9	1.14665	0.439383
VSJQTLSLFFTVLQDVPVR	Hex7HexNAc6NeuAc2Fuc1	P01023	1424	A2M	Alpha-2-macroglobulin (Alpha-2-M) (C3 and PZP-like alpha-2-macroglobulin domain-containing protein 5)	25.9	21	19	22.9	20.7	14.7	25.3	16.1	13.2	26	20.9	17.1	16	21.1	1.14647	0.449104
GKEGHFYYJISEVK	Hex5HexNAc4NeuAc2	P55058	64	PLTP	Phospholipid transfer protein (Lipid transfer protein II)	110.5	78.8	112.4	158.1	106.3	118.1	110.6	73.1	90.2	69.4	72.8	134.1	123.1	130.6	1.1464	0.501031
EEQFJSTFR	Hex3HexNAc3Fuc1	P01859	176	IGHG2	Immunoglobulin heavy constant gamma 2 (Ig gamma-2 chain C region) (Ig gamma-2 chain C region DOT) (Ig gamma-2 chain C region TIL) (Ig gamma-2 chain C region ZIE)	3844.8	2827.5	3295.3	3498	3230.3	5936.8	3863.5	953.4	4285.1	4605.5	3294.3	2924.5	5433.7	1619.5	1.14623	0.575606
JGTAVCATNRR	Hex3HexNAc3NeuAc1	P05156	70	CFI	Complement factor I (EC 3.4.21.45) (C3B/C4B inactivator) [Cleaved into: Complement factor I heavy chain; Complement factor I light chain]	113.8	67.5	79.5	101.1	62	75.8	87.1	62.4	46.7	103.3	69.7	84.4	55.8	89.7	1.14609	0.517221
VCQDCPLLAPLJDTR	Hex2HexNAc2	P02765	156	AHSG	Alpha-2-HS-glycoprotein (Alpha-2-Z-globulin) (Ba-alpha-2-glycoprotein) (Fetuin-A) [Cleaved into: Alpha-2-HS-glycoprotein chain A; Alpha-2-HS-glycoprotein chain B]	437.4	415.3	451.6	462.8	333.2	355.7	359.6	423	321.2	384	380.1	199.2	320.6	430.5	1.1452	0.409448
KEDALJETR	Hex5HexNAc4NeuAc2Fuc1	P10909	86	CLU	Clusterin (Aging-associated gene 4 protein) (Apolipoprotein J) (Apo-J) (Complement cytolysis inhibitor) (CLI) (Complement-associated protein SP-40,40) (Ku70-binding protein 1) (NA1/NA2) (Sulfated glycoprotein 2) (SGP-2) (Testosterone-repressed prostate message 2) (TRPM-2) [Cleaved into: Clusterin beta chain (ApoJalpha) (Complement cytolysis inhibitor a chain); Clusterin alpha chain (ApoJbeta) (Co…	295.6	338.4	409.2	298.1	291.8	273.8	299.9	250.1	241.1	339.9	368.2	197.5	265.1	265.8	1.14478	0.35073
EJISDPTSPLR	Hex4HexNAc3NeuAc1Fuc1	P01591	71	JCHAIN	Immunoglobulin J chain (Joining chain of multimeric IgA and IgM)	99.7	210.9	112	98.7	187.5	143.5	385.7	84	146.4	413.3	109.4	112.9	119.7	96.5	1.14397	0.747182
HAJWTLTPLK	Hex5HexNAc4	P27169	253	PON1	Serum paraoxonase/arylesterase 1 (PON 1) (EC 3.1.1.2) (EC 3.1.1.81) (EC 3.1.8.1) (Aromatic esterase 1) (A-esterase 1) (K-45) (Serum aryldialkylphosphatase 1)	168.9	159.8	121	218.6	178.1	154.2	138.2	126.8	197.7	105.6	180.4	87.3	123.9	173.8	1.14395	0.49467
ISEEJETTCYMGK	Hex6HexNAc5NeuAc1Fuc1	P08603	911	CFH	Complement factor H (H factor 1)	263	200.6	267.2	256	234.2	229.8	302	214.2	219.8	242	203.1	198.8	227.1	227.3	1.1439	0.160354
CIQAJYSLMENGK	Hex5HexNAc4NeuAc2	P05090	65	APOD	Apolipoprotein D (Apo-D) (ApoD)	209.8	276.5	255.7	260.8	361.9	244.8	316.9	191.2	237.8	255	270	194.6	199.7	336.3	1.14354	0.42439
YSISSGNEEGIFAIJSSTGILTLAK	Hex5HexNAc4NeuAc2	Q6V0I7	3140	FAT4	Protocadherin Fat 4 (hFat4) (Cadherin family member 14) (FAT tumor suppressor homolog 4) (Fat-like cadherin protein FAT-J)	104.8	83.2	103.8	142	129.4	168.9	130	94.4	82.1	154.6	99.9	125.7	103.8	93.4	1.14352	0.527913
TELFSSSCPGGIMLJETGQGYQR	Hex4HexNAc3NeuAc1	O95445	135	APOM	Apolipoprotein M (Apo-M) (ApoM) (Protein G3a)	367.4	283.8	310.7	269.5	358.1	329.8	279.2	354.6	279.5	266.1	356	136.1	258.9	271.4	1.1435	0.449104
QQQHLFGSJVTDCSGJFCLFR	Hex5HexNAc4NeuAc2Fuc1	P02787	630	TF	Serotransferrin (Transferrin) (Beta-1 metal-binding globulin) (Siderophilin)	920.7	1070	1110.8	1041.9	1104.9	773.9	794.5	892.8	822.5	655.1	1455.9	626.9	807.8	700.3	1.14349	0.432039
RGPECSQJYTTPSGVIK	Hex4HexNAc3NeuAc1	O14786	150	NRP1	Neuropilin-1 (Vascular endothelial cell growth factor 165 receptor) (CD antigen CD304)	89.4	78.1	103.3	86.6	91.6	106.4	106.8	84.2	81.5	90.5	85.4	77	67.3	93.4	1.1431	0.187526
DAGVVCTJETR	Hex8HexNAc6NeuAc3Fuc1	Q08380	125	LGALS3BP	Galectin-3-binding protein (Basement membrane autoantigen p105) (Lectin galactoside-binding soluble 3-binding protein) (Mac-2-binding protein) (MAC2BP) (Mac-2 BP) (Tumor-associated antigen 90K)	16.2	9.2	11.8	7.1	7.6	8.4	15.6	13.3	6.4	15.6	6	6.8	6.1	12.2	1.14307	0.668586
JNSDISSTR	Hex6HexNAc3NeuAc1	P01871	46	IGHM	Immunoglobulin heavy constant mu (Ig mu chain C region) (Ig mu chain C region BOT) (Ig mu chain C region GAL) (Ig mu chain C region OU)	105.8	177.7	59.3	59.7	104.3	144.5	105.2	95.4	237.7	40.9	97	69.3	42.6	79.5	1.14206	0.6481
KVCQDCPLLAPLJDTR	Hex3HexNAc3NeuAc1	P02765	156	AHSG	Alpha-2-HS-glycoprotein (Alpha-2-Z-globulin) (Ba-alpha-2-glycoprotein) (Fetuin-A) [Cleaved into: Alpha-2-HS-glycoprotein chain A; Alpha-2-HS-glycoprotein chain B]	3472.1	3042.6	3596.3	3574.2	2499	2774.4	2677.3	3553.8	2465.9	3059.8	2858.5	1486.5	2477	3045	1.14195	0.449676
GCVLLSYLJETVTVSASLESVR	Hex6HexNAc5Fuc1	P01023	55	A2M	Alpha-2-macroglobulin (Alpha-2-M) (C3 and PZP-like alpha-2-macroglobulin domain-containing protein 5)	99.7	106.5	158	105.1	107.2	106.8	98.3	113.2	51.4	98.1	130.2	92.6	119.3	79.7	1.14186	0.48719
SLYGKEDJDTLVR	Hex5HexNAc3NeuAc1	P10721	130	KIT	Mast/stem cell growth factor receptor Kit (SCFR) (EC 2.7.10.1) (Piebald trait protein) (PBT) (Proto-oncogene c-Kit) (Tyrosine-protein kinase Kit) (p145 c-kit) (v-kit Hardy-Zuckerman 4 feline sarcoma viral oncogene homolog) (CD antigen CD117)	216.6	152.5	215.4	159.5	209.3	142.9	155.5	174	130.7	159.5	197	144.4	168.6	122.3	1.14154	0.412053
EWDJTTTECR	Hex5HexNAc4NeuAc2	P20851	71	C4BPB	C4b-binding protein beta chain	198.1	125.1	245	158.8	135.2	109.9	695.9	186.7	140.6	250.3	179	183	190.7	330.9	1.14153	0.938427
ITYSIVQTJCSK	Hex7HexNAc6NeuAc3	P01042	205	KNG1	Kininogen-1 (Alpha-2-thiol proteinase inhibitor) (Fitzgerald factor) (High molecular weight kininogen) (HMWK) (Williams-Fitzgerald-Flaujeac factor) [Cleaved into: Kininogen-1 heavy chain; T-kinin (Ile-Ser-Bradykinin); Bradykinin (Kallidin I); Lysyl-bradykinin (Kallidin II); Kininogen-1 light chain; Low molecular weight growth-promoting factor]	56.2	44	45.8	52.7	39.5	49.1	63	39.6	36.5	60.5	51	44.6	20.7	54	1.14141	0.500518
LAJATTK	Hex6HexNAc5NeuAc1Fuc1	P07333	353	CSF1R	Macrophage colony-stimulating factor 1 receptor (CSF-1 receptor) (CSF-1-R) (CSF-1R) (M-CSF-R) (EC 2.7.10.1) (Proto-oncogene c-Fms) (CD antigen CD115)	77.2	52.4	80.5	77.9	64.9	61.9	76.3	77.2	60.6	66.7	54.4	60.1	44.6	66.9	1.14077	0.368593
MDGASJVTCINSR	Hex6HexNAc5Fuc1	P08603	1029	CFH	Complement factor H (H factor 1)	46.8	32.1	53.7	48	39.2	41.6	39.6	41.9	32	42.1	40.7	31.4	34.7	41.1	1.14058	0.341862
DQCIVDDITYNVJDTFHK	Hex6HexNAc5NeuAc1	P02751	528	FN1	Fibronectin (FN) (Cold-insoluble globulin) (CIG) [Cleaved into: Anastellin; Ugl-Y1; Ugl-Y2; Ugl-Y3]	118.7	140.8	143.8	125.2	140.1	94.2	185	178.4	74.5	113.5	180.7	51.2	130.4	102.5	1.14028	0.556923
EEQYJSTYR	Hex4HexNAc4	P01857	180	IGHG1	Immunoglobulin heavy constant gamma 1 (Ig gamma-1 chain C region) (Ig gamma-1 chain C region EU) (Ig gamma-1 chain C region KOL) (Ig gamma-1 chain C region NIE)	114.1	152	213	192.9	303	366.2	336.1	234.7	181	222.6	135.5	184	272.5	240.7	1.14024	0.841107
JTTCQDLQIEVTVK	Hex5HexNAc4NeuAc2	P0C0L4;P0C0L5	1391/1391	C4A	Complement C4-A (Acidic complement C4) (C3 and PZP-like alpha-2-macroglobulin domain-containing protein 2) [Cleaved into: Complement C4 beta chain; Complement C4-A alpha chain; C4a anaphylatoxin; C4b-A; C4d-A; Complement C4 gamma chain]	5878.4	11045	6223.4	9455	4703.3	5989.8	6958	5410	4364.9	9102.4	6905.4	4992.2	5542.3	7767.9	1.13991	0.655227
SLGNVJFTVSAEALESQELCGTEVPSVPEHGR	Hex4HexNAc2	P01023	869	A2M	Alpha-2-macroglobulin (Alpha-2-M) (C3 and PZP-like alpha-2-macroglobulin domain-containing protein 5)	243.7	240	287.8	273.5	304.3	241.5	350.7	215.3	204.8	267.3	211.8	233.6	311.2	259.8	1.13951	0.310333
TPLTAJITK	Hex6HexNAc5	P01877	205	IGHA2	Immunoglobulin heavy constant alpha 2 (Ig alpha-2 chain C region) (Ig alpha-2 chain C region BUT) (Ig alpha-2 chain C region LAN)	224.9	246.4	231.5	267.4	177.2	282.1	262.2	142.1	193.7	316.4	333.9	214.1	131.3	153.1	1.1395	0.484989
AFEJVTDLQWLILDHNLLENSK	Hex5HexNAc4NeuAc1Fuc1	P51884	88	LUM	Lumican (Keratan sulfate proteoglycan lumican) (KSPG lumican)	93.8	84	101.7	117.6	91.5	119.7	101.1	84.8	59.9	104.1	90.6	106.9	88	88.3	1.13942	0.338098
EJLTAPGSDSAVFFEQGTTR	Hex6HexNAc4NeuAc1	P00450	397	CP	Ceruloplasmin (EC 1.16.3.1) (Ferroxidase)	113.8	117.2	105.5	116.2	116.4	104.5	101.7	85.3	92	106	127.9	70.1	96.5	102.7	1.13931	0.240447
EHEGAIYPDJTTDFQR	Hex8HexNAc6NeuAc3Fuc2	P00450	138	CP	Ceruloplasmin (EC 1.16.3.1) (Ferroxidase)	27.3	37.3	22	29.9	28.6	18.8	35.5	21.7	21.3	35.5	23.8	30	16	26.8	1.13878	0.577819
NPVGLIGAEJATGETDPSHSK	Hex7HexNAc6NeuAc4Fuc1	P43251	349	BTD	Biotinidase (Biotinase) (EC 3.5.1.12)	23.5	23.8	19.1	34.1	22	15.3	27.3	16.6	20.1	28.1	20.4	14	21.8	24	1.13862	0.591333
ADGTVNQIEGEATPVJLTEPAK	Hex5HexNAc4NeuAc1Fuc1	P05090	98	APOD	Apolipoprotein D (Apo-D) (ApoD)	133.8	217.9	213.7	184.2	374.6	171.5	256.5	182.5	198.2	148.9	245.1	153.5	180.5	256.2	1.13723	0.722859
AJISHK	Hex4HexNAc4NeuAc1	P01031;P19634;Q14940	741/370/319	C5	Complement C5 (C3 and PZP-like alpha-2-macroglobulin domain-containing protein 4) [Cleaved into: Complement C5 beta chain; Complement C5 alpha chain; C5a anaphylatoxin; Complement C5 alpha' chain]	135.3	80.9	126.9	114.3	92.1	127.3	152.7	90.6	102.6	138.4	115.4	96.1	73.4	113.3	1.13661	0.527913
SLGNVJFTVSAEALESQELCGTEVPSVPEHGR	Hex4HexNAc3NeuAc1	P01023	869	A2M	Alpha-2-macroglobulin (Alpha-2-M) (C3 and PZP-like alpha-2-macroglobulin domain-containing protein 5)	799.8	1076.8	821	785	795	718.6	805.1	816.8	615.4	909.5	715.1	478.9	658.1	910.8	1.13648	0.393439
EEQFJSTFR	Hex5HexNAc4NeuAc1	P01859	176	IGHG2	Immunoglobulin heavy constant gamma 2 (Ig gamma-2 chain C region) (Ig gamma-2 chain C region DOT) (Ig gamma-2 chain C region TIL) (Ig gamma-2 chain C region ZIE)	583.6	410.4	575.7	607.4	611.9	687.7	769.3	288.6	656.5	644.8	559.5	536.6	611.9	439.1	1.13621	0.529069
SLGNVJFTVSAEALESQELCGTEVPSVPEHGR	Hex5HexNAc4	P01023	869	A2M	Alpha-2-macroglobulin (Alpha-2-M) (C3 and PZP-like alpha-2-macroglobulin domain-containing protein 5)	132.5	164.1	126.7	123.6	161.7	106.3	131.7	112	89.4	115.7	138.4	90.2	104.1	183.5	1.13597	0.438727
YKJNSDISSTR	Hex6HexNAc3	P01871	46	IGHM	Immunoglobulin heavy constant mu (Ig mu chain C region) (Ig mu chain C region BOT) (Ig mu chain C region GAL) (Ig mu chain C region OU)	1136.3	1787.4	887.1	878.4	908.8	1294	738.9	980.8	2170.4	471.7	816.3	1000.6	407.2	871	1.13589	0.599607
RGPECSQJYTTPSGVIK	Hex5HexNAc4NeuAc1	O14786	150	NRP1	Neuropilin-1 (Vascular endothelial cell growth factor 165 receptor) (CD antigen CD304)	178.7	120.6	155.4	133.9	170	143.8	140	132.9	146.7	116.4	122	161.9	95.4	142.5	1.13576	0.342404
JGTAVCATNRR	Hex3HexNAc3	P05156	70	CFI	Complement factor I (EC 3.4.21.45) (C3B/C4B inactivator) [Cleaved into: Complement factor I heavy chain; Complement factor I light chain]	46.4	26.8	25.2	48.5	23.3	33	37	30.3	19.4	42.1	28.7	34.2	19.8	37	1.1357	0.662164
AALAAFNAQNJGSNFQLEEISR	Hex3HexNAc3NeuAc1	P02765	176	AHSG	Alpha-2-HS-glycoprotein (Alpha-2-Z-globulin) (Ba-alpha-2-glycoprotein) (Fetuin-A) [Cleaved into: Alpha-2-HS-glycoprotein chain A; Alpha-2-HS-glycoprotein chain B]	90.3	68.1	94.1	90.7	64.6	63.2	65.7	79.9	66.4	79	67.9	42.4	61.4	75.7	1.13539	0.473788
JWSLPNR	Hex5HexNAc4NeuAc1Fuc1	P55058	245	PLTP	Phospholipid transfer protein (Lipid transfer protein II)	56.9	56.8	64.4	64.1	85.3	59.2	87.3	44.2	45.4	93.6	65.4	58.2	64.5	46.2	1.13533	0.4925
IEWSKJETVIEK	Hex3HexNAc3NeuAc1Fuc1	Q8WZ42	16362	TTN	Titin (EC 2.7.11.1) (Connectin) (Rhabdomyosarcoma antigen MU-RMS-40.14)	44.6	42.7	55.5	41.6	65.7	82.7	78	43.2	41.1	86.3	44.5	51.4	61.8	33.6	1.13512	0.648913
MEACMLJGTVIGPGK	Hex5HexNAc5Fuc2	P04275	2585	VWF	von Willebrand factor (vWF) [Cleaved into: von Willebrand antigen 2 (von Willebrand antigen II)]	116.8	164.7	197.5	193.9	170.7	196.7	172.3	174.1	285	119.1	84.2	122.5	95.9	187.8	1.13476	0.522909
FGCEIENJR	Hex5HexNAc4NeuAc1Fuc1	P25311	128	AZGP1	Zinc-alpha-2-glycoprotein (Zn-alpha-2-GP) (Zn-alpha-2-glycoprotein)	36	34.1	77.2	76.1	45.3	50.7	74	59.2	53.5	50.8	83.3	25.5	45.3	29.1	1.1347	0.717181
VSJQTLSLFFTVLQDVPVR	Hex5HexNAc4NeuAc2Fuc1	P01023	1424	A2M	Alpha-2-macroglobulin (Alpha-2-M) (C3 and PZP-like alpha-2-macroglobulin domain-containing protein 5)	302.3	517.8	378.8	392.8	463.1	339.8	414.1	285.3	311.6	396	367.1	332.2	335.2	447.9	1.13469	0.415171
ADTHDEILEGLNFJLTEIPEAQIHEGFQELLR	Hex6HexNAc5NeuAc2Fuc3	P01009	107	SERPINA1	Alpha-1-antitrypsin (Alpha-1 protease inhibitor) (Alpha-1-antiproteinase) (Serpin A1) [Cleaved into: Short peptide from AAT (SPAAT)]	108.6	142.6	136	158.4	115.9	103.3	179.8	129.1	106.8	203	153	96.1	102.5	42.2	1.13438	0.577819
HAJWTLTPLK	Hex5HexNAc4NeuAc1	P27169	253	PON1	Serum paraoxonase/arylesterase 1 (PON 1) (EC 3.1.1.2) (EC 3.1.1.81) (EC 3.1.8.1) (Aromatic esterase 1) (A-esterase 1) (K-45) (Serum aryldialkylphosphatase 1)	2726.5	2545.3	2202.6	3560	2671.2	2778.1	2145.9	2076.3	2591.4	1969.8	2783.4	1554.1	2193.1	3255.4	1.13433	0.465556
KVCQDCPLLAPLJDTR	Hex5HexNAc4NeuAc2	P02765	156	AHSG	Alpha-2-HS-glycoprotein (Alpha-2-Z-globulin) (Ba-alpha-2-glycoprotein) (Fetuin-A) [Cleaved into: Alpha-2-HS-glycoprotein chain A; Alpha-2-HS-glycoprotein chain B]	3990.1	3733.5	4056.9	4178.6	3075.3	3437.4	3329.2	4064.5	3057.6	3737.2	3472.4	1940	2831.4	3645	1.1342	0.406591
KVCQDCPLLAPLJDTR	Hex5HexNAc4NeuAc1	P02765	156	AHSG	Alpha-2-HS-glycoprotein (Alpha-2-Z-globulin) (Ba-alpha-2-glycoprotein) (Fetuin-A) [Cleaved into: Alpha-2-HS-glycoprotein chain A; Alpha-2-HS-glycoprotein chain B]	5958	5711.8	6405	6500.4	4778.5	4869	5076.4	6238.2	4720.3	5746.9	5217.8	2796.4	4637.5	5306.6	1.13372	0.438584
LNAENJATFYFK	Hex6HexNAc5NeuAc1Fuc1	P01042	294	KNG1	Kininogen-1 (Alpha-2-thiol proteinase inhibitor) (Fitzgerald factor) (High molecular weight kininogen) (HMWK) (Williams-Fitzgerald-Flaujeac factor) [Cleaved into: Kininogen-1 heavy chain; T-kinin (Ile-Ser-Bradykinin); Bradykinin (Kallidin I); Lysyl-bradykinin (Kallidin II); Kininogen-1 light chain; Low molecular weight growth-promoting factor]	163.5	211.1	176.4	174.2	183.8	186.3	142.4	170.2	148.3	185.9	173.8	124.8	125.8	163	1.13363	0.297104
EEQYJSTYR	Hex5HexNAc5	P01857	180	IGHG1	Immunoglobulin heavy constant gamma 1 (Ig gamma-1 chain C region) (Ig gamma-1 chain C region EU) (Ig gamma-1 chain C region KOL) (Ig gamma-1 chain C region NIE)	25.9	46.6	32.4	53.5	61.7	78.1	49.6	40.3	43.7	27.6	33.1	41.4	75.4	45.4	1.13327	0.755512
RGPECSQJYTTPSGVIK	Hex5HexNAc4NeuAc1Fuc1	O14786	150	NRP1	Neuropilin-1 (Vascular endothelial cell growth factor 165 receptor) (CD antigen CD304)	125.4	121.6	129	111	132.8	105.1	121.7	91.2	142.2	105.5	102.7	135.1	76.8	93.6	1.13318	0.328432
ISEEJETTCYMGK	Hex6HexNAc5NeuAc3Fuc1	P08603	911	CFH	Complement factor H (H factor 1)	642.8	420.7	602.1	819.7	425.2	608.9	621.6	772.5	375	646.8	593.2	292	505.7	471.6	1.13241	0.596971
ADGTVNQIEGEATPVJLTEPAKLEVK	Hex7HexNAc6NeuAc3Fuc1	P05090	98	APOD	Apolipoprotein D (Apo-D) (ApoD)	179.8	259.6	269.3	201.7	403.3	226.4	370.5	184.2	245.8	214.6	324.5	237.2	222.3	258.7	1.13234	0.691786
VCQDCPLLAPLJDTR	Hex5HexNAc4	P02765	156	AHSG	Alpha-2-HS-glycoprotein (Alpha-2-Z-globulin) (Ba-alpha-2-glycoprotein) (Fetuin-A) [Cleaved into: Alpha-2-HS-glycoprotein chain A; Alpha-2-HS-glycoprotein chain B]	193	228	223.9	204.6	183.5	224.7	318.3	188.8	208.1	252	223.2	140.9	194.2	185	1.13202	0.449676
AJISHK	Hex5HexNAc4NeuAc2	P01031;P19634;Q14940	741/370/319	C5	Complement C5 (C3 and PZP-like alpha-2-macroglobulin domain-containing protein 4) [Cleaved into: Complement C5 beta chain; Complement C5 alpha chain; C5a anaphylatoxin; Complement C5 alpha' chain]	1268.8	704.2	1116.1	835.8	745.2	755.3	1342.4	944.7	643.5	1010.3	901.2	822.4	655.7	1007	1.13083	0.64856
ITYSIVQTJCSK	Hex4HexNAc3NeuAc1	P01042	205	KNG1	Kininogen-1 (Alpha-2-thiol proteinase inhibitor) (Fitzgerald factor) (High molecular weight kininogen) (HMWK) (Williams-Fitzgerald-Flaujeac factor) [Cleaved into: Kininogen-1 heavy chain; T-kinin (Ile-Ser-Bradykinin); Bradykinin (Kallidin I); Lysyl-bradykinin (Kallidin II); Kininogen-1 light chain; Low molecular weight growth-promoting factor]	1078.6	743.5	1099.7	1226.2	697.8	698.6	1056	696.3	714.6	1192.7	906.7	772.5	608.1	947.4	1.13053	0.591414
NEEYJK	Hex8HexNAc7NeuAc4Fuc1	P02763;P19652	56/56	ORM1	Alpha-1-acid glycoprotein 1 (AGP 1) (Orosomucoid-1) (OMD 1)	47.4	42.2	45.3	39.4	47.5	37.5	149.8	56.1	36.2	97.9	78.3	29.3	27.8	36.3	1.13042	0.847634
JISCVER	Hex5HexNAc4NeuAc1	P36980;Q03591;Q9BXR6	126/126/126	CFHR2	Complement factor H-related protein 2 (FHR-2) (DDESK59) (H factor-like 3) (H factor-like protein 2)	83.5	87.9	81.9	86.7	83.7	71.4	113	70.1	59.2	98.3	109.4	51.9	75.6	73.5	1.1303	0.447081
TVEELRTTVDSVEGJASK	Hex6HexNAc3NeuAc2Fuc1	Q3V6T2	489	CCDC88A	Girdin (Akt phosphorylation enhancer) (APE) (Coiled-coil domain-containing protein 88A) (G alpha-interacting vesicle-associated protein) (GIV) (Girders of actin filament) (Hook-related protein 1) (HkRP1)	125.1	188.9	119	109.2	147	114.4	144.8	134.6	114	135.6	115.5	89.2	110.6	139.7	1.13012	0.462332
ADGTVNQIEGEATPVJLTEPAK	Hex5HexNAc4Fuc1	P05090	98	APOD	Apolipoprotein D (Apo-D) (ApoD)	129.5	279.3	190.1	216	343.3	341.7	450.3	152.8	238.8	176.3	377.1	268.3	180.5	332	1.13003	0.81065
EWEKELHHLQEQJVSNAFLDK	Hex5HexNAc4NeuAc2	P00450	762	CP	Ceruloplasmin (EC 1.16.3.1) (Ferroxidase)	305.2	235.8	214.9	238.6	184.3	159.6	243.6	191.6	176.2	234.7	219.6	188.8	162.4	227	1.12976	0.492388
VSJVSCQASVSR	Hex5HexNAc4Fuc1	P55058	143	PLTP	Phospholipid transfer protein (Lipid transfer protein II)	109.6	111.7	107.4	152	118.6	120.5	110.9	101.3	100.3	90.6	118.4	107.5	97.8	119.6	1.12944	0.218789
MDGASJVTCINSR	Hex3HexNAc3	P08603	1029	CFH	Complement factor H (H factor 1)	396.9	322.9	320	411.8	260.1	337	268.3	277.2	225.7	360.1	299.4	272.5	262.9	353.7	1.12942	0.435605
NJLTTYK	Hex5HexNAc4NeuAc1	P48740	385	MASP1	Mannan-binding lectin serine protease 1 (EC 3.4.21.-) (Complement factor MASP-3) (Complement-activating component of Ra-reactive factor) (Mannose-binding lectin-associated serine protease 1) (MASP-1) (Mannose-binding protein-associated serine protease) (Ra-reactive factor serine protease p100) (RaRF) (Serine protease 5) [Cleaved into: Mannan-binding lectin serine protease 1 heavy chain; Mannan-bi…	302.4	266.9	369.6	264.1	286.3	254.1	335.9	344.3	276	270.7	266.6	233.8	173.8	276.1	1.12926	0.409818
LHINHNJLTESVGPLPK	Hex4HexNAc3NeuAc1Fuc1	P51884	127	LUM	Lumican (Keratan sulfate proteoglycan lumican) (KSPG lumican)	75.1	100.3	90.4	91.1	100	79.8	92.7	100.1	65.7	83.5	64	75.8	72.6	95.7	1.12917	0.312276
EEQFJSTFR	Hex2HexNAc3Fuc1	P01859	176	IGHG2	Immunoglobulin heavy constant gamma 2 (Ig gamma-2 chain C region) (Ig gamma-2 chain C region DOT) (Ig gamma-2 chain C region TIL) (Ig gamma-2 chain C region ZIE)	2728	2274	2346.6	2442.9	2302.5	4568.3	2774.7	754.1	3041	3348.2	2379.6	2253	4301.2	1138.4	1.12904	0.604493
AVJITSENLIDDVVSLIR	Hex6HexNAc4NeuAc1Fuc2	P02748	415	C9	Complement component C9 [Cleaved into: Complement component C9a; Complement component C9b]	50.7	59.5	36.2	47.9	43.2	54.6	63.7	27.2	29.8	68.2	36.3	80.4	30.1	43.2	1.12881	0.543211
LHINHNJLTESVGPLPK	Hex6HexNAc5NeuAc1Fuc1	P51884	127	LUM	Lumican (Keratan sulfate proteoglycan lumican) (KSPG lumican)	360.5	256.9	416	433	348.8	369.4	321.2	318.7	253.6	279.4	302.7	374.6	333.4	359.4	1.12782	0.411343
MDGASJVTCINSR	Hex4HexNAc3Fuc1	P08603	1029	CFH	Complement factor H (H factor 1)	52.6	40.6	50.2	59.6	44.6	56.4	55.3	61	38	43.3	45.1	51.3	41.2	38.7	1.12775	0.358796
GLJVTLSSTGR	Hex3HexNAc2	P0C0L4;P0C0L5	1328/1328	C4A	Complement C4-A (Acidic complement C4) (C3 and PZP-like alpha-2-macroglobulin domain-containing protein 2) [Cleaved into: Complement C4 beta chain; Complement C4-A alpha chain; C4a anaphylatoxin; C4b-A; C4d-A; Complement C4 gamma chain]	402.4	691.2	428.8	572.2	280.4	343.1	337	340.2	304.3	469.6	466.3	271.3	376.1	481.6	1.12759	0.730671
EEQYJSTYR	Hex6HexNAc4NeuAc1Fuc1	P01857	180	IGHG1	Immunoglobulin heavy constant gamma 1 (Ig gamma-1 chain C region) (Ig gamma-1 chain C region EU) (Ig gamma-1 chain C region KOL) (Ig gamma-1 chain C region NIE)	90.7	181.9	180.1	219.6	214.5	205.5	198.9	157.4	188.1	107.3	131	146	230.7	185	1.12719	0.691809
KVCQDCPLLAPLJDTR	Hex4HexNAc4NeuAc1	P02765	156	AHSG	Alpha-2-HS-glycoprotein (Alpha-2-Z-globulin) (Ba-alpha-2-glycoprotein) (Fetuin-A) [Cleaved into: Alpha-2-HS-glycoprotein chain A; Alpha-2-HS-glycoprotein chain B]	879.4	827.7	930.5	914.9	675.1	754.2	754.5	902.4	726.3	837.4	769.9	434.6	622.2	798.3	1.12673	0.433308
VSJVSCQASVSR	Hex3HexNAc3Fuc1	P55058	143	PLTP	Phospholipid transfer protein (Lipid transfer protein II)	26	21.9	23.8	28.7	21.3	29.3	29.5	22.2	17.6	19.5	27.1	22.5	23.6	27.7	1.12672	0.36329
GLJVTLSSTGR	Hex5HexNAc5Fuc1	P0C0L4;P0C0L5	1328/1328	C4A	Complement C4-A (Acidic complement C4) (C3 and PZP-like alpha-2-macroglobulin domain-containing protein 2) [Cleaved into: Complement C4 beta chain; Complement C4-A alpha chain; C4a anaphylatoxin; C4b-A; C4d-A; Complement C4 gamma chain]	190.6	200.2	143.6	156.2	138.5	101.2	112.8	108.2	178.1	178.8	109.4	82.5	133.7	135.7	1.12597	0.628797
EDALJETR	Hex6HexNAc5NeuAc1Fuc1	P10909	86	CLU	Clusterin (Aging-associated gene 4 protein) (Apolipoprotein J) (Apo-J) (Complement cytolysis inhibitor) (CLI) (Complement-associated protein SP-40,40) (Ku70-binding protein 1) (NA1/NA2) (Sulfated glycoprotein 2) (SGP-2) (Testosterone-repressed prostate message 2) (TRPM-2) [Cleaved into: Clusterin beta chain (ApoJalpha) (Complement cytolysis inhibitor a chain); Clusterin alpha chain (ApoJbeta) (Co…	11.6	8.8	18.6	16.8	15.2	12.6	22.2	17.1	11.3	12.9	24.3	7.2	11.1	10.1	1.12553	0.680466
GTAJTTTAGVPCQR	Hex3HexNAc3NeuAc1	P26927	296	MST1	Hepatocyte growth factor-like protein (Macrophage stimulatory protein) (Macrophage-stimulating protein) (MSP) [Cleaved into: Hepatocyte growth factor-like protein alpha chain; Hepatocyte growth factor-like protein beta chain]	91	77.5	98.2	90.1	101	82.4	99.9	94.3	79.4	93.8	91.2	65.1	48.9	96.3	1.12496	0.427776
TQPSSEJK	Hex5HexNAc4NeuAc2	Q9NZP8	147	C1RL	Complement C1r subcomponent-like protein (C1r-LP) (C1r-like protein) (EC 3.4.21.-) (C1r-like serine protease analog protein) (CLSPa)	131.5	44.5	99.8	111.8	90.9	95.7	108.6	126.2	67	83.7	57.2	85.1	52.4	135.5	1.12469	0.71941
EEQYJSTYR	Hex2HexNAc3	P01857	180	IGHG1	Immunoglobulin heavy constant gamma 1 (Ig gamma-1 chain C region) (Ig gamma-1 chain C region EU) (Ig gamma-1 chain C region KOL) (Ig gamma-1 chain C region NIE)	153.9	240.9	278.5	262.4	394.5	556.3	435.3	360.3	297.9	254.1	169	303.9	327.4	351.8	1.12469	0.871571
ITYSIVQTJCSK	Hex2HexNAc2	P01042	205	KNG1	Kininogen-1 (Alpha-2-thiol proteinase inhibitor) (Fitzgerald factor) (High molecular weight kininogen) (HMWK) (Williams-Fitzgerald-Flaujeac factor) [Cleaved into: Kininogen-1 heavy chain; T-kinin (Ile-Ser-Bradykinin); Bradykinin (Kallidin I); Lysyl-bradykinin (Kallidin II); Kininogen-1 light chain; Low molecular weight growth-promoting factor]	1677.9	896.7	1637.1	1722.1	786.3	1274.3	1411.5	1427.7	1095.6	1381.8	1435.6	1068.5	570.6	1387	1.12419	0.723433
LSLHRPALEDLLLGSEAJLTCTLTGLR	Hex4HexNAc4	P01876;P01877	144/131	IGHA1	Immunoglobulin heavy constant alpha 1 (Ig alpha-1 chain C region) (Ig alpha-1 chain C region BUR) (Ig alpha-1 chain C region TRO)	95.7	93.7	67.6	87.8	108.3	81	189.5	30.8	83.7	210.4	57.8	62.9	152.9	45.2	1.12413	0.597043
JNSDISSTR	Hex6HexNAc4NeuAc1	P01871	46	IGHM	Immunoglobulin heavy constant mu (Ig mu chain C region) (Ig mu chain C region BOT) (Ig mu chain C region GAL) (Ig mu chain C region OU)	35.8	37.1	27.2	29.5	18.1	61.2	22.9	20.7	59.1	20.6	27.2	28.1	14.7	36	1.12306	0.750696
JNSDISSTR	Hex4HexNAc5Fuc1	P01871	46	IGHM	Immunoglobulin heavy constant mu (Ig mu chain C region) (Ig mu chain C region BOT) (Ig mu chain C region GAL) (Ig mu chain C region OU)	8.1	25.7	8.2	16.3	9.1	24.7	9.4	15.5	16.5	9.4	6.8	18	9.7	14.5	1.12279	0.923213
NJLTTYK	Hex5HexNAc4NeuAc2	P48740	385	MASP1	Mannan-binding lectin serine protease 1 (EC 3.4.21.-) (Complement factor MASP-3) (Complement-activating component of Ra-reactive factor) (Mannose-binding lectin-associated serine protease 1) (MASP-1) (Mannose-binding protein-associated serine protease) (Ra-reactive factor serine protease p100) (RaRF) (Serine protease 5) [Cleaved into: Mannan-binding lectin serine protease 1 heavy chain; Mannan-bi…	732.5	604.1	897.6	573.1	666.4	492.5	751.2	795	577.7	601.2	531.5	624.4	378.6	694	1.12255	0.551639
JSSLGTPCLFPETVK	Hex5HexNAc4NeuAc1	Q9NSA2	629	KCND1	Potassium voltage-gated channel subfamily D member 1 (Voltage-gated potassium channel subunit Kv4.1)	51.2	100.4	61.7	95.5	51.7	62.7	75.9	53.4	42.9	91.8	68	49.4	56.5	82.7	1.12233	0.669736
JGTAVCATNRR	Hex5HexNAc4	P05156	70	CFI	Complement factor I (EC 3.4.21.45) (C3B/C4B inactivator) [Cleaved into: Complement factor I heavy chain; Complement factor I light chain]	356.5	194.9	271.4	311.8	195.1	200	273.1	228.7	159.7	296.5	260	193.8	206.9	260.8	1.12226	0.62741
SVQEIQATFFYFTPJKTEDTIFLR	Hex7HexNAc4NeuAc2Fuc2	P02763;P19652	72/72	ORM1	Alpha-1-acid glycoprotein 1 (AGP 1) (Orosomucoid-1) (OMD 1)	69.3	119.7	115.4	82	84.8	88.8	245.1	79	181.6	79.2	138.4	93.6	74.6	71.2	1.12193	0.838742
YKJNSDISSTR	Hex6HexNAc3NeuAc1Fuc1	P01871	46	IGHM	Immunoglobulin heavy constant mu (Ig mu chain C region) (Ig mu chain C region BOT) (Ig mu chain C region GAL) (Ig mu chain C region OU)	1503.3	3354.5	1570.3	1588.6	1373.3	3004.5	1131.1	1429.1	4205.6	974.3	1064.5	2268.4	711.8	1402.5	1.12188	0.691809
GLJVTLSSTGR	Hex2HexNAc2	P0C0L4;P0C0L5	1328/1328	C4A	Complement C4-A (Acidic complement C4) (C3 and PZP-like alpha-2-macroglobulin domain-containing protein 2) [Cleaved into: Complement C4 beta chain; Complement C4-A alpha chain; C4a anaphylatoxin; C4b-A; C4d-A; Complement C4 gamma chain]	484	813.2	554.9	770.2	365.5	435.6	413.8	441.7	375.4	622.7	555.4	350.1	461.7	613.6	1.12179	0.734062
ADGTVNQIEGEATPVJLTEPAKLEVK	Hex7HexNAc6NeuAc1Fuc5	P05090	98	APOD	Apolipoprotein D (Apo-D) (ApoD)	26	28.7	29.3	22.2	34	29.9	45.8	20.6	29.8	27.9	35.9	21.9	29.1	27.3	1.12156	0.591414
GCVLLSYLJETVTVSASLESVR	Hex6HexNAc4NeuAc1Fuc2	P01023	55	A2M	Alpha-2-macroglobulin (Alpha-2-M) (C3 and PZP-like alpha-2-macroglobulin domain-containing protein 5)	391.8	531.5	400.3	428	489.2	405.5	581.7	370.5	313	658.9	431.8	344.6	376.1	384.1	1.12122	0.478306
GHFIYKJVSEDLPLPTFSPTLLGDSR	Hex5HexNAc4NeuAc2Fuc1	P11597	257	CETP	Cholesteryl ester transfer protein (Lipid transfer protein I)	126.3	127.5	95.8	104.1	94.1	76	104.2	84.8	83.8	135.1	81.9	77.2	78.3	108.7	1.12034	0.499727
AJLSSQALQMSLDYGFVTPLTSMSIR	Hex5HexNAc4NeuAc2Fuc1	P19827	588	ITIH1	Inter-alpha-trypsin inhibitor heavy chain H1 (ITI heavy chain H1) (ITI-HC1) (Inter-alpha-inhibitor heavy chain 1) (Inter-alpha-trypsin inhibitor complex component III) (Serum-derived hyaluronan-associated protein) (SHAP)	130.8	164.1	105.3	104.1	89.5	31.8	47.7	79.1	37.6	100.5	92.6	111.1	79.4	100.7	1.1203	0.949998
EEQFJSTFR	HexNAc2Fuc1	P01859	176	IGHG2	Immunoglobulin heavy constant gamma 2 (Ig gamma-2 chain C region) (Ig gamma-2 chain C region DOT) (Ig gamma-2 chain C region TIL) (Ig gamma-2 chain C region ZIE)	2764.7	2141.8	2521.7	3275.2	2428.3	4099	2780.5	737.7	3238.6	3262.2	2407.7	2384.8	4595.6	1245.6	1.11968	0.596782
FGCEIENJR	Hex5HexNAc5NeuAc1Fuc1	P25311	128	AZGP1	Zinc-alpha-2-glycoprotein (Zn-alpha-2-GP) (Zn-alpha-2-glycoprotein)	126	162.6	131	126.3	129.5	200	150.9	126.1	99.3	157.7	170.9	145.8	88.5	129.4	1.11834	0.529069
AJISHK	Hex3HexNAc3	P01031;P19634;Q14940	741/370/319	C5	Complement C5 (C3 and PZP-like alpha-2-macroglobulin domain-containing protein 4) [Cleaved into: Complement C5 beta chain; Complement C5 alpha chain; C5a anaphylatoxin; Complement C5 alpha' chain]	103.9	66.8	95.7	97.7	65.3	78.6	124.1	91.9	70.9	104.2	77	72.1	55.6	93.7	1.11797	0.628027
ISEEJETTCYMGK	Hex5HexNAc4NeuAc1Fuc2	P08603	911	CFH	Complement factor H (H factor 1)	269.6	339.4	203.3	234.5	209.6	317.3	255.3	248.6	132.9	377.1	179.7	235	206.8	256.2	1.11777	0.582786
EEQYJSTYR	Hex3HexNAc2	P01857	180	IGHG1	Immunoglobulin heavy constant gamma 1 (Ig gamma-1 chain C region) (Ig gamma-1 chain C region EU) (Ig gamma-1 chain C region KOL) (Ig gamma-1 chain C region NIE)	129.6	285.5	276	247.5	391.7	441.9	450	392.3	330	198.5	158.5	252.5	292.9	363.9	1.11747	0.846506
QIJSSISGNLWDKDQR	Hex5HexNAc4NeuAc2	Q01459	299	CTBS	Di-N-acetylchitobiase (EC 3.2.1.-)	290.1	269.4	251.4	270.2	237.2	241.2	212.1	251.9	215	206.8	232	190	190.8	299.6	1.11695	0.330213
FJDTEVLQR	Hex5HexNAc4NeuAc1	P43251	150	BTD	Biotinidase (Biotinase) (EC 3.5.1.12)	61	57.6	55.3	62.2	69.4	58.7	89.6	49.2	51.8	80.1	48.8	49.3	50.5	76.9	1.11608	0.503865
GPJLTSPASITFTTGLEAPR	Hex5HexNAc4NeuAc2Fuc1	P22105	3920	TNXB	Tenascin-X (TN-X) (Hexabrachion-like protein)	79.1	59.2	83.3	89.3	81.4	82	71.8	90.9	52.8	75.2	65.3	52.5	69	83.6	1.11608	0.449104
EGHFYYJISEVK	Hex6HexNAc5NeuAc1Fuc1	P55058	64	PLTP	Phospholipid transfer protein (Lipid transfer protein II)	177.8	176.7	180	210	230.5	218.2	178.8	189.4	180.9	164.9	204.1	98.9	201.7	189.5	1.11599	0.473091
QDQCIYJTTYLNVQR	Hex8HexNAc7NeuAc3Fuc1	P02763	93	ORM1	Alpha-1-acid glycoprotein 1 (AGP 1) (Orosomucoid-1) (OMD 1)	55.7	46.9	90.1	85.5	51.7	63.3	97.8	53.8	42.3	73.3	146.6	29.7	56.9	37.5	1.11566	0.618529
EJISDPTSPLR	Hex5HexNAc4Fuc1	P01591	71	JCHAIN	Immunoglobulin J chain (Joining chain of multimeric IgA and IgM)	153.6	174.4	158.9	164.2	139	148.5	148.4	144.8	140.2	152.4	143.2	132.5	106.4	155	1.11544	0.214805
EEQFJSTFR	Hex5HexNAc4NeuAc2Fuc1	P01859	176	IGHG2	Immunoglobulin heavy constant gamma 2 (Ig gamma-2 chain C region) (Ig gamma-2 chain C region DOT) (Ig gamma-2 chain C region TIL) (Ig gamma-2 chain C region ZIE)	201.3	118	212	262.3	200.7	238.8	290.5	83.3	219.4	357.7	194	170	213.3	128.3	1.11537	0.668224
PALEDLLLGSEAJLTCTLTGLR	Hex6HexNAc4NeuAc1Fuc1	P01876;P01877	144/131	IGHA1	Immunoglobulin heavy constant alpha 1 (Ig alpha-1 chain C region) (Ig alpha-1 chain C region BUR) (Ig alpha-1 chain C region TRO)	275.4	257.8	314.5	236.9	309.1	198.5	455.1	147.6	212.8	487.1	222.5	239	305.6	221.2	1.11521	0.652599
YKJNSDISSTR	Hex4HexNAc4	P01871	46	IGHM	Immunoglobulin heavy constant mu (Ig mu chain C region) (Ig mu chain C region BOT) (Ig mu chain C region GAL) (Ig mu chain C region OU)	433.7	844.4	432.1	768.3	287.7	1164.4	241.5	402	1273	227.2	320	618.9	301.6	598.9	1.11506	0.848855
AJISHK	Hex4HexNAc3	P01031;P19634;Q14940	741/370/319	C5	Complement C5 (C3 and PZP-like alpha-2-macroglobulin domain-containing protein 4) [Cleaved into: Complement C5 beta chain; Complement C5 alpha chain; C5a anaphylatoxin; Complement C5 alpha' chain]	152.2	94.4	141.8	124.9	88.7	112.7	157.1	117.3	90.3	143.3	121.9	105.4	80.5	123.8	1.11412	0.616203
HPFTGDJCTIK	Hex6HexNAc5NeuAc2Fuc1	Q13201	1075	MMRN1	Multimerin-1 (EMILIN-4) (Elastin microfibril interface located protein 4) (Elastin microfibril interfacer 4) (Endothelial cell multimerin) [Cleaved into: Platelet glycoprotein Ia*; 155 kDa platelet multimerin (p-155) (p155)]	105.6	106.3	132.4	171.3	114.4	121.8	96.8	149.2	41	95.4	201	69.5	96.9	108.8	1.11394	0.591529
CGLVPVLAENYJK	Hex5HexNAc4NeuAc2Fuc1	P02787	432	TF	Serotransferrin (Transferrin) (Beta-1 metal-binding globulin) (Siderophilin)	845.5	817.1	1257.6	1143.8	822.4	808.9	720.6	1297.2	736.7	622.1	1450.7	329.9	697.7	625.9	1.11383	0.597016
LSSJSTKK	Hex4HexNAc3NeuAc1	P13671	855	C6	Complement component C6	890.7	613.8	991	800	818.2	1131.6	1337.8	1041.9	781.1	1112.6	743.8	639.2	499.5	1092.5	1.11378	0.669736
EVYPWYJLTVEAK	Hex5HexNAc4NeuAc1Fuc1	P33151	442	CDH5	Cadherin-5 (7B4 antigen) (Vascular endothelial cadherin) (VE-cadherin) (CD antigen CD144)	253.5	221.8	287.8	294.4	272.9	231.4	311.4	295.9	211.7	211.7	202.1	210.2	213.7	337.1	1.11341	0.437579
VELEDFNGJR	Hex4HexNAc5NeuAc1Fuc1	O75636	189	FCN3	Ficolin-3 (Collagen/fibrinogen domain-containing lectin 3 p35) (Collagen/fibrinogen domain-containing protein 3) (Hakata antigen)	155.9	82.5	149.1	151.5	68.6	57.7	90.7	135.9	175.1	66.7	83	92.8	31	95	1.11258	0.765948
EEQYJSTYR	Hex3HexNAc4NeuAc1Fuc1	P01857	180	IGHG1	Immunoglobulin heavy constant gamma 1 (Ig gamma-1 chain C region) (Ig gamma-1 chain C region EU) (Ig gamma-1 chain C region KOL) (Ig gamma-1 chain C region NIE)	47.9	69.9	58.1	80.8	69.5	86.9	82.1	60.3	59.4	51.5	45.4	66.6	90.3	71.7	1.11231	0.597706
EGHFYYJISEVK	Hex5HexNAc4NeuAc2	P55058	64	PLTP	Phospholipid transfer protein (Lipid transfer protein II)	219.8	166.8	217.2	271.5	180.5	185	206.2	160.7	166.5	166.8	175.5	192.2	191.7	248.4	1.11154	0.457359
VNQNLVYESGSLJFSK	Hex5HexNAc4NeuAc2	P04114	2982	APOB	Apolipoprotein B-100 (Apo B-100) [Cleaved into: Apolipoprotein B-48 (Apo B-48)]	240.2	580.1	254.3	318.1	189.7	225.4	716.5	203.5	354.3	388.5	210.1	275.3	649.5	190.4	1.11124	0.892939
VPGJVTAVLGETLK	Hex5HexNAc4NeuAc2	P01833	469	PIGR	Polymeric immunoglobulin receptor (PIgR) (Poly-Ig receptor) (Hepatocellular carcinoma-associated protein TB6) [Cleaved into: Secretory component]	177.9	147	142.9	195	143.1	194.5	281.5	139.3	166.4	218.6	150.9	167.9	139.3	171.4	1.11102	0.659369
FSDGLESJSSTQFEVK	Hex5HexNAc2	P0C0L4;P0C0L5	226/226	C4A	Complement C4-A (Acidic complement C4) (C3 and PZP-like alpha-2-macroglobulin domain-containing protein 2) [Cleaved into: Complement C4 beta chain; Complement C4-A alpha chain; C4a anaphylatoxin; C4b-A; C4d-A; Complement C4 gamma chain]	1632.3	2938.9	1644.6	2339.9	1234.6	1517.5	1590.1	1416.4	1306.6	1933.6	1740	1474.9	1937.4	1802.7	1.11078	0.753457
GTAJTTTAGVPCQR	Hex5HexNAc4NeuAc1	P26927	296	MST1	Hepatocyte growth factor-like protein (Macrophage stimulatory protein) (Macrophage-stimulating protein) (MSP) [Cleaved into: Hepatocyte growth factor-like protein alpha chain; Hepatocyte growth factor-like protein beta chain]	147.9	151.9	176.5	158.1	205.8	150.3	226.5	188.8	188.4	173.5	178.3	102	76.3	189.6	1.10949	0.604619
EEQFJSTFR	Hex4HexNAc5NeuAc1Fuc1	P01859	176	IGHG2	Immunoglobulin heavy constant gamma 2 (Ig gamma-2 chain C region) (Ig gamma-2 chain C region DOT) (Ig gamma-2 chain C region TIL) (Ig gamma-2 chain C region ZIE)	301.7	170.5	212.6	271.6	206.1	280.8	235.4	97.1	251.7	286.6	228.1	210.8	281.5	157.5	1.1093	0.634572
ISEEJETTCYMGK	Hex5HexNAc4NeuAc1Fuc1	P08603	911	CFH	Complement factor H (H factor 1)	623.5	472.1	688.3	676.2	525.1	491.3	597.3	555.9	490.2	558.7	655.7	346.7	524.7	541.2	1.10909	0.496784
TPLTAJITK	Hex4HexNAc5	P01877	205	IGHA2	Immunoglobulin heavy constant alpha 2 (Ig alpha-2 chain C region) (Ig alpha-2 chain C region BUT) (Ig alpha-2 chain C region LAN)	98.5	162.6	103	109.3	83.4	110.4	169.7	84.3	88.7	197.8	89.1	182.5	54.8	57.4	1.10906	0.63146
YTGJASALFILPDQDK	Hex5HexNAc4NeuAc2	P01011	271	SERPINA3	Alpha-1-antichymotrypsin (ACT) (Cell growth-inhibiting gene 24/25 protein) (Serpin A3) [Cleaved into: Alpha-1-antichymotrypsin His-Pro-less]	172	187.3	201.2	287.9	173.6	128.1	163	98.9	101.9	312.2	123.9	293	108.7	145.4	1.10904	0.613105
KLHINHNJLTESVGPLPK	Hex6HexNAc5NeuAc2Fuc4	P51884	127	LUM	Lumican (Keratan sulfate proteoglycan lumican) (KSPG lumican)	101.4	65.2	113.6	112	111	128.6	78.3	92.9	78.7	76.9	97.6	116.9	93.2	84.1	1.10901	0.645145
AAIPSALDTJSSK	Hex6HexNAc2	Q08380	551	LGALS3BP	Galectin-3-binding protein (Basement membrane autoantigen p105) (Lectin galactoside-binding soluble 3-binding protein) (Mac-2-binding protein) (MAC2BP) (Mac-2 BP) (Tumor-associated antigen 90K)	275.7	183.5	178	99.6	236.3	118.4	175.9	201.2	162.1	133.4	187.1	108.9	105.9	244.4	1.10884	0.79648
YKJNSDISSTR	Hex5HexNAc4	P01871	46	IGHM	Immunoglobulin heavy constant mu (Ig mu chain C region) (Ig mu chain C region BOT) (Ig mu chain C region GAL) (Ig mu chain C region OU)	471.5	914.2	606.3	545.8	553.8	855.1	352	687.1	1234.4	255.5	340.4	549.2	276.3	534	1.1088	0.662164
ADGTVNQIEGEATPVJLTEPAK	Hex4HexNAc3NeuAc1Fuc1	P05090	98	APOD	Apolipoprotein D (Apo-D) (ApoD)	206.7	335.3	362	332.2	858.6	371.5	575.9	520.5	287.8	374.3	396.4	227.8	316.4	621	1.10859	0.898704
AJISHK	Hex2HexNAc2	P01031;P19634;Q14940	741/370/319	C5	Complement C5 (C3 and PZP-like alpha-2-macroglobulin domain-containing protein 4) [Cleaved into: Complement C5 beta chain; Complement C5 alpha chain; C5a anaphylatoxin; Complement C5 alpha' chain]	395.2	232.2	357.2	317.4	240.8	290.7	448	309.4	229.9	383.9	271.9	283.9	216.5	363.3	1.10817	0.67285
EHEGAIYPDJTTDFQR	Hex5HexNAc4NeuAc2Fuc1	P00450	138	CP	Ceruloplasmin (EC 1.16.3.1) (Ferroxidase)	1101	1371.2	999.6	1134.3	1274.7	721.8	1125.2	870.3	813.7	903.6	1544.1	981	864.7	997.7	1.10791	0.594349
VIDFJCTTSSVSSALANTK	Hex5HexNAc4NeuAc2	P04196	125	HRG	Histidine-rich glycoprotein (Histidine-proline-rich glycoprotein) (HPRG)	1035.4	1246.7	1279.1	919.6	1158.4	760.1	1101.6	1013.8	733.2	1291.3	915.4	720.2	1019.7	1077.4	1.1078	0.565596
LNAENJATFYFK	Hex6HexNAc5NeuAc2Fuc3	P01042	294	KNG1	Kininogen-1 (Alpha-2-thiol proteinase inhibitor) (Fitzgerald factor) (High molecular weight kininogen) (HMWK) (Williams-Fitzgerald-Flaujeac factor) [Cleaved into: Kininogen-1 heavy chain; T-kinin (Ile-Ser-Bradykinin); Bradykinin (Kallidin I); Lysyl-bradykinin (Kallidin II); Kininogen-1 light chain; Low molecular weight growth-promoting factor]	134.2	134.2	147.9	140.2	118.4	131.7	163.4	145.7	116.4	155	149.5	87	117.1	105.2	1.10743	0.438727
JTTCQDLQIEVTVK	Hex3HexNAc5Fuc1	P0C0L4;P0C0L5	1391/1391	C4A	Complement C4-A (Acidic complement C4) (C3 and PZP-like alpha-2-macroglobulin domain-containing protein 2) [Cleaved into: Complement C4 beta chain; Complement C4-A alpha chain; C4a anaphylatoxin; C4b-A; C4d-A; Complement C4 gamma chain]	120.1	156.3	149.5	138.4	183.2	93.6	155.3	156.3	157.4	95.5	111.2	82.4	125.1	171.9	1.10736	0.636488
CGLVPVLAENYJK	Hex4HexNAc6Fuc1	P02787	432	TF	Serotransferrin (Transferrin) (Beta-1 metal-binding globulin) (Siderophilin)	208.9	166.8	162	160.7	187.6	158.1	139.1	213.1	110.4	141.3	118.6	134.9	112.3	238.1	1.10714	0.532991
ISEEJETTCYMGK	Hex5HexNAc4NeuAc2	P08603	911	CFH	Complement factor H (H factor 1)	3006.8	3188.2	2500.9	2957.3	2579.5	2009.8	2323.9	2242.6	1650.8	2727.6	2467.7	2069.4	2886.3	2732.9	1.10664	0.527728
GGSSGWSGGLAQJR	Hex6HexNAc4NeuAc1Fuc3	P07357	437	C8A	Complement component C8 alpha chain (Complement component 8 subunit alpha)	184.2	156.9	202.4	189	163.3	153.9	194.6	177.6	124.5	205.9	120.7	159.1	116.6	220.3	1.10634	0.495922
DAGVVCTJETR	Hex7HexNAc6NeuAc3Fuc2	Q08380	125	LGALS3BP	Galectin-3-binding protein (Basement membrane autoantigen p105) (Lectin galactoside-binding soluble 3-binding protein) (Mac-2-binding protein) (MAC2BP) (Mac-2 BP) (Tumor-associated antigen 90K)	15.3	15.2	14.2	28.5	18.2	14.4	25.4	16.2	14.1	16.5	14.1	8.9	14.6	34.2	1.10624	0.691809
EEQFJSTFR	Hex5HexNAc5NeuAc1Fuc1	P01859	176	IGHG2	Immunoglobulin heavy constant gamma 2 (Ig gamma-2 chain C region) (Ig gamma-2 chain C region DOT) (Ig gamma-2 chain C region TIL) (Ig gamma-2 chain C region ZIE)	420.6	280.9	313.3	455.9	299.2	390.3	353.5	214.6	358.6	331.4	386.3	319.2	394.9	267.8	1.10599	0.579456
JYTLTGR	Hex4HexNAc3Fuc1	P10643	754	C7	Complement component C7	242.6	198.3	226	160.1	194.9	182.6	161.8	179.3	126.1	196.3	207.9	169.2	120.4	236.4	1.10578	0.555206
DAGVVCTJETR	Hex5HexNAc4NeuAc1Fuc2	Q08380	125	LGALS3BP	Galectin-3-binding protein (Basement membrane autoantigen p105) (Lectin galactoside-binding soluble 3-binding protein) (Mac-2-binding protein) (MAC2BP) (Mac-2 BP) (Tumor-associated antigen 90K)	34.2	23.6	21	19.9	24.6	16.7	25.2	24.9	11.4	14.7	20.4	15.5	14.8	47.7	1.10576	0.594649
CATPHGDJASLEATFVK	Hex5HexNAc4NeuAc1Fuc1	P23142	98	FBLN1	Fibulin-1 (FIBL-1)	101	92.7	109.1	149	138.8	212.3	126.5	104	78.6	114.4	113.7	165.9	135.3	128.9	1.10538	0.74352
KANQQLJFTEAK	Hex6HexNAc5NeuAc3	Q9Y5Y7	53	LYVE1	Lymphatic vessel endothelial hyaluronic acid receptor 1 (LYVE-1) (Cell surface retention sequence-binding protein 1) (CRSBP-1) (Extracellular link domain-containing protein 1) (Hyaluronic acid receptor)	143.9	126.1	163.7	172	110.5	136	97.6	129.5	109.7	123.9	90.4	130.3	101.1	174.5	1.10519	0.606768
KVCQDCPLLAPLJDTR	Hex5HexNAc3NeuAc2Fuc2	P02765	156	AHSG	Alpha-2-HS-glycoprotein (Alpha-2-Z-globulin) (Ba-alpha-2-glycoprotein) (Fetuin-A) [Cleaved into: Alpha-2-HS-glycoprotein chain A; Alpha-2-HS-glycoprotein chain B]	199.4	184.7	203.8	207.2	154.6	175.6	158.3	204.9	168.3	174.1	177.8	102.7	146.2	187.9	1.10474	0.493226
VYKPSAGJNSLYR	Hex6HexNAc4NeuAc2	P02749	162	APOH	Beta-2-glycoprotein 1 (APC inhibitor) (Activated protein C-binding protein) (Anticardiolipin cofactor) (Apolipoprotein H) (Apo-H) (Beta-2-glycoprotein I) (B2GPI) (Beta(2)GPI)	414.9	233.5	417.5	301.6	285.7	294.1	372.7	287.9	266.7	358.3	364.8	330.8	335.4	156.5	1.10455	0.659733
DAGVVCTJETR	Hex7HexNAc5NeuAc2Fuc3	Q08380	125	LGALS3BP	Galectin-3-binding protein (Basement membrane autoantigen p105) (Lectin galactoside-binding soluble 3-binding protein) (Mac-2-binding protein) (MAC2BP) (Mac-2 BP) (Tumor-associated antigen 90K)	21.7	12.7	16.8	18.3	12.9	13.7	19.3	28.1	11.5	13.1	21.5	7.2	11.3	11.9	1.10325	0.616947
FLNJGTCTAEGK	Hex4HexNAc3NeuAc1	P05156	103	CFI	Complement factor I (EC 3.4.21.45) (C3B/C4B inactivator) [Cleaved into: Complement factor I heavy chain; Complement factor I light chain]	832.7	606.3	634.5	899.5	523.5	525.9	681.6	559.6	395.7	732.2	725.3	564.2	579.1	708.3	1.10309	0.638223
SIDVSIQJVSVVFK	Hex5HexNAc4NeuAc1Fuc1	P11597	105	CETP	Cholesteryl ester transfer protein (Lipid transfer protein I)	296.1	404.3	285.9	302.1	361.8	248.2	306.6	365.5	245.1	334	248.2	229	248.6	331.3	1.10156	0.534523
ALGFEJATQALGR	Hex5HexNAc4NeuAc2Fuc1	Q08380	69	LGALS3BP	Galectin-3-binding protein (Basement membrane autoantigen p105) (Lectin galactoside-binding soluble 3-binding protein) (Mac-2-binding protein) (MAC2BP) (Mac-2 BP) (Tumor-associated antigen 90K)	134.8	100.8	110.1	159.7	86.1	74.8	132.8	108.9	84.5	90.8	77.2	58.2	116.9	189.1	1.1013	0.69626
ADGTVNQIEGEATPVJLTEPAK	Hex5HexNAc4	P05090	98	APOD	Apolipoprotein D (Apo-D) (ApoD)	187.8	355.4	239.5	259.6	462.2	422.8	518.2	189	309.1	171	388.7	366.7	221.3	575.1	1.10113	0.780226
ITYSIVQTJCSK	Hex5HexNAc4NeuAc2	P01042	205	KNG1	Kininogen-1 (Alpha-2-thiol proteinase inhibitor) (Fitzgerald factor) (High molecular weight kininogen) (HMWK) (Williams-Fitzgerald-Flaujeac factor) [Cleaved into: Kininogen-1 heavy chain; T-kinin (Ile-Ser-Bradykinin); Bradykinin (Kallidin I); Lysyl-bradykinin (Kallidin II); Kininogen-1 light chain; Low molecular weight growth-promoting factor]	2361.9	1442.2	2647.8	2372.2	1288.8	1779.1	2183	1777.8	1658.2	1916.8	2233.6	1671.4	1077.6	2451.8	1.10071	0.736635
ISEEJETTCYMGK	Hex6HexNAc5NeuAc2Fuc1	P08603	911	CFH	Complement factor H (H factor 1)	286.5	223.2	313.6	379.9	243.8	267.4	332.3	319.5	236.4	292.8	332.2	173.3	304.7	200.7	1.10061	0.613095
JASKPQGR	Hex5HexNAc4NeuAc2	P08709	205	F7	Coagulation factor VII (EC 3.4.21.21) (Proconvertin) (Serum prothrombin conversion accelerator) (SPCA) (Eptacog alfa) [Cleaved into: Factor VII light chain; Factor VII heavy chain]	42.8	27.5	40.1	38.3	41.3	48.8	61	61.5	27.7	21.5	36.4	25	34.2	66.2	1.10018	0.653344
FGYILHTDJR	Hex5HexNAc4NeuAc1	P48740	178	MASP1	Mannan-binding lectin serine protease 1 (EC 3.4.21.-) (Complement factor MASP-3) (Complement-activating component of Ra-reactive factor) (Mannose-binding lectin-associated serine protease 1) (MASP-1) (Mannose-binding protein-associated serine protease) (Ra-reactive factor serine protease p100) (RaRF) (Serine protease 5) [Cleaved into: Mannan-binding lectin serine protease 1 heavy chain; Mannan-bi…	77.8	74	93.2	76.9	80.4	72.3	102.4	93.1	74.1	80.3	75.3	63.3	59.6	78.8	1.1001	0.439383
PSAGJNSLYR	Hex5HexNAc4NeuAc2	P02749	162	APOH	Beta-2-glycoprotein 1 (APC inhibitor) (Activated protein C-binding protein) (Anticardiolipin cofactor) (Apolipoprotein H) (Apo-H) (Beta-2-glycoprotein I) (B2GPI) (Beta(2)GPI)	36.4	42.7	44.8	34.5	27.3	20.8	35.3	37.2	22.7	36.5	38.1	30.5	30.3	24.5	1.10009	0.729434
EJISDPTSPLR	Hex5HexNAc4NeuAc2	P01591	71	JCHAIN	Immunoglobulin J chain (Joining chain of multimeric IgA and IgM)	133.6	262.5	165.3	211.9	170.8	385.6	189.4	104.7	437.2	221.3	126.8	208.4	130.2	152.3	1.10008	0.728299
EEQYJSTYR	Hex5HexNAc4NeuAc2Fuc1	P01857	180	IGHG1	Immunoglobulin heavy constant gamma 1 (Ig gamma-1 chain C region) (Ig gamma-1 chain C region EU) (Ig gamma-1 chain C region KOL) (Ig gamma-1 chain C region NIE)	196.3	378	371.9	426.1	344.6	361	403.6	338.2	320.8	226.7	234.8	331.7	368.9	435.3	1.09976	0.715026
DQCIVDDITYNVJDTFHK	Hex5HexNAc4NeuAc1	P02751	528	FN1	Fibronectin (FN) (Cold-insoluble globulin) (CIG) [Cleaved into: Anastellin; Ugl-Y1; Ugl-Y2; Ugl-Y3]	445.6	463.9	828.9	471.4	603.4	398.9	850.2	890.9	275.2	92.4	881.6	120.1	921.2	514.2	1.09923	0.577819
EHEGAIYPDJTTDFQR	Hex7HexNAc6NeuAc3Fuc1	P00450	138	CP	Ceruloplasmin (EC 1.16.3.1) (Ferroxidase)	33.5	52	40	44	31.5	27.7	52.4	35.7	28.2	49.8	42.3	35.2	27.4	37.2	1.09891	0.712507
LKMQJGSK	Hex5HexNAc4NeuAc2	Q569K4	336	ZNF385B	Zinc finger protein 385B (Zinc finger protein 533)	279.1	222.4	227.3	234.5	200.8	176	261.3	216	160.1	253.9	289.4	152.3	156	229.6	1.09888	0.577819
EJISDPTSPLR	Hex5HexNAc5NeuAc1Fuc1	P01591	71	JCHAIN	Immunoglobulin J chain (Joining chain of multimeric IgA and IgM)	72.5	135.7	70.2	124.1	47.6	180.3	62.3	46	167.1	74.3	67.8	109	74.4	91.8	1.09883	0.901749
JTTCQDLQIEVTVK	Hex6HexNAc4NeuAc1Fuc1	P0C0L4;P0C0L5	1391/1391	C4A	Complement C4-A (Acidic complement C4) (C3 and PZP-like alpha-2-macroglobulin domain-containing protein 2) [Cleaved into: Complement C4 beta chain; Complement C4-A alpha chain; C4a anaphylatoxin; C4b-A; C4d-A; Complement C4 gamma chain]	292	498.1	305.8	385.2	250.4	284.7	363.8	259.2	221.7	481	316.8	306.2	267.9	313.2	1.0988	0.68328
JYTLTGR	Hex5HexNAc4NeuAc1Fuc1	P10643	754	C7	Complement component C7	301.4	281.5	265	195.3	261	241.7	193.2	228.5	172.1	237.4	250.8	236.7	172.8	285.2	1.09826	0.577769
CSDGWSFDATTLDDJGTMLFFK	Hex4HexNAc3NeuAc1	P02790	64	HPX	Hemopexin (Beta-1B-glycoprotein)	456.7	278.4	326.3	423.2	270.5	242.3	367	316.6	228.6	452.1	227.4	286.2	268.3	375.9	1.09712	0.701876
LVSGJLTDR	Hex5HexNAc4Fuc1	Q6UY14	490	ADAMTSL4	ADAMTS-like protein 4 (ADAMTSL-4) (Thrombospondin repeat-containing protein 1)	97.7	72.9	109.3	93.5	81.9	105.9	97.1	97.5	74.8	73.3	89.6	81.7	83.3	99.9	1.09698	0.449676
AJISHK	Hex5HexNAc4	P01031;P19634;Q14940	741/370/319	C5	Complement C5 (C3 and PZP-like alpha-2-macroglobulin domain-containing protein 4) [Cleaved into: Complement C5 beta chain; Complement C5 alpha chain; C5a anaphylatoxin; Complement C5 alpha' chain]	155.8	93.8	135.9	130.3	92.5	102.9	167.5	133.6	89.9	149.5	113	107.6	74.7	132.8	1.09687	0.712507
VSJVSCQASVSR	Hex6HexNAc5NeuAc1Fuc1	P55058	143	PLTP	Phospholipid transfer protein (Lipid transfer protein II)	91.5	84.5	96.5	95.2	109.4	104	87.6	84.6	64.5	76.4	111.9	105.1	81.1	86.6	1.09587	0.439383
TPLTAJITK	Hex6HexNAc5NeuAc1Fuc1	P01877	205	IGHA2	Immunoglobulin heavy constant alpha 2 (Ig alpha-2 chain C region) (Ig alpha-2 chain C region BUT) (Ig alpha-2 chain C region LAN)	107.1	109.1	90.7	134.7	85.6	104.2	132.3	64	96.6	148.5	123	100.3	88.7	75.8	1.09585	0.613471
JGSLFAFR	Hex5HexNAc4NeuAc2Fuc1	P04004	169	VTN	Vitronectin (VN) (S-protein) (Serum-spreading factor) (V75) [Cleaved into: Vitronectin V65 subunit; Vitronectin V10 subunit; Somatomedin-B]	186.1	142.4	194.4	188.7	110	108.1	136.2	167.4	97.7	161.3	150.7	73.4	120.6	201.7	1.0957	0.717539
NEEYJK	Hex5HexNAc4NeuAc2Fuc1	P02763;P19652	56/56	ORM1	Alpha-1-acid glycoprotein 1 (AGP 1) (Orosomucoid-1) (OMD 1)	868.6	963	1758.4	1371	1041	1093.6	2035.4	1284.1	732.6	1585.7	1736	1111.7	952.7	933	1.0954	0.798502
LISJCSK	Hex3HexNAc2	P05156	494	CFI	Complement factor I (EC 3.4.21.45) (C3B/C4B inactivator) [Cleaved into: Complement factor I heavy chain; Complement factor I light chain]	900.8	438.1	645.3	734.7	468.5	517.7	832.2	578.5	417.7	748.4	653.4	570.8	449.7	723.8	1.09536	0.773836
DAGVVCTJETR	Hex8HexNAc6NeuAc2Fuc2	Q08380	125	LGALS3BP	Galectin-3-binding protein (Basement membrane autoantigen p105) (Lectin galactoside-binding soluble 3-binding protein) (Mac-2-binding protein) (MAC2BP) (Mac-2 BP) (Tumor-associated antigen 90K)	46.3	23.6	28.4	18.5	26.6	16.9	37.4	44.2	14.4	27.6	21.5	21.3	12.4	39.1	1.09529	0.770028
PALEDLLLGSEAJLTCTLTGLR	Hex5HexNAc4	P01876;P01877	144/131	IGHA1	Immunoglobulin heavy constant alpha 1 (Ig alpha-1 chain C region) (Ig alpha-1 chain C region BUR) (Ig alpha-1 chain C region TRO)	222.1	198.6	235.8	206.6	358.2	222.3	413.8	130.3	187	594.2	185.7	183.4	261	154.4	1.09517	0.649954
LNAENJATFYFK	Hex4HexNAc3NeuAc1	P01042	294	KNG1	Kininogen-1 (Alpha-2-thiol proteinase inhibitor) (Fitzgerald factor) (High molecular weight kininogen) (HMWK) (Williams-Fitzgerald-Flaujeac factor) [Cleaved into: Kininogen-1 heavy chain; T-kinin (Ile-Ser-Bradykinin); Bradykinin (Kallidin I); Lysyl-bradykinin (Kallidin II); Kininogen-1 light chain; Low molecular weight growth-promoting factor]	644.4	374.9	649.4	716.4	468.3	477.9	521.6	582.9	400.6	431.7	586.1	437.2	417.9	662.4	1.09495	0.691809
LISJCSK	Hex6HexNAc4NeuAc1Fuc1	P05156	494	CFI	Complement factor I (EC 3.4.21.45) (C3B/C4B inactivator) [Cleaved into: Complement factor I heavy chain; Complement factor I light chain]	339.8	170.5	273.8	280.6	195.2	200.3	337.9	228.4	185.5	286.9	249.7	221.4	187.7	283	1.09467	0.770719
LISJCSK	Hex2HexNAc2	P05156	494	CFI	Complement factor I (EC 3.4.21.45) (C3B/C4B inactivator) [Cleaved into: Complement factor I heavy chain; Complement factor I light chain]	780.5	372.6	631.7	648.9	425.5	468.6	772.8	534.6	353.3	685.3	552	507.3	432.6	681	1.09463	0.785792
GVVVJSSVMVK	Hex5HexNAc4NeuAc1	P11597	358	CETP	Cholesteryl ester transfer protein (Lipid transfer protein I)	451.9	700.4	481	582.1	586	384	471.7	628.3	419.7	490	353.7	353.2	449.2	650.1	1.09356	0.65497
IDGSQNFJETWENYK	Hex5HexNAc4NeuAc1	Q9Y5C1	296	ANGPTL3	Angiopoietin-related protein 3 (Angiopoietin-5) (ANG-5) (Angiopoietin-like protein 3) [Cleaved into: ANGPTL3(17-221); ANGPTL3(17-224)]	170.2	244.7	212.2	152.7	215.6	149.4	192.5	240.9	160.4	214.4	149.9	121.4	212.1	123.8	1.09355	0.64266
ISEEJETTCYMGK	Hex7HexNAc5NeuAc2Fuc2	P08603	911	CFH	Complement factor H (H factor 1)	210.8	162.6	229.3	275.7	170.3	236.5	241	268.4	141.5	254.3	223.5	128.5	218.2	161.5	1.09334	0.651388
AFEJVTDLQWLILDHNLLENSK	Hex8HexNAc7NeuAc2Fuc1	P51884	88	LUM	Lumican (Keratan sulfate proteoglycan lumican) (KSPG lumican)	226.9	187.8	262.1	293.6	218.1	240.8	209.7	213.5	142.6	272.8	194.7	275.9	199.4	201.5	1.09238	0.579004
ISEEJETTCYMGK	Hex2HexNAc2	P08603	911	CFH	Complement factor H (H factor 1)	655	483	494.6	714.7	370.9	457.7	419.1	415.4	377.4	552	498	467.4	436.6	544.2	1.09237	0.715047
EEQYJSTYR	Hex5HexNAc5Fuc1	P01857	180	IGHG1	Immunoglobulin heavy constant gamma 1 (Ig gamma-1 chain C region) (Ig gamma-1 chain C region EU) (Ig gamma-1 chain C region KOL) (Ig gamma-1 chain C region NIE)	57.5	98.3	73.7	126.8	102.8	131.1	71.9	65	100.8	47.3	67.4	78.8	157	90.3	1.09149	0.75596
KVCQDCPLLAPLJDTR	Hex5HexNAc6NeuAc1	P02765	156	AHSG	Alpha-2-HS-glycoprotein (Alpha-2-Z-globulin) (Ba-alpha-2-glycoprotein) (Fetuin-A) [Cleaved into: Alpha-2-HS-glycoprotein chain A; Alpha-2-HS-glycoprotein chain B]	111.3	110.2	112	121.3	95.5	85.8	100.7	120.8	85.5	107.4	105.1	62.5	79.6	114.2	1.09139	0.550017
GLJVTLSSTGR	Hex3HexNAc3NeuAc1	P0C0L4;P0C0L5	1328/1328	C4A	Complement C4-A (Acidic complement C4) (C3 and PZP-like alpha-2-macroglobulin domain-containing protein 2) [Cleaved into: Complement C4 beta chain; Complement C4-A alpha chain; C4a anaphylatoxin; C4b-A; C4d-A; Complement C4 gamma chain]	324.6	564.1	359.5	488.3	217.2	284.6	270.1	281.9	255	417	386.5	235	311.4	411.8	1.09127	0.848855
NEEYJK	Hex7HexNAc6NeuAc2Fuc1	P02763;P19652	56/56	ORM1	Alpha-1-acid glycoprotein 1 (AGP 1) (Orosomucoid-1) (OMD 1)	17.4	19.1	27.4	35.2	17	25.7	49.5	40.7	20.8	33.8	39.6	10.4	20.7	9.3	1.09127	0.765948
LISJCSK	Hex5HexNAc4NeuAc2	P05156	494	CFI	Complement factor I (EC 3.4.21.45) (C3B/C4B inactivator) [Cleaved into: Complement factor I heavy chain; Complement factor I light chain]	1584.9	775.8	1172.2	1172.6	937.8	908.8	1554.6	1087	743.9	1370.7	1115	1024.1	854.6	1237.2	1.09071	0.773836
EEQFJSTFR	Hex3HexNAc3	P01859	176	IGHG2	Immunoglobulin heavy constant gamma 2 (Ig gamma-2 chain C region) (Ig gamma-2 chain C region DOT) (Ig gamma-2 chain C region TIL) (Ig gamma-2 chain C region ZIE)	1890.5	1586.2	1736.3	1825.3	1859.7	3269.8	2073.3	557.3	2353.4	2426	1737.8	1826.2	3247.1	910.3	1.0906	0.665435
SQJDTVTPDVWYTSKPK	Hex5HexNAc4NeuAc2	Q9BTY2	377	FUCA2	Plasma alpha-L-fucosidase (EC 3.2.1.51) (Alpha-L-fucoside fucohydrolase 2) (Alpha-L-fucosidase 2)	139.8	196	168.3	239.3	246.3	230.6	263.4	115	225.1	115.7	255	352.1	76.9	220.7	1.09055	0.653145
ISEEJETTCYMGK	Hex7HexNAc5NeuAc1Fuc3	P08603	911	CFH	Complement factor H (H factor 1)	38.3	89.5	26.7	35.5	61.1	33.4	34.8	42.6	22.1	58.2	31.9	32.6	58.8	46.6	1.09051	0.903176
JNTMIR	Hex5HexNAc4NeuAc2	P12259	468	F5	Coagulation factor V (Activated protein C cofactor) (Proaccelerin, labile factor) [Cleaved into: Coagulation factor V heavy chain; Coagulation factor V light chain]	65.5	69.4	100.4	74.7	87.8	75.2	89.7	76.1	62.5	75.8	92.6	62.8	60.8	86.1	1.08903	0.565785
JLSMPLLPADFHK	Hex5HexNAc4NeuAc2Fuc1	P05546	49	SERPIND1	Heparin cofactor 2 (Heparin cofactor II) (HC-II) (Protease inhibitor leuserpin-2) (HLS2) (Serpin D1)	209.4	324.9	247.6	230.1	268.4	235.2	190	240.4	172.1	263.5	261.3	196.4	207.6	224.9	1.08901	0.602255
DAVNJITAK	Hex9HexNAc2	P54289	324	CACNA2D1	Voltage-dependent calcium channel subunit alpha-2/delta-1 (Voltage-gated calcium channel subunit alpha-2/delta-1) [Cleaved into: Voltage-dependent calcium channel subunit alpha-2-1; Voltage-dependent calcium channel subunit delta-1]	87.5	72.8	107.4	97.8	142.2	97.9	132	116.7	89	72.6	95.1	105.5	81.9	116.9	1.08839	0.723282
NEEYJK	Hex7HexNAc5NeuAc3Fuc1	P02763;P19652	56/56	ORM1	Alpha-1-acid glycoprotein 1 (AGP 1) (Orosomucoid-1) (OMD 1)	67.9	91.9	161.7	125.3	86.5	114.1	224	181.8	75.1	159.5	178.9	40.1	101.4	64.2	1.08789	0.785792
LISJCSK	Hex4HexNAc3NeuAc1	P05156	494	CFI	Complement factor I (EC 3.4.21.45) (C3B/C4B inactivator) [Cleaved into: Complement factor I heavy chain; Complement factor I light chain]	1414.2	798.2	1159.3	1157.8	908.3	854.1	1405	975	763.5	1253.7	1084.6	997.7	810.7	1190	1.08787	0.729434
GLTFQQJASSMCVPDQDTAIR	Hex5HexNAc5Fuc1	P01871	209	IGHM	Immunoglobulin heavy constant mu (Ig mu chain C region) (Ig mu chain C region BOT) (Ig mu chain C region GAL) (Ig mu chain C region OU)	117.8	216.4	135	192	117.5	192	140.4	97.5	253.7	147.9	111.2	145.3	122.5	143.5	1.08761	0.729434
EEQYJSTYR	Hex3HexNAc3	P01857	180	IGHG1	Immunoglobulin heavy constant gamma 1 (Ig gamma-1 chain C region) (Ig gamma-1 chain C region EU) (Ig gamma-1 chain C region KOL) (Ig gamma-1 chain C region NIE)	335.3	688.1	685.9	736.7	933	1121.7	936.9	851.5	789.7	505.9	435.4	676.6	851.1	894.2	1.08656	0.889386
JYTLTGR	Hex3HexNAc3NeuAc1Fuc1	P10643	754	C7	Complement component C7	138.4	101.8	130.9	91.6	108.1	99.2	93	101.7	68.8	116.4	117.2	79.1	71.7	147.5	1.08628	0.639848
TPLTAJITK	Hex5HexNAc5NeuAc1Fuc1	P01877	205	IGHA2	Immunoglobulin heavy constant alpha 2 (Ig alpha-2 chain C region) (Ig alpha-2 chain C region BUT) (Ig alpha-2 chain C region LAN)	1651.7	2101.1	1374.5	2034.3	940.9	1731.7	2735.4	610.8	1306.7	3173.4	2447.6	2081.5	1138.5	814.5	1.08611	0.715047
GCVLLSYLJETVTVSASLESVR	Hex6HexNAc5NeuAc1Fuc1	P01023	55	A2M	Alpha-2-macroglobulin (Alpha-2-M) (C3 and PZP-like alpha-2-macroglobulin domain-containing protein 5)	55.9	69.2	60.3	55.8	56.4	55	74.9	56.9	38.4	58.3	64	57.4	52.8	65.9	1.08585	0.534523
DAGVVCTJETR	Hex6HexNAc5NeuAc2Fuc1	Q08380	125	LGALS3BP	Galectin-3-binding protein (Basement membrane autoantigen p105) (Lectin galactoside-binding soluble 3-binding protein) (Mac-2-binding protein) (MAC2BP) (Mac-2 BP) (Tumor-associated antigen 90K)	122.8	64	83	80	73.9	43.2	99.5	103.3	54.3	75	74.3	55.8	42.8	116.2	1.08568	0.802115
LAGKPTHVJVSVVMAEVDGTCY	Hex6HexNAc3NeuAc1	P01876	340	IGHA1	Immunoglobulin heavy constant alpha 1 (Ig alpha-1 chain C region) (Ig alpha-1 chain C region BUR) (Ig alpha-1 chain C region TRO)	368.2	443	375.7	281.6	468.4	246.2	537.2	220	363.7	686.3	250.8	352.5	345	287.5	1.0856	0.734062
EEQYJSTYR	Hex6HexNAc4NeuAc1Fuc2	P01857	180	IGHG1	Immunoglobulin heavy constant gamma 1 (Ig gamma-1 chain C region) (Ig gamma-1 chain C region EU) (Ig gamma-1 chain C region KOL) (Ig gamma-1 chain C region NIE)	34.6	71.6	69.2	70.5	63	67.6	70.7	64	57.7	38	42	59.3	65	86	1.08544	0.75145
LSLHRPALEDLLLGSEAJLTCTLTGLR	Hex5HexNAc5NeuAc1	P01876;P01877	144/131	IGHA1	Immunoglobulin heavy constant alpha 1 (Ig alpha-1 chain C region) (Ig alpha-1 chain C region BUR) (Ig alpha-1 chain C region TRO)	283.6	310.6	218.3	281.6	307	263.4	496.2	136	285	521.8	217.7	207.9	442.1	180.4	1.08529	0.690238
LAGKPTHVJVSVVMAEVDGTCY	Hex5HexNAc4NeuAc1	P01876	340	IGHA1	Immunoglobulin heavy constant alpha 1 (Ig alpha-1 chain C region) (Ig alpha-1 chain C region BUR) (Ig alpha-1 chain C region TRO)	681.3	725.8	548.3	452.9	955.6	455.8	1143.3	404.5	635.6	1593.6	356.2	548.2	589.1	446.7	1.08507	0.730671
GLTFQQJASSMCVPDQDTAIR	Hex6HexNAc4NeuAc1	P01871	209	IGHM	Immunoglobulin heavy constant mu (Ig mu chain C region) (Ig mu chain C region BOT) (Ig mu chain C region GAL) (Ig mu chain C region OU)	446	911.2	590.6	526.6	556.3	427.7	506.1	511.8	1050.6	426.1	409	395.3	374.7	486.4	1.08501	0.712507
JNSDISSTR	Hex4HexNAc3NeuAc1Fuc1	P01871	46	IGHM	Immunoglobulin heavy constant mu (Ig mu chain C region) (Ig mu chain C region BOT) (Ig mu chain C region GAL) (Ig mu chain C region OU)	50.1	99	48.5	48.4	44	124.2	51.7	50.9	151.2	44.4	40.3	63.8	31.5	47.5	1.0845	0.787828
TPLTAJITK	Hex4HexNAc5Fuc1	P01877	205	IGHA2	Immunoglobulin heavy constant alpha 2 (Ig alpha-2 chain C region) (Ig alpha-2 chain C region BUT) (Ig alpha-2 chain C region LAN)	596	957.6	697.4	631.6	473.2	609.2	1194.5	711.2	453	1430.9	693.2	791.7	295	384.1	1.08413	0.723758
CIQAJYSLMENGK	Hex7HexNAc6NeuAc3	P05090	65	APOD	Apolipoprotein D (Apo-D) (ApoD)	62.9	76.3	84	65.9	86.5	84.2	120.4	59.6	97.7	72	79.6	84.7	55.5	86.1	1.08408	0.717907
AFGSNPJLTK	Hex5HexNAc4NeuAc2Fuc1	P22792	74	CPN2	Carboxypeptidase N subunit 2 (Carboxypeptidase N 83 kDa chain) (Carboxypeptidase N large subunit) (Carboxypeptidase N polypeptide 2) (Carboxypeptidase N regulatory subunit)	114.1	116.3	255.7	179.3	118.8	117.2	204	151	138	131.3	297.1	65.8	144.7	91.8	1.08404	0.763895
TQPSSEJK	Hex6HexNAc5NeuAc3	Q9NZP8	147	C1RL	Complement C1r subcomponent-like protein (C1r-LP) (C1r-like protein) (EC 3.4.21.-) (C1r-like serine protease analog protein) (CLSPa)	192.6	84.2	112	101.5	90.3	99.1	187.4	139.3	95	149.5	51	128.8	58.1	178.3	1.08387	0.788898
VVJSTTGPGEHLR	Hex5HexNAc4NeuAc1	P07996	1067	THBS1	Thrombospondin-1 (Glycoprotein G)	390.5	180	230	383.9	145.2	174.5	140.4	373.9	105.6	197.2	393.3	129.6	185.4	132.3	1.08383	0.821912
JVTVEMMYQIGTFK	Hex3HexNAc3NeuAc1	Q96P15	209	SERPINB11	Serpin B11	128.7	187.7	129.4	139.4	189.3	110.1	155.5	169	119.8	173.3	115.9	95.8	127.8	158.1	1.08378	0.700828
LISJCSK	Hex4HexNAc3	P05156	494	CFI	Complement factor I (EC 3.4.21.45) (C3B/C4B inactivator) [Cleaved into: Complement factor I heavy chain; Complement factor I light chain]	860.2	424.8	705.7	755.5	489.9	516.8	865.6	616	411.4	805.6	626	601.7	448.4	758	1.08235	0.809917
SWPAVGJCSSALR	Hex6HexNAc4NeuAc1Fuc1	P02790	187	HPX	Hemopexin (Beta-1B-glycoprotein)	570.3	317.3	535	503.9	452.8	276.7	744.8	416.6	330.1	715.8	359.8	321.5	492.1	506.5	1.08223	0.847517
GLJVTLSSTGR	Hex4HexNAc3	P0C0L4;P0C0L5	1328/1328	C4A	Complement C4-A (Acidic complement C4) (C3 and PZP-like alpha-2-macroglobulin domain-containing protein 2) [Cleaved into: Complement C4 beta chain; Complement C4-A alpha chain; C4a anaphylatoxin; C4b-A; C4d-A; Complement C4 gamma chain]	758.5	1135.7	845.7	1038.1	619	645.6	682.8	672.8	621	948.5	833.3	563.7	706.1	946.1	1.082	0.753457
GCVLLSYLJETVTVSASLESVR	Hex4HexNAc3NeuAc1	P01023	55	A2M	Alpha-2-macroglobulin (Alpha-2-M) (C3 and PZP-like alpha-2-macroglobulin domain-containing protein 5)	329.7	514.7	341.1	362.7	395	347.6	550.2	311.5	348.7	431.7	396.6	293.2	397.9	446.3	1.08191	0.712507
GTGJDTVLNVALLNVISNQECNIK	Hex5HexNAc4NeuAc2	P26927;Q2TV78	615/619	MST1	Hepatocyte growth factor-like protein (Macrophage stimulatory protein) (Macrophage-stimulating protein) (MSP) [Cleaved into: Hepatocyte growth factor-like protein alpha chain; Hepatocyte growth factor-like protein beta chain]	90.1	82.6	121.2	110	113.6	79.9	116.2	110.1	101.3	106.6	105.3	63.4	49.6	123.5	1.08154	0.686177
CIQAJYSLMENGK	Hex7HexNAc6NeuAc2	P05090	65	APOD	Apolipoprotein D (Apo-D) (ApoD)	92.5	151.2	119.6	113.7	190.4	158.1	193.7	96.5	146.2	91.4	169.4	140.4	109.7	189.1	1.08115	0.787828
SVQEIQATFFYFTPJKTEDTIFLR	Hex7HexNAc7NeuAc2Fuc2	P02763;P19652	72/72	ORM1	Alpha-1-acid glycoprotein 1 (AGP 1) (Orosomucoid-1) (OMD 1)	87.3	107.6	104.7	142	80.3	92.9	117.3	74.2	54.4	120.3	132.3	106.5	87.7	102.1	1.08059	0.705732
WVLTAAHCLLYPPWDKJFTENDLLVR	Hex5HexNAc4NeuAc2	P00734	416	F2	Prothrombin (EC 3.4.21.5) (Coagulation factor II) [Cleaved into: Activation peptide fragment 1; Activation peptide fragment 2; Thrombin light chain; Thrombin heavy chain]	162.8	157.2	173.4	164.2	150.3	126.8	163	134.6	131.5	167.9	149.6	119.1	131.7	181.8	1.0802	0.479091
DVMLEJYSNLVFLEVWLDNPKMWLR	Hex5HexNAc4NeuAc1	Q86T29	38	ZNF605	Zinc finger protein 605	163.7	159.3	165.5	137.3	161.9	141.5	162.5	144.9	125.5	147.6	182.6	75.6	141	193.7	1.07993	0.604619
QDQCIYJTTYLNVQR	Hex9HexNAc7NeuAc2Fuc2	P02763	93	ORM1	Alpha-1-acid glycoprotein 1 (AGP 1) (Orosomucoid-1) (OMD 1)	27	31.1	41.1	36.3	26.5	26.1	53.9	27.7	23.4	36.8	77.4	12.8	22.5	23.5	1.07988	0.659733
SWPAVGJCSSALR	Hex6HexNAc5NeuAc2Fuc1	P02790	187	HPX	Hemopexin (Beta-1B-glycoprotein)	358.1	315.7	373.5	489.2	319.3	323	416.1	345	281.1	409.2	391.3	340.2	330.6	306.3	1.07954	0.608293
RMMJVSK	Hex5HexNAc4NeuAc2	Q96QD8	326	SLC38A2	Sodium-coupled neutral amino acid symporter 2 (Amino acid transporter A2) (Protein 40-9-1) (Solute carrier family 38 member 2) (System A amino acid transporter 2) (System A transporter 1) (System N amino acid transporter 2)	306.7	186.4	223.4	225.1	183	161.5	250.3	217.3	187.7	216.2	225.1	161.5	164	251.4	1.07954	0.733113
KVCQDCPLLAPLJDTR	Hex4HexNAc7Fuc3	P02765	156	AHSG	Alpha-2-HS-glycoprotein (Alpha-2-Z-globulin) (Ba-alpha-2-glycoprotein) (Fetuin-A) [Cleaved into: Alpha-2-HS-glycoprotein chain A; Alpha-2-HS-glycoprotein chain B]	539.6	539.8	625.9	610.7	455.6	479.7	455.1	620.3	472	532.2	549.2	257.7	454.3	548	1.07942	0.649917
NJLTLIEJLTEITTDVEK	HexNAc2	P16234	353	PDGFRA	Platelet-derived growth factor receptor alpha (PDGF-R-alpha) (PDGFR-alpha) (EC 2.7.10.1) (Alpha platelet-derived growth factor receptor) (Alpha-type platelet-derived growth factor receptor) (CD140 antigen-like family member A) (CD140a antigen) (Platelet-derived growth factor alpha receptor) (Platelet-derived growth factor receptor 2) (PDGFR-2) (CD antigen CD140a)	958.7	869.9	1014.6	884.7	776.6	473.9	946.9	692.3	622.8	1003.1	771.5	1045.4	587.6	767.7	1.07921	0.775306
GTAJTTTAGVPCQR	Hex5HexNAc4NeuAc2	P26927	296	MST1	Hepatocyte growth factor-like protein (Macrophage stimulatory protein) (Macrophage-stimulating protein) (MSP) [Cleaved into: Hepatocyte growth factor-like protein alpha chain; Hepatocyte growth factor-like protein beta chain]	363.6	376.2	452.4	363.6	502.2	335.1	519.8	541.5	428.1	405.9	440.4	245	185.8	453	1.07897	0.694131
LSLLEEPGJGTFTVILNQLTSR	Hex5HexNAc5Fuc1	P01833	421	PIGR	Polymeric immunoglobulin receptor (PIgR) (Poly-Ig receptor) (Hepatocellular carcinoma-associated protein TB6) [Cleaved into: Secretory component]	118.1	121.9	123.6	94.9	128.7	77.7	118.9	117	108.3	115.1	113.4	85.1	86.8	100.9	1.07872	0.658408
JYTLTGR	Hex5HexNAc4NeuAc1Fuc2	P10643	754	C7	Complement component C7	86.1	77.4	84.1	73.5	80.2	72.9	81.8	76.9	55.8	63.2	88.8	67.4	48.8	114.7	1.07836	0.577819
TVIRPFYLTJSSGVD	Hex5HexNAc4NeuAc2	Q08380	580	LGALS3BP	Galectin-3-binding protein (Basement membrane autoantigen p105) (Lectin galactoside-binding soluble 3-binding protein) (Mac-2-binding protein) (MAC2BP) (Mac-2 BP) (Tumor-associated antigen 90K)	193.4	82	83.7	77.2	72.2	52.1	95.4	89.6	37.5	76.6	76.6	46.6	43	238.5	1.07824	0.71941
GCVLLSYLJETVTVSASLESVR	Hex6HexNAc4NeuAc2	P01023	55	A2M	Alpha-2-macroglobulin (Alpha-2-M) (C3 and PZP-like alpha-2-macroglobulin domain-containing protein 5)	189.8	253.3	193.8	216.8	216.9	187.3	267	175.2	149.5	330.7	211.9	182.8	170	194.5	1.07797	0.62741
GKEGHFYYJISEVK	Hex6HexNAc5NeuAc1Fuc1	P55058	64	PLTP	Phospholipid transfer protein (Lipid transfer protein II)	123.7	105.2	120.4	131.4	153.6	176.2	129	130.9	125.7	121.6	133.2	89.4	141.5	129.3	1.0779	0.649342
ADTHDEILEGLNFJLTEIPEAQIHEGFQELLR	Hex4HexNAc3NeuAc1	P01009	107	SERPINA1	Alpha-1-antitrypsin (Alpha-1 protease inhibitor) (Alpha-1-antiproteinase) (Serpin A1) [Cleaved into: Short peptide from AAT (SPAAT)]	288.5	243.3	318.4	276.4	270	131.5	277.4	186.9	236.9	255.3	289	334	198.5	174.5	1.07785	0.815169
IDSTGJVTNELR	Hex6HexNAc3	O75882	416	ATRN	Attractin (DPPT-L) (Mahogany homolog)	84.6	68	105.9	93.8	87.4	80.2	79.3	67.4	65.9	69.9	108.7	71.5	77.9	94.8	1.0775	0.60472
EJISDPTSPLR	Hex5HexNAc5	P01591	71	JCHAIN	Immunoglobulin J chain (Joining chain of multimeric IgA and IgM)	120.9	251.3	122.9	239	95.9	325.6	99.9	145.1	224.3	127.8	115.2	191.5	129.5	231.8	1.0775	0.998157
VCQDCPLLAPLJDTR	Hex4HexNAc3NeuAc1	P02765	156	AHSG	Alpha-2-HS-glycoprotein (Alpha-2-Z-globulin) (Ba-alpha-2-glycoprotein) (Fetuin-A) [Cleaved into: Alpha-2-HS-glycoprotein chain A; Alpha-2-HS-glycoprotein chain B]	1220.5	1147	1378.6	1366.5	1000.9	1040.4	1070.8	1244	941.1	1246	1149.7	814.2	963.5	1276.9	1.07718	0.58401
YKJNSDISSTR	Hex4HexNAc5NeuAc1Fuc1	P01871	46	IGHM	Immunoglobulin heavy constant mu (Ig mu chain C region) (Ig mu chain C region BOT) (Ig mu chain C region GAL) (Ig mu chain C region OU)	136.9	555	132.9	378.1	65.8	615.4	99.4	176.9	479.7	171.8	99.2	463.4	124.7	326.2	1.07688	0.926501
ADGTVNQIEGEATPVJLTEPAKLEVK	Hex10HexNAc8NeuAc1Fuc4	P05090	98	APOD	Apolipoprotein D (Apo-D) (ApoD)	46.3	50.4	58.4	50.3	69.4	54.3	92	41.9	72.9	46	66.2	50.6	54	59.5	1.07671	0.779321
STGKPTLYJVSLVMSDTAGTCY	Hex5HexNAc2	P01871	440	IGHM	Immunoglobulin heavy constant mu (Ig mu chain C region) (Ig mu chain C region BOT) (Ig mu chain C region GAL) (Ig mu chain C region OU)	282.3	514	329.8	455.6	238.3	705.6	200.4	237	783.8	257.4	213	399	277.5	364.4	1.07658	0.875461
ALQAVYSMMSWPDDVPPEGWJR	Hex5HexNAc4NeuAc2Fuc1	P00751	378	CFB	Complement factor B (EC 3.4.21.47) (C3/C5 convertase) (Glycine-rich beta glycoprotein) (GBG) (PBF2) (Properdin factor B) [Cleaved into: Complement factor B Ba fragment; Complement factor B Bb fragment]	33	38.1	49.8	48	31.1	39.6	49.8	47.1	29.9	39.6	53.2	24.4	39.9	34.8	1.07624	0.717914
MFSQJDTR	Hex6HexNAc5NeuAc2Fuc1	P02750	325	LRG1	Leucine-rich alpha-2-glycoprotein (LRG)	97.8	78.3	121.4	124.7	70	77.4	108	101.6	77.2	139.9	89.4	67.7	69.8	84.3	1.07573	0.754569
JYTLTGR	Hex5HexNAc5Fuc1	P10643	754	C7	Complement component C7	27.1	28.6	28.4	25.9	34.2	40.2	23	34.6	21.6	23	37.2	23.3	17.6	35.5	1.07573	0.706662
JCSLSIGDAR	Hex5HexNAc4NeuAc1	O15389;Q08ET2	100/100	SIGLEC5	Sialic acid-binding Ig-like lectin 5 (Siglec-5) (CD33 antigen-like 2) (Obesity-binding protein 2) (OB-BP2) (OB-binding protein 2) (CD antigen CD170)	72.1	67.1	47.5	106.7	56	64.2	79.9	66.7	54.9	45.3	53.2	69.6	49	120.1	1.07563	0.756094
AALAAFNAQNJGSNFQLEEISR	Hex5HexNAc4NeuAc1Fuc1	P02765	176	AHSG	Alpha-2-HS-glycoprotein (Alpha-2-Z-globulin) (Ba-alpha-2-glycoprotein) (Fetuin-A) [Cleaved into: Alpha-2-HS-glycoprotein chain A; Alpha-2-HS-glycoprotein chain B]	685.1	795.3	775.2	848.8	684	629.5	663.5	624.8	523.6	736.8	809.6	840	530.8	658.9	1.07554	0.571533
LISJCSK	Hex3HexNAc3	P05156	494	CFI	Complement factor I (EC 3.4.21.45) (C3B/C4B inactivator) [Cleaved into: Complement factor I heavy chain; Complement factor I light chain]	173.3	112.4	148.6	165.4	112.8	138.5	175.6	135.5	104.5	182.8	124	126.6	106.3	174.8	1.07554	0.706909
SPYEMFGDEEVMCLNGJWTEPPQCK	Hex6HexNAc3NeuAc2Fuc1	P08603;Q03591	1095/194	CFH	Complement factor H (H factor 1)	86	84	82.8	91	67.2	70.8	88.9	76.3	66.6	104.6	70.3	70.5	58.8	83.8	1.07497	0.576218
GHTLTLJFTR	Hex5HexNAc4NeuAc1	P11279	103	LAMP1	Lysosome-associated membrane glycoprotein 1 (LAMP-1) (Lysosome-associated membrane protein 1) (CD107 antigen-like family member A) (CD antigen CD107a)	166	143.5	113.4	143.4	133.6	116.7	136.7	104.4	100.9	125.5	123.7	188	127.9	116.7	1.07463	0.60884
LGJWSAMPSCK	Hex5HexNAc3NeuAc2Fuc1	P02749	253	APOH	Beta-2-glycoprotein 1 (APC inhibitor) (Activated protein C-binding protein) (Anticardiolipin cofactor) (Apolipoprotein H) (Apo-H) (Beta-2-glycoprotein I) (B2GPI) (Beta(2)GPI)	308.9	280	323.6	284.3	216.4	234.6	263.2	281.1	222.1	302.6	278.2	218.2	246.6	230.5	1.07402	0.591686
ADTHDEILEGLNFJLTEIPEAQIHEGFQELLR	Hex6HexNAc5NeuAc2Fuc2	P01009	107	SERPINA1	Alpha-1-antitrypsin (Alpha-1 protease inhibitor) (Alpha-1-antiproteinase) (Serpin A1) [Cleaved into: Short peptide from AAT (SPAAT)]	29	34.8	42.8	44	37.4	26.2	48.4	33.3	34.8	39.5	60.7	25.8	39.9	10.6	1.07359	0.717087
HAJWTLTPLK	Hex3HexNAc3NeuAc1	P27169	253	PON1	Serum paraoxonase/arylesterase 1 (PON 1) (EC 3.1.1.2) (EC 3.1.1.81) (EC 3.1.8.1) (Aromatic esterase 1) (A-esterase 1) (K-45) (Serum aryldialkylphosphatase 1)	310.2	348.4	286.7	424.6	369.8	395.2	282.6	261.2	335.7	253.1	406.4	194	323.9	478	1.07335	0.68469
EHEGAIYPDJTTDFQR	Hex7HexNAc6NeuAc2Fuc3	P00450	138	CP	Ceruloplasmin (EC 1.16.3.1) (Ferroxidase)	45	49.7	33.8	43.6	42.6	31.9	56.3	31.5	34.2	43.8	50.8	39.2	32.3	50.5	1.07297	0.731816
JATLAEQAK	Hex6HexNAc5NeuAc3	Q9Y4L1	869	HYOU1	Hypoxia up-regulated protein 1 (150 kDa oxygen-regulated protein) (ORP-150) (170 kDa glucose-regulated protein) (GRP-170)	67.7	45.9	58.7	63.7	44.4	48.6	68.4	51.9	39.8	88.9	47.2	43.7	33.9	65	1.07289	0.702231
MFSQJDTR	Hex5HexNAc4NeuAc2Fuc1	P02750	325	LRG1	Leucine-rich alpha-2-glycoprotein (LRG)	130	169.1	123.8	152.2	110.4	103.1	136.4	57.3	74.2	107.7	97.4	282.5	71.1	172.2	1.07259	0.605671
QESMNSJVSVYQPPR	Hex6HexNAc5NeuAc3Fuc1	P13598	105	ICAM2	Intercellular adhesion molecule 2 (ICAM-2) (CD antigen CD102)	54.6	51.8	52.8	66.5	56.8	44.3	62.4	64.8	44.5	59.9	58.1	40.2	36.4	59.5	1.071	0.650235
EHEGAIYPDJTTDFQR	Hex5HexNAc4	P00450	138	CP	Ceruloplasmin (EC 1.16.3.1) (Ferroxidase)	868.8	775.3	688.8	901.8	796.2	456.8	723.9	661.6	489.7	580.8	1017.9	659.9	537.5	919	1.07094	0.755897
GVNFJVSK	Hex6HexNAc4NeuAc1Fuc1	P03952	127	KLKB1	Plasma kallikrein (EC 3.4.21.34) (Fletcher factor) (Kininogenin) (Plasma prekallikrein) (PKK) [Cleaved into: Plasma kallikrein heavy chain; Plasma kallikrein light chain]	300.4	196.4	217.2	220.7	179.1	127.8	228.6	201.3	189.1	208.8	212.2	166	163.9	231.9	1.07064	0.837333
CGLVPVLAENYJK	Hex4HexNAc4NeuAc1	P02787	432	TF	Serotransferrin (Transferrin) (Beta-1 metal-binding globulin) (Siderophilin)	180.9	91.3	145	125.8	196.6	80.8	235.8	138.9	119.6	247.5	115.1	96.1	141.5	127.9	1.07055	0.912451
IIVPLNNREJISDPTSPLR	Hex5HexNAc5NeuAc2Fuc1	P01591	71	JCHAIN	Immunoglobulin J chain (Joining chain of multimeric IgA and IgM)	102.7	176	115.1	187.8	81.5	306.9	107.3	62.3	285.8	151.4	113.4	168.1	114.2	112.2	1.06939	0.903176
JATALYHVEAFK	Hex5HexNAc4NeuAc2	Q9UNW1	242	MINPP1	Multiple inositol polyphosphate phosphatase 1 (EC 3.1.3.62) (2,3-bisphosphoglycerate 3-phosphatase) (2,3-BPG phosphatase) (EC 3.1.3.80) (Inositol (1,3,4,5)-tetrakisphosphate 3-phosphatase) (Ins(1,3,4,5)P(4) 3-phosphatase)	125.1	89.6	123.2	117.1	110.8	120.1	117.2	116.1	86.9	108.8	119	83.2	101.5	135.7	1.06909	0.597012
NJLTLIEJLTEITTDVEK	Hex6HexNAc4NeuAc1Fuc1	P16234	353	PDGFRA	Platelet-derived growth factor receptor alpha (PDGF-R-alpha) (PDGFR-alpha) (EC 2.7.10.1) (Alpha platelet-derived growth factor receptor) (Alpha-type platelet-derived growth factor receptor) (CD140 antigen-like family member A) (CD140a antigen) (Platelet-derived growth factor alpha receptor) (Platelet-derived growth factor receptor 2) (PDGFR-2) (CD antigen CD140a)	193.8	169.8	210.4	199	173.8	100	214.9	144.5	131.7	217.9	173	220.8	129.5	162.8	1.06906	0.815166
ATDGDLGDJGTVR	Hex6HexNAc2	Q6V0I7	615	FAT4	Protocadherin Fat 4 (hFat4) (Cadherin family member 14) (FAT tumor suppressor homolog 4) (Fat-like cadherin protein FAT-J)	33.3	31	48.8	47.8	50.8	48.8	50.9	73.6	33.3	29.4	38	32.3	33.7	51	1.069	0.727865
EJGTVSR	Hex4HexNAc4NeuAc2	P19652	103	ORM2	Alpha-1-acid glycoprotein 2 (AGP 2) (Orosomucoid-2) (OMD 2)	28.2	18.5	20	21.1	16.5	15.6	22	15.6	10.1	32.4	6	25.9	12	30.8	1.06852	0.653145
GYJYSYK	Hex5HexNAc4NeuAc2Fuc1	Q15485	300	FCN2	Ficolin-2 (37 kDa elastin-binding protein) (Collagen/fibrinogen domain-containing protein 2) (EBP-37) (Ficolin-B) (Ficolin-beta) (Hucolin) (L-ficolin) (Serum lectin p35)	177.1	101.1	211.6	142.4	220.3	103.5	235	154.9	166.5	278.4	137.9	123.6	80.4	173.4	1.06807	0.854997
VCQDCPLLAPLJDTR	Hex8HexNAc7NeuAc1	P02765	156	AHSG	Alpha-2-HS-glycoprotein (Alpha-2-Z-globulin) (Ba-alpha-2-glycoprotein) (Fetuin-A) [Cleaved into: Alpha-2-HS-glycoprotein chain A; Alpha-2-HS-glycoprotein chain B]	93.8	68.9	99.7	93.4	62.6	75.4	96.2	102.4	60.9	94.9	103.1	68.4	65.8	57	1.06787	0.730671
GCVLLSYLJETVTVSASLESVR	Hex6HexNAc4NeuAc1	P01023	55	A2M	Alpha-2-macroglobulin (Alpha-2-M) (C3 and PZP-like alpha-2-macroglobulin domain-containing protein 5)	233.7	285.2	263	287.8	272	239	301.7	250.3	209	340.5	247.7	222.3	240.6	252.7	1.06766	0.548572
JGSLFAFR	Hex3HexNAc3NeuAc1	P04004	169	VTN	Vitronectin (VN) (S-protein) (Serum-spreading factor) (V75) [Cleaved into: Vitronectin V65 subunit; Vitronectin V10 subunit; Somatomedin-B]	263.8	179.2	247.4	230.2	184.1	155.5	195.2	200.9	148.9	252.3	204.5	109.7	181.4	265.7	1.06748	0.741737
YKJNSDISSTR	Hex4HexNAc2Fuc1	P01871	46	IGHM	Immunoglobulin heavy constant mu (Ig mu chain C region) (Ig mu chain C region BOT) (Ig mu chain C region GAL) (Ig mu chain C region OU)	1262.8	2027.7	944	937.6	940.8	1987.7	662.6	895.5	2980	583.9	763.5	1594.5	518	874.1	1.06745	0.75596
GLJVTLSSTGR	Hex4HexNAc5Fuc1	P0C0L4;P0C0L5	1328/1328	C4A	Complement C4-A (Acidic complement C4) (C3 and PZP-like alpha-2-macroglobulin domain-containing protein 2) [Cleaved into: Complement C4 beta chain; Complement C4-A alpha chain; C4a anaphylatoxin; C4b-A; C4d-A; Complement C4 gamma chain]	58.6	59.7	55.5	50.9	72.8	56.9	72.5	48.4	65	74	40.9	42.6	67.5	61.7	1.06698	0.67476
EEQYJSTYR	Hex3HexNAc4Fuc1	P01857	180	IGHG1	Immunoglobulin heavy constant gamma 1 (Ig gamma-1 chain C region) (Ig gamma-1 chain C region EU) (Ig gamma-1 chain C region KOL) (Ig gamma-1 chain C region NIE)	91.2	122.9	119.1	161.5	168.8	239.5	187	149.3	126.8	127.4	89.9	153.2	210.8	164.8	1.06633	0.891699
SPETVJR	Hex5HexNAc4NeuAc2	Q5VWP3	72	MLIP	Muscular LMNA-interacting protein (Cardiac Isl1-interacting protein) (CIP) (Muscular-enriched A-type laminin-interacting protein)	28.4	22.2	36.8	27.7	29.4	24.6	50.3	34.3	28.7	40.4	16.7	25.7	17	43	1.06608	0.800792
DAGVVCTJETR	Hex6HexNAc6NeuAc3Fuc1	Q08380	125	LGALS3BP	Galectin-3-binding protein (Basement membrane autoantigen p105) (Lectin galactoside-binding soluble 3-binding protein) (Mac-2-binding protein) (MAC2BP) (Mac-2 BP) (Tumor-associated antigen 90K)	48.5	27.7	47.4	32.1	37.2	27.4	49.1	47.8	24.6	41.5	52.1	19.8	32.1	35	1.06524	0.798502
LDVDQALJR	Hex5HexNAc4NeuAc1	P04278	380	SHBG	Sex hormone-binding globulin (SHBG) (Sex steroid-binding protein) (SBP) (Testis-specific androgen-binding protein) (ABP) (Testosterone-estradiol-binding globulin) (TeBG) (Testosterone-estrogen-binding globulin)	562.7	770.9	969	771.3	826.4	672.5	844	511.1	944.7	802.8	879.6	474	361.2	1111.8	1.06521	0.712507
GHVJITR	Hex5HexNAc5NeuAc1Fuc1	P00734	121	F2	Prothrombin (EC 3.4.21.5) (Coagulation factor II) [Cleaved into: Activation peptide fragment 1; Activation peptide fragment 2; Thrombin light chain; Thrombin heavy chain]	8.6	9.2	13.5	9.3	8.6	8.6	11	7.9	7.4	10.4	11.6	9.2	8.7	9.4	1.06502	0.719125
JISDGFDGIPDNVDAALALPAHSYSGR	Hex6HexNAc5NeuAc2Fuc1	P04004	242	VTN	Vitronectin (VN) (S-protein) (Serum-spreading factor) (V75) [Cleaved into: Vitronectin V65 subunit; Vitronectin V10 subunit; Somatomedin-B]	93.4	69.4	154.4	116.9	145.9	79.5	126.8	127.2	93.5	113.4	128	68.8	95.2	112.5	1.06458	0.893256
SYJETK	Hex5HexNAc4NeuAc1Fuc1	P04114	3224	APOB	Apolipoprotein B-100 (Apo B-100) [Cleaved into: Apolipoprotein B-48 (Apo B-48)]	18	35	33.2	20.5	44.6	25.5	39.5	20.1	42.1	19.1	43.6	20.5	31.7	26.2	1.06394	0.865453
TLLJASR	Hex6HexNAc5	P01880	367	IGHD	Immunoglobulin heavy constant delta (Ig delta chain C region) (Ig delta chain C region NIG-65) (Ig delta chain C region WAH)	10.1	15	44.5	15.1	14.6	14.1	24.9	10.8	18.7	38.3	16.1	13.9	18.8	13.4	1.06385	0.964662
MFSQJDTR	Hex7HexNAc6NeuAc3Fuc1	P02750	325	LRG1	Leucine-rich alpha-2-glycoprotein (LRG)	28.8	56.3	58.8	57.8	40.9	47	64.5	34.3	41.2	104.3	38.6	37.9	36.8	39.8	1.06368	0.753901
GVNFJVSK	Hex4HexNAc3NeuAc1	P03952	127	KLKB1	Plasma kallikrein (EC 3.4.21.34) (Fletcher factor) (Kininogenin) (Plasma prekallikrein) (PKK) [Cleaved into: Plasma kallikrein heavy chain; Plasma kallikrein light chain]	803.4	470.7	621.5	592	459.7	340.1	638.5	567	444.1	565.6	599.2	421	465.9	629.9	1.06315	0.887085
AYLLPAPPAPGJASESEEDR	Hex5HexNAc4NeuAc2Fuc1	P17936	136	IGFBP3	Insulin-like growth factor-binding protein 3 (IBP-3) (IGF-binding protein 3) (IGFBP-3)	408.6	467.9	472.4	547.3	447	372.9	544.1	399.7	357.5	593.2	401.5	330.6	420.5	563.8	1.06306	0.691786
AJISHK	Hex6HexNAc5NeuAc3Fuc1	P01031;P19634;Q14940	741/370/319	C5	Complement C5 (C3 and PZP-like alpha-2-macroglobulin domain-containing protein 4) [Cleaved into: Complement C5 beta chain; Complement C5 alpha chain; C5a anaphylatoxin; Complement C5 alpha' chain]	116.2	78	112	64.8	96.7	114.1	144.8	101.9	75.6	120	134.3	92.6	76.2	83	1.0629	0.848698
EJISDPTSPLR	Hex5HexNAc4NeuAc1	P01591	71	JCHAIN	Immunoglobulin J chain (Joining chain of multimeric IgA and IgM)	518.8	775.7	489.5	605.7	531.4	810.5	542.2	465.4	929.5	559.5	483.6	557.3	422.6	603.9	1.06266	0.759992
LGJWSAMPSCK	Hex5HexNAc4NeuAc1	P02749	253	APOH	Beta-2-glycoprotein 1 (APC inhibitor) (Activated protein C-binding protein) (Anticardiolipin cofactor) (Apolipoprotein H) (Apo-H) (Beta-2-glycoprotein I) (B2GPI) (Beta(2)GPI)	3663.7	3121.3	4093.3	2705.8	2433.9	2342.9	4361.4	3449.4	2908.4	3384.3	3867.9	2482	3289	2007.2	1.06238	0.837333
NJATVHEQVGGPSLTSDLQAQSK	Hex6HexNAc5NeuAc3Fuc1	P04004	86	VTN	Vitronectin (VN) (S-protein) (Serum-spreading factor) (V75) [Cleaved into: Vitronectin V65 subunit; Vitronectin V10 subunit; Somatomedin-B]	516.9	489.9	571	643.1	412.2	462.1	490.9	815.3	303.3	607.6	705.4	148.1	466	330.5	1.06217	0.667608
VVJSTTGPGEHLR	Hex5HexNAc5NeuAc1	P07996	1067	THBS1	Thrombospondin-1 (Glycoprotein G)	60.7	27.7	26.4	52.9	27.5	19.6	29.7	30.3	30.3	33.3	62.3	42	20.1	12.1	1.0612	0.859521
MLJTSSLLEQLNEQFNWVSR	Hex5HexNAc4NeuAc1Fuc1	P10909	354	CLU	Clusterin (Aging-associated gene 4 protein) (Apolipoprotein J) (Apo-J) (Complement cytolysis inhibitor) (CLI) (Complement-associated protein SP-40,40) (Ku70-binding protein 1) (NA1/NA2) (Sulfated glycoprotein 2) (SGP-2) (Testosterone-repressed prostate message 2) (TRPM-2) [Cleaved into: Clusterin beta chain (ApoJalpha) (Complement cytolysis inhibitor a chain); Clusterin alpha chain (ApoJbeta) (Co…	217.1	204.4	250.7	222.5	235.9	164.7	228.4	183.6	186.5	266.8	190.1	192.2	186	230.8	1.06107	0.655227
QDQCIYJTTYLNVQR	Hex8HexNAc6NeuAc1Fuc1	P02763	93	ORM1	Alpha-1-acid glycoprotein 1 (AGP 1) (Orosomucoid-1) (OMD 1)	195.5	128.2	149.4	226.4	161.5	128.5	216.9	111.3	99	181	170.4	261.7	133.9	179.7	1.06104	0.78728
CGLVPVLAENYJK	Hex4HexNAc3NeuAc1	P02787	432	TF	Serotransferrin (Transferrin) (Beta-1 metal-binding globulin) (Siderophilin)	4586.8	2309.7	3569.2	3207.5	3539.9	2250.1	2716.1	3444.1	2725.5	2692.8	3653.3	1923.3	2638.7	3848	1.05991	0.847517
HAJWTLTPLK	Hex3HexNAc3	P27169	253	PON1	Serum paraoxonase/arylesterase 1 (PON 1) (EC 3.1.1.2) (EC 3.1.1.81) (EC 3.1.8.1) (Aromatic esterase 1) (A-esterase 1) (K-45) (Serum aryldialkylphosphatase 1)	857.8	693.5	629.8	1097.1	747.6	758.3	754.5	644.8	986.3	558.7	824.6	501.2	769.4	940.9	1.05984	0.755897
GLTFQQJASSMCVPDQDTAIR	Hex4HexNAc3NeuAc1Fuc1	P01871	209	IGHM	Immunoglobulin heavy constant mu (Ig mu chain C region) (Ig mu chain C region BOT) (Ig mu chain C region GAL) (Ig mu chain C region OU)	528.8	847.4	613.1	600.6	594.3	458.5	800.7	487.4	1098.6	673.5	498.8	484.7	475.5	474.4	1.05974	0.758598
GHVJITR	Hex5HexNAc4	P00734	121	F2	Prothrombin (EC 3.4.21.5) (Coagulation factor II) [Cleaved into: Activation peptide fragment 1; Activation peptide fragment 2; Thrombin light chain; Thrombin heavy chain]	245.3	279.8	285.8	281.4	266.3	229.1	268.6	271.6	209.3	251	227.1	199.7	236.8	356.3	1.05965	0.613105
EEQYJSTYR	Hex4HexNAc5Fuc1	P01857	180	IGHG1	Immunoglobulin heavy constant gamma 1 (Ig gamma-1 chain C region) (Ig gamma-1 chain C region EU) (Ig gamma-1 chain C region KOL) (Ig gamma-1 chain C region NIE)	60.7	90.8	66.4	112.3	111.5	148.1	89.1	79.9	85.5	59.3	60.7	102.1	150.6	102.6	1.05962	0.861867
KVCQDCPLLAPLJDTR	Hex7HexNAc5NeuAc2Fuc1	P02765	156	AHSG	Alpha-2-HS-glycoprotein (Alpha-2-Z-globulin) (Ba-alpha-2-glycoprotein) (Fetuin-A) [Cleaved into: Alpha-2-HS-glycoprotein chain A; Alpha-2-HS-glycoprotein chain B]	184.9	78.6	113.2	114.2	76.9	96.9	111.5	137.4	78.3	165.3	78.1	83.8	76.5	113.3	1.05937	0.857044
ADGTVNQIEGEATPVJLTEPAK	Hex8HexNAc6NeuAc2Fuc2	P05090	98	APOD	Apolipoprotein D (Apo-D) (ApoD)	48.5	54.5	53.2	49.8	52.7	44.8	62	43	45.8	62.9	53.6	43.9	46.8	49.1	1.05911	0.591414
LAJLTQGEDQYYLR	Hex6HexNAc5NeuAc2Fuc1	P10909	374	CLU	Clusterin (Aging-associated gene 4 protein) (Apolipoprotein J) (Apo-J) (Complement cytolysis inhibitor) (CLI) (Complement-associated protein SP-40,40) (Ku70-binding protein 1) (NA1/NA2) (Sulfated glycoprotein 2) (SGP-2) (Testosterone-repressed prostate message 2) (TRPM-2) [Cleaved into: Clusterin beta chain (ApoJalpha) (Complement cytolysis inhibitor a chain); Clusterin alpha chain (ApoJbeta) (Co…	155	139.1	194	149.5	111.3	120.9	237.6	166.1	132.8	198.2	209.6	74.7	154.9	109.3	1.0591	0.821912
VIDFJCTTSSVSSALANTK	Hex5HexNAc4NeuAc1Fuc2	P04196	125	HRG	Histidine-rich glycoprotein (Histidine-proline-rich glycoprotein) (HPRG)	614.2	783.4	792.9	510.6	667.1	390.2	641	623	434.3	827.6	504.5	467.3	637.6	660	1.059	0.837333
VCQDCPLLAPLJDTR	Hex3HexNAc3NeuAc1	P02765	156	AHSG	Alpha-2-HS-glycoprotein (Alpha-2-Z-globulin) (Ba-alpha-2-glycoprotein) (Fetuin-A) [Cleaved into: Alpha-2-HS-glycoprotein chain A; Alpha-2-HS-glycoprotein chain B]	833.8	720.3	957.9	835.1	663.4	610.5	750.7	823.9	634.9	813.1	781.2	549.6	600.7	870.4	1.05871	0.724868
FGYILHTDJR	Hex5HexNAc4NeuAc2	P48740	178	MASP1	Mannan-binding lectin serine protease 1 (EC 3.4.21.-) (Complement factor MASP-3) (Complement-activating component of Ra-reactive factor) (Mannose-binding lectin-associated serine protease 1) (MASP-1) (Mannose-binding protein-associated serine protease) (Ra-reactive factor serine protease p100) (RaRF) (Serine protease 5) [Cleaved into: Mannan-binding lectin serine protease 1 heavy chain; Mannan-bi…	279.4	219.4	310.9	208	221	241.3	323.4	283.8	260.4	245.3	222	238.8	221.8	231.3	1.05871	0.75108
AALAAFNAQNJGSNFQLEEISR	Hex5HexNAc4NeuAc2	P02765	176	AHSG	Alpha-2-HS-glycoprotein (Alpha-2-Z-globulin) (Ba-alpha-2-glycoprotein) (Fetuin-A) [Cleaved into: Alpha-2-HS-glycoprotein chain A; Alpha-2-HS-glycoprotein chain B]	2084.3	1664.6	2125.8	2092.2	1595	1661.7	1875.8	2003.9	1556.6	2050.2	1822	1252.9	1611.2	2079.9	1.05839	0.687298
SPYEMFGDEEVMCLNGJWTEPPQCK	Hex5HexNAc4NeuAc2	P08603;Q03591	1095/194	CFH	Complement factor H (H factor 1)	321	303.7	290.5	376.4	224.2	255.5	296.2	277.4	196.5	371.5	230.5	271.9	248.8	357.5	1.05803	0.74426
VYKPSAGJNSLYR	Hex4HexNAc3	P02749	162	APOH	Beta-2-glycoprotein 1 (APC inhibitor) (Activated protein C-binding protein) (Anticardiolipin cofactor) (Apolipoprotein H) (Apo-H) (Beta-2-glycoprotein I) (B2GPI) (Beta(2)GPI)	1135.9	458.5	1229.8	842.9	641.8	671.7	981.7	923.5	665.9	1007.5	919.2	763.3	886.5	472.8	1.05739	0.927779
EEQFJSTYR	Hex5HexNAc4NeuAc1	P01861	177	IGHG4	Immunoglobulin heavy constant gamma 4 (Ig gamma-4 chain C region)	105.8	33.5	60.5	68.9	51.1	515.4	90.2	62.1	74.3	127.6	419.7	83.5	25.3	82.7	1.05736	0.981939
EEQYJSTYR	Hex6HexNAc4NeuAc2	P01857	180	IGHG1	Immunoglobulin heavy constant gamma 1 (Ig gamma-1 chain C region) (Ig gamma-1 chain C region EU) (Ig gamma-1 chain C region KOL) (Ig gamma-1 chain C region NIE)	44.5	75.3	73.8	87.6	84.1	105.2	90.5	80.3	76.3	61.3	56.8	64.1	98.9	93	1.05709	0.873872
EEQFJSTFR	Hex5HexNAc3Fuc3	P01859	176	IGHG2	Immunoglobulin heavy constant gamma 2 (Ig gamma-2 chain C region) (Ig gamma-2 chain C region DOT) (Ig gamma-2 chain C region TIL) (Ig gamma-2 chain C region ZIE)	133.1	37	102.8	103.3	97.1	133.9	113.3	42	139	116.5	122.1	80.5	129.9	51.6	1.05707	0.890681
GLTFQQJASSMCVPDQDTAIR	Hex9HexNAc6NeuAc1Fuc2	P01871	209	IGHM	Immunoglobulin heavy constant mu (Ig mu chain C region) (Ig mu chain C region BOT) (Ig mu chain C region GAL) (Ig mu chain C region OU)	127.1	171.3	138.8	132.3	122.3	114	115.7	138.5	190.3	122.6	107.8	93.4	100	119.7	1.0564	0.719125
GLJVTLSSTGR	Hex5HexNAc4	P0C0L4;P0C0L5	1328/1328	C4A	Complement C4-A (Acidic complement C4) (C3 and PZP-like alpha-2-macroglobulin domain-containing protein 2) [Cleaved into: Complement C4 beta chain; Complement C4-A alpha chain; C4a anaphylatoxin; C4b-A; C4d-A; Complement C4 gamma chain]	216.3	276.9	262	270.5	195.6	192.2	210	200.4	193.6	273.2	221.8	165.1	201.3	281.5	1.05635	0.740499
MFSQJDTR	Hex5HexNAc4NeuAc1Fuc1	P02750	325	LRG1	Leucine-rich alpha-2-glycoprotein (LRG)	59.5	49.1	52.9	66.3	48.2	48.3	54.4	32.8	35.2	52.2	53.6	85.2	35.1	64.6	1.05576	0.702231
IITILEEEMJVSVCGLYTYGK	Hex5HexNAc3	P01023	247	A2M	Alpha-2-macroglobulin (Alpha-2-M) (C3 and PZP-like alpha-2-macroglobulin domain-containing protein 5)	119.3	302.3	112.6	152.1	136.8	95.2	93.5	154.3	118.3	186.6	120.7	83.1	167.4	128.1	1.05561	0.994679
EEQYJSTYR	Hex5HexNAc4	P01857	180	IGHG1	Immunoglobulin heavy constant gamma 1 (Ig gamma-1 chain C region) (Ig gamma-1 chain C region EU) (Ig gamma-1 chain C region KOL) (Ig gamma-1 chain C region NIE)	162.7	313.1	343.8	333.6	433.6	512.7	435.8	418.2	388.1	246.4	230.9	308	402.2	408.8	1.05523	0.943676
JTTCQDLQIEVTVK	Hex5HexNAc7NeuAc2Fuc1	P0C0L4;P0C0L5	1391/1391	C4A	Complement C4-A (Acidic complement C4) (C3 and PZP-like alpha-2-macroglobulin domain-containing protein 2) [Cleaved into: Complement C4 beta chain; Complement C4-A alpha chain; C4a anaphylatoxin; C4b-A; C4d-A; Complement C4 gamma chain]	86.6	106.2	99.2	91.7	80	71.2	125.4	83.7	80.3	112.5	91.4	74.9	92.2	91.3	1.05429	0.79252
LAJATTK	Hex6HexNAc5NeuAc2Fuc1	P07333	353	CSF1R	Macrophage colony-stimulating factor 1 receptor (CSF-1 receptor) (CSF-1-R) (CSF-1R) (M-CSF-R) (EC 2.7.10.1) (Proto-oncogene c-Fms) (CD antigen CD115)	42.2	37.9	48	47.5	47.5	47.8	66.3	55.5	50.7	55.3	44.2	36	28.4	49.8	1.05408	0.775306
DAGVVCTJETR	Hex7HexNAc5NeuAc2Fuc2	Q08380	125	LGALS3BP	Galectin-3-binding protein (Basement membrane autoantigen p105) (Lectin galactoside-binding soluble 3-binding protein) (Mac-2-binding protein) (MAC2BP) (Mac-2 BP) (Tumor-associated antigen 90K)	75.3	35	43.6	39.9	47.3	26	54.4	64.5	30.4	42.1	46.3	31.5	27.2	63.1	1.05375	0.892939
FLNJGTCTAEGK	Hex3HexNAc3NeuAc1	P05156	103	CFI	Complement factor I (EC 3.4.21.45) (C3B/C4B inactivator) [Cleaved into: Complement factor I heavy chain; Complement factor I light chain]	485.4	368.1	436.9	587.2	359.6	366.4	465	341.6	317.9	531.5	441.7	440	371.8	468.1	1.05356	0.788898
RNPPMGGNVVIFDTVITNQEEPYQJHSGR	Hex5HexNAc4NeuAc2	P02745	146	C1QA	Complement C1q subcomponent subunit A	86	55.2	90.1	98.2	85.4	101.6	149.2	106.7	64.9	118.1	95.2	66.1	85.5	95.5	1.05332	0.905922
EHEGAIYPDJTTDFQR	Hex8HexNAc7NeuAc4Fuc2	P00450	138	CP	Ceruloplasmin (EC 1.16.3.1) (Ferroxidase)	19.7	29.4	20	29.9	26.6	23.4	34.1	25.5	18.2	38.4	33.6	17.5	18.2	22.5	1.0529	0.785792
EEQYJSTYR	Hex4HexNAc3	P01857	180	IGHG1	Immunoglobulin heavy constant gamma 1 (Ig gamma-1 chain C region) (Ig gamma-1 chain C region EU) (Ig gamma-1 chain C region KOL) (Ig gamma-1 chain C region NIE)	410.8	867.9	846	863.3	1119.7	1184.9	1080.7	1094.4	1049.5	542.8	563	783.4	970	1050.9	1.05274	0.916575
JISDGFDGIPDNVDAALALPAHSYSGR	Hex5HexNAc5NeuAc3	P04004	242	VTN	Vitronectin (VN) (S-protein) (Serum-spreading factor) (V75) [Cleaved into: Vitronectin V65 subunit; Vitronectin V10 subunit; Somatomedin-B]	176.4	134.1	145.2	162.8	126.3	114.9	172.5	167.3	125.9	165.4	177.2	84.6	112	148.1	1.05273	0.767559
VCQDCPLLAPLJDTR	Hex6HexNAc4NeuAc1Fuc1	P02765	156	AHSG	Alpha-2-HS-glycoprotein (Alpha-2-Z-globulin) (Ba-alpha-2-glycoprotein) (Fetuin-A) [Cleaved into: Alpha-2-HS-glycoprotein chain A; Alpha-2-HS-glycoprotein chain B]	645.2	594.6	635.2	648.4	488.3	487.5	565.3	597.6	501.8	610.2	710	355	471.8	614.9	1.05262	0.729332
QDQCIYJTTYLNVQR	Hex6HexNAc4NeuAc1Fuc4	P02763	93	ORM1	Alpha-1-acid glycoprotein 1 (AGP 1) (Orosomucoid-1) (OMD 1)	89.9	69	88.2	98.8	79.9	73.5	90.6	60.8	72.9	79.1	87.3	105.2	59.5	95.7	1.05245	0.727342
EEQFJSTFR	Hex5HexNAc3Fuc1	P01859	176	IGHG2	Immunoglobulin heavy constant gamma 2 (Ig gamma-2 chain C region) (Ig gamma-2 chain C region DOT) (Ig gamma-2 chain C region TIL) (Ig gamma-2 chain C region ZIE)	95.3	124.6	119.1	78.3	89.7	112.1	107.9	56.8	104.3	123	84.5	89.4	170.6	62.2	1.0524	0.734062
SWPAVGJCSSALR	Hex4HexNAc3NeuAc1	P02790	187	HPX	Hemopexin (Beta-1B-glycoprotein)	3710.5	2029.3	3081.4	3368.6	2163.1	1847	3131.9	2761	1916.9	3420.1	2287.8	2045.6	2439.2	3501.6	1.05223	0.891806
QDQCIYJTTYLNVQR	Hex9HexNAc7NeuAc3Fuc2	P02763	93	ORM1	Alpha-1-acid glycoprotein 1 (AGP 1) (Orosomucoid-1) (OMD 1)	95.8	118	151.4	155.5	118.4	92.6	191.9	104.6	83.8	197.6	242.7	70.5	100.9	77.7	1.05218	0.755897
ADGTVNQIEGEATPVJLTEPAKLEVK	Hex8HexNAc7NeuAc4Fuc4	P05090	98	APOD	Apolipoprotein D (Apo-D) (ApoD)	25	23.9	25	24.7	28.2	29.4	36.2	19.4	31.3	25.5	29.3	24	25	28.5	1.05137	0.749248
MLJTSSLLEQLNEQFNWVSR	Hex6HexNAc5NeuAc3Fuc1	P10909	354	CLU	Clusterin (Aging-associated gene 4 protein) (Apolipoprotein J) (Apo-J) (Complement cytolysis inhibitor) (CLI) (Complement-associated protein SP-40,40) (Ku70-binding protein 1) (NA1/NA2) (Sulfated glycoprotein 2) (SGP-2) (Testosterone-repressed prostate message 2) (TRPM-2) [Cleaved into: Clusterin beta chain (ApoJalpha) (Complement cytolysis inhibitor a chain); Clusterin alpha chain (ApoJbeta) (Co…	134.1	148.6	178.4	157.3	127.7	132.5	255.5	176	128.5	194.7	208.2	108.7	145.8	116.9	1.05126	0.858066
SWPAVGJCSSALR	Hex4HexNAc3	P02790	187	HPX	Hemopexin (Beta-1B-glycoprotein)	1871.4	1001.4	1661.2	1800.9	1118.4	967.5	1495.3	1505.3	981.1	1679.5	1127.5	1068.1	1252.7	1821.2	1.05095	0.898075
LNVEAAJWTVR	Hex5HexNAc4NeuAc2	P80108	568	GPLD1	Phosphatidylinositol-glycan-specific phospholipase D (PI-G PLD) (EC 3.1.4.50) (Glycoprotein phospholipase D) (Glycosyl-phosphatidylinositol-specific phospholipase D) (GPI-PLD) (GPI-specific phospholipase D)	229	276.6	271	222.7	185.1	190.3	235.6	213.3	203.7	215.4	308.4	175.7	169.5	246.8	1.05056	0.760255
QJQCFYJSSYLNVQR	Hex6HexNAc5NeuAc2Fuc1	P19652	88	ORM2	Alpha-1-acid glycoprotein 2 (AGP 2) (Orosomucoid-2) (OMD 2)	62.5	45.4	104.5	181.2	47.6	78.6	50.6	105.9	57.8	68.3	115.1	36.8	96.4	62.7	1.05046	0.993344
MTGSGIYAPJSSR	Hex5HexNAc4NeuAc2	O95497	283	VNN1	Pantetheinase (EC 3.5.1.92) (Pantetheine hydrolase) (Tiff66) (Vascular non-inflammatory molecule 1) (Vanin-1)	355.9	396.3	216.7	367.2	210	314.3	199.8	190.2	156.4	172.1	581.6	303.3	160.6	399	1.04941	0.759412
JVSTNVFFK	Hex8HexNAc2	Q6YHK3	337	CD109	CD109 antigen (150 kDa TGF-beta-1-binding protein) (C3 and PZP-like alpha-2-macroglobulin domain-containing protein 7) (Platelet-specific Gov antigen) (p180) (r150) (CD antigen CD109)	142.2	128.5	150.5	171.8	172.7	157.3	163.3	197.5	137.2	131	122	117.9	141.7	188.1	1.04916	0.712507
VSJQTLSLFFTVLQDVPVR	Hex3HexNAc3Fuc1	P01023	1424	A2M	Alpha-2-macroglobulin (Alpha-2-M) (C3 and PZP-like alpha-2-macroglobulin domain-containing protein 5)	51.2	64.7	57.8	61.2	69.2	50.2	56.1	52.3	43.4	54.1	77.2	59.4	45.2	59.6	1.04908	0.723433
TVLTPATNHMGJVTFTIPANR	Hex5HexNAc3NeuAc1	P01024	85	C3	Complement C3 (C3 and PZP-like alpha-2-macroglobulin domain-containing protein 1) [Cleaved into: Complement C3 beta chain; C3-beta-c (C3bc); Complement C3 alpha chain; C3a anaphylatoxin; Acylation stimulating protein (ASP) (C3adesArg); Complement C3b alpha' chain; Complement C3c alpha' chain fragment 1; Complement C3dg fragment; Complement C3g fragment; Complement C3d fragment; Complement C3f fra…	488.7	473	506.6	571.7	430	368	634.8	390	326.8	677.3	498.8	436.8	454.8	526.6	1.04884	0.796301
LISJCSK	Hex4HexNAc4NeuAc1	P05156	494	CFI	Complement factor I (EC 3.4.21.45) (C3B/C4B inactivator) [Cleaved into: Complement factor I heavy chain; Complement factor I light chain]	189.2	117.6	165.2	171.9	128.3	118.2	187.3	150.2	114.8	188.9	148.3	139.6	109.5	176.3	1.04875	0.841415
FJDTEVLQR	Hex5HexNAc4NeuAc2	P43251	150	BTD	Biotinidase (Biotinase) (EC 3.5.1.12)	436.2	372.8	389.4	447.5	338.6	330.2	388.2	316	340.2	350	350.7	346.7	292.9	581.1	1.04861	0.719125
JNSDISSTR	Hex6HexNAc3	P01871	46	IGHM	Immunoglobulin heavy constant mu (Ig mu chain C region) (Ig mu chain C region BOT) (Ig mu chain C region GAL) (Ig mu chain C region OU)	42	71.6	26.5	29.8	43.4	57.9	45.7	47.4	91.5	23.3	41.7	36.4	20.7	41.3	1.0483	0.821912
VVJSTTGPGEHLR	Hex4HexNAc3	P07996	1067	THBS1	Thrombospondin-1 (Glycoprotein G)	137.2	59.7	73.3	162.6	48.5	42	40.6	155.8	32.6	59	149.6	41.2	63	36.8	1.04814	0.900509
CEJLTTGK	Hex7HexNAc4NeuAc1Fuc1	O75882	1082	ATRN	Attractin (DPPT-L) (Mahogany homolog)	84.8	69.9	131	99.7	123.1	127.2	102.2	109.9	102	97.8	102.9	95.4	80	116.2	1.04786	0.892458
GFGVAIVGJYTAALPTEAALR	Hex5HexNAc4NeuAc2	Q96PD5	485	PGLYRP2	N-acetylmuramoyl-L-alanine amidase (EC 3.5.1.28) (Peptidoglycan recognition protein 2) (Peptidoglycan recognition protein long) (PGRP-L)	672.8	641.4	789	542.3	626.2	602.2	744.8	656.6	672.5	759.4	640	438.4	555.1	686	1.0478	0.74352
AEPPLJASASDQGEK	Hex6HexNAc5NeuAc2Fuc3	Q9Y4L1	931	HYOU1	Hypoxia up-regulated protein 1 (150 kDa oxygen-regulated protein) (ORP-150) (170 kDa glucose-regulated protein) (GRP-170)	36.4	44.3	38.8	32.6	23.3	29.5	36.6	31.7	27	43.1	29.2	26.8	31.5	41.2	1.04772	0.84018
EEQYJSTYR	Hex4HexNAc5NeuAc1Fuc1	P01857	180	IGHG1	Immunoglobulin heavy constant gamma 1 (Ig gamma-1 chain C region) (Ig gamma-1 chain C region EU) (Ig gamma-1 chain C region KOL) (Ig gamma-1 chain C region NIE)	245.8	378.6	286.3	534.1	419.2	540.8	354	299.6	369.9	258.3	297.3	399.4	577.2	432.2	1.04742	0.901546
AALAAFNAQNJGSNFQLEEISR	Hex5HexNAc4NeuAc1Fuc2	P02765	176	AHSG	Alpha-2-HS-glycoprotein (Alpha-2-Z-globulin) (Ba-alpha-2-glycoprotein) (Fetuin-A) [Cleaved into: Alpha-2-HS-glycoprotein chain A; Alpha-2-HS-glycoprotein chain B]	126.9	93.2	142	139.1	86.7	100.4	103.4	129.7	104.4	122.1	114.5	58.3	92.1	135	1.04708	0.821912
TPLTAJITK	Hex5HexNAc5NeuAc1	P01877	205	IGHA2	Immunoglobulin heavy constant alpha 2 (Ig alpha-2 chain C region) (Ig alpha-2 chain C region BUT) (Ig alpha-2 chain C region LAN)	206.3	253.9	173.9	255	138.4	208.7	372.9	71	167.8	458.5	327.3	268.7	145.9	98.1	1.04671	0.730671
GAFISJFSMTVDGK	Hex4HexNAc3NeuAc1	P19823	118	ITIH2	Inter-alpha-trypsin inhibitor heavy chain H2 (ITI heavy chain H2) (ITI-HC2) (Inter-alpha-inhibitor heavy chain 2) (Inter-alpha-trypsin inhibitor complex component II) (Serum-derived hyaluronan-associated protein) (SHAP)	748	623.3	807.5	561.4	640.4	687.3	632.2	758.4	592	820.2	636.4	408.7	529.7	745.3	1.04663	0.752492
ITYSIVQTJCSK	Hex8HexNAc7NeuAc1	P01042	205	KNG1	Kininogen-1 (Alpha-2-thiol proteinase inhibitor) (Fitzgerald factor) (High molecular weight kininogen) (HMWK) (Williams-Fitzgerald-Flaujeac factor) [Cleaved into: Kininogen-1 heavy chain; T-kinin (Ile-Ser-Bradykinin); Bradykinin (Kallidin I); Lysyl-bradykinin (Kallidin II); Kininogen-1 light chain; Low molecular weight growth-promoting factor]	69.8	65.5	91.5	79.5	51.7	70.4	88.2	92.6	66.6	89.3	84.8	41.8	41.8	76.9	1.04617	0.799779
VCQDCPLLAPLJDTR	Hex5HexNAc3NeuAc2Fuc2	P02765	156	AHSG	Alpha-2-HS-glycoprotein (Alpha-2-Z-globulin) (Ba-alpha-2-glycoprotein) (Fetuin-A) [Cleaved into: Alpha-2-HS-glycoprotein chain A; Alpha-2-HS-glycoprotein chain B]	171.1	133.6	159.5	170.7	107.8	118	140.6	148.1	123	164.3	130.1	98.3	117.6	176	1.04585	0.816396
QJQCFYJSSYLNVQR	Hex6HexNAc5NeuAc1	P19652	93	ORM2	Alpha-1-acid glycoprotein 2 (AGP 2) (Orosomucoid-2) (OMD 2)	121.7	89.3	103.9	139	98	111	87	94.3	72.1	101.1	88.9	98.1	100.3	162.4	1.04559	0.787828
EEQYJSTYR	Hex5HexNAc5NeuAc1Fuc1	P01857	180	IGHG1	Immunoglobulin heavy constant gamma 1 (Ig gamma-1 chain C region) (Ig gamma-1 chain C region EU) (Ig gamma-1 chain C region KOL) (Ig gamma-1 chain C region NIE)	152.2	304.5	178.1	375.8	256.1	335.6	193.9	190.3	260	146.3	178.3	250.5	436.5	256.2	1.04546	0.902067
GHVJITR	Hex6HexNAc3NeuAc2	P00734	121	F2	Prothrombin (EC 3.4.21.5) (Coagulation factor II) [Cleaved into: Activation peptide fragment 1; Activation peptide fragment 2; Thrombin light chain; Thrombin heavy chain]	34.9	28	35.2	33.2	32.3	27.2	27.7	33.4	29.4	29.6	27.8	22.2	24.4	42.2	1.04545	0.736414
DAGVVCTJETR	Hex5HexNAc4NeuAc2Fuc4	Q08380	125	LGALS3BP	Galectin-3-binding protein (Basement membrane autoantigen p105) (Lectin galactoside-binding soluble 3-binding protein) (Mac-2-binding protein) (MAC2BP) (Mac-2 BP) (Tumor-associated antigen 90K)	49.3	29.3	43.5	82.1	44.3	36.2	42.6	59.5	29.2	34.7	43.9	30.8	34.9	80.1	1.04535	0.879972
IITILEEEMJVSVCGLYTYGK	Hex5HexNAc4NeuAc2	P01023	247	A2M	Alpha-2-macroglobulin (Alpha-2-M) (C3 and PZP-like alpha-2-macroglobulin domain-containing protein 5)	231.7	319	227.7	238	246	205.4	315.3	220.9	203.6	293.3	241.4	181.1	254.4	311.6	1.04501	0.807106
CJYSIR	Hex5HexNAc4NeuAc2	P00736	221	C1R	Complement C1r subcomponent (EC 3.4.21.41) (Complement component 1 subcomponent r) [Cleaved into: Complement C1r subcomponent heavy chain; Complement C1r subcomponent light chain]	165.8	175.1	189.7	178.1	171.5	142	133.3	124.8	111.4	154.1	124.3	219.3	118.3	253.9	1.04466	0.73861
PALEDLLLGSEAJLTCTLTGLR	Hex5HexNAc5NeuAc1	P01876;P01877	144/131	IGHA1	Immunoglobulin heavy constant alpha 1 (Ig alpha-1 chain C region) (Ig alpha-1 chain C region BUR) (Ig alpha-1 chain C region TRO)	76.4	85.7	77.8	101.9	107.9	86.1	152.2	45.5	89.1	168.1	86	64	144.7	61.4	1.04432	0.774269
GVNFJVSK	Hex3HexNAc3NeuAc1	P03952	127	KLKB1	Plasma kallikrein (EC 3.4.21.34) (Fletcher factor) (Kininogenin) (Plasma prekallikrein) (PKK) [Cleaved into: Plasma kallikrein heavy chain; Plasma kallikrein light chain]	359.3	229.6	275.9	281.8	195	174.5	292.7	264	212.9	285.1	256.9	210.1	209.3	294.2	1.04404	0.914276
CGLVPVLAENYJK	Hex6HexNAc5NeuAc2Fuc1	P02787	432	TF	Serotransferrin (Transferrin) (Beta-1 metal-binding globulin) (Siderophilin)	130.3	145	155.4	228.3	132.6	137.3	151	147.4	136.8	171.6	197.8	157.5	109.2	114.4	1.04368	0.841415
EEQFJSTYR	Hex3HexNAc4Fuc1	P01861	177	IGHG4	Immunoglobulin heavy constant gamma 4 (Ig gamma-4 chain C region)	86.6	30.3	45.6	53.9	39.9	194.4	69.1	16.8	50	138.6	126.4	154.9	0	11.5	1.04336	0.906835
EJLTAPGSDSAVFFEQGTTR	Hex5HexNAc4NeuAc2	P00450	397	CP	Ceruloplasmin (EC 1.16.3.1) (Ferroxidase)	1650.5	1481.9	1479.9	1837.2	1512.8	1190.4	1706.6	1466.7	1136.3	1564.1	1740.8	1287.7	1249.9	1965	1.04311	0.776831
SVVAPATDGGLJLTSTFLR	Hex5HexNAc4NeuAc1Fuc1	P41222	78	PTGDS	Prostaglandin-H2 D-isomerase (EC 5.3.99.2) (Beta-trace protein) (Cerebrin-28) (Glutathione-independent PGD synthase) (Lipocalin-type prostaglandin-D synthase) (L-PGDS) (Prostaglandin-D2 synthase) (PGD2 synthase) (PGDS) (PGDS2)	432.5	401.5	456.3	448.5	324.8	316.4	422.6	428.8	235.9	560.3	309	301.4	305.7	546.4	1.04283	0.766209
JNSDISSTR	Hex5HexNAc4Fuc1	P01871	46	IGHM	Immunoglobulin heavy constant mu (Ig mu chain C region) (Ig mu chain C region BOT) (Ig mu chain C region GAL) (Ig mu chain C region OU)	34.6	66.5	56.1	58.7	38.1	98.9	39.9	32.7	156.7	27.7	25.7	55.4	30	48.6	1.04246	0.717907
LPTQJITFQTESSVAEQEAEFQSPK	Hex5HexNAc4NeuAc2Fuc1	Q14624	517	ITIH4	Inter-alpha-trypsin inhibitor heavy chain H4 (ITI heavy chain H4) (ITI-HC4) (Inter-alpha-inhibitor heavy chain 4) (Inter-alpha-trypsin inhibitor family heavy chain-related protein) (IHRP) (Plasma kallikrein sensitive glycoprotein 120) (Gp120) (PK-120) [Cleaved into: 70 kDa inter-alpha-trypsin inhibitor heavy chain H4; 35 kDa inter-alpha-trypsin inhibitor heavy chain H4]	60.6	131.4	92.4	74.7	105.5	77.7	108.3	93.8	90.5	98.3	84.7	65.5	97.8	93.6	1.04229	0.935172
LGJWSAMPSCK	Hex2HexNAc2	P02749	253	APOH	Beta-2-glycoprotein 1 (APC inhibitor) (Activated protein C-binding protein) (Anticardiolipin cofactor) (Apolipoprotein H) (Apo-H) (Beta-2-glycoprotein I) (B2GPI) (Beta(2)GPI)	870.8	603.4	865.6	648	408.5	517.3	663.6	697.6	537	817.9	604.7	689.1	670.6	375.1	1.04217	0.90633
YLGJATAIFFLPDEGK	Hex3HexNAc3NeuAc1	P01009	271	SERPINA1	Alpha-1-antitrypsin (Alpha-1 protease inhibitor) (Alpha-1-antiproteinase) (Serpin A1) [Cleaved into: Short peptide from AAT (SPAAT)]	2415.5	2362.2	2415.5	2493.9	2276	1520	2624.6	1829.7	1952.5	2521.7	2143.7	2990.8	1606.7	2411.4	1.04213	0.825989
CIJQSICEK	Hex5HexNAc4NeuAc2Fuc1	O75882	1073	ATRN	Attractin (DPPT-L) (Mahogany homolog)	64.2	75.4	64.4	64.7	80.2	58.9	57.7	49.4	64.2	62.8	62.7	89.6	48.5	69.6	1.04185	0.763456
YKGLJLTEDTYKPR	Hex5HexNAc4NeuAc2	Q08380	398	LGALS3BP	Galectin-3-binding protein (Basement membrane autoantigen p105) (Lectin galactoside-binding soluble 3-binding protein) (Mac-2-binding protein) (MAC2BP) (Mac-2 BP) (Tumor-associated antigen 90K)	396.2	140.3	197.2	145.8	140.6	92.8	114.5	79.2	51.5	85.8	142	90.7	69.4	659.6	1.04176	0.591333
LAGKPTHVJVSVVMAEVDGTCY	Hex5HexNAc4NeuAc2	P01876	340	IGHA1	Immunoglobulin heavy constant alpha 1 (Ig alpha-1 chain C region) (Ig alpha-1 chain C region BUR) (Ig alpha-1 chain C region TRO)	55.9	64.9	48.6	42.7	78.5	41.3	95.3	32.8	61.8	118.4	38	50.9	59.6	48.6	1.0417	0.848153
LVPHMJVSAVEK	Hex6HexNAc5NeuAc3	Q96KN2	382	CNDP1	Beta-Ala-His dipeptidase (EC 3.4.13.20) (CNDP dipeptidase 1) (Carnosine dipeptidase 1) (Glutamate carboxypeptidase-like protein 2) (Serum carnosinase)	167.8	41.8	62.8	48.5	38.7	53.2	94.2	45.1	76.5	87.4	79.8	84.8	68.5	44.7	1.0415	0.905939
LAJLTQGEDQYYLR	Hex5HexNAc4NeuAc2Fuc1	P10909	374	CLU	Clusterin (Aging-associated gene 4 protein) (Apolipoprotein J) (Apo-J) (Complement cytolysis inhibitor) (CLI) (Complement-associated protein SP-40,40) (Ku70-binding protein 1) (NA1/NA2) (Sulfated glycoprotein 2) (SGP-2) (Testosterone-repressed prostate message 2) (TRPM-2) [Cleaved into: Clusterin beta chain (ApoJalpha) (Complement cytolysis inhibitor a chain); Clusterin alpha chain (ApoJbeta) (Co…	597.4	686.9	887.6	680.6	599	614.1	754.7	551.2	572.3	707.6	1033.7	390.8	757.8	615.5	1.04135	0.778217
LNAENJATFYFK	Hex7HexNAc6NeuAc3	P01042	294	KNG1	Kininogen-1 (Alpha-2-thiol proteinase inhibitor) (Fitzgerald factor) (High molecular weight kininogen) (HMWK) (Williams-Fitzgerald-Flaujeac factor) [Cleaved into: Kininogen-1 heavy chain; T-kinin (Ile-Ser-Bradykinin); Bradykinin (Kallidin I); Lysyl-bradykinin (Kallidin II); Kininogen-1 light chain; Low molecular weight growth-promoting factor]	163.3	163.8	130.3	120.1	130.1	89.4	169.6	107.2	121.7	175.7	112.7	147.8	97.2	166	1.04126	0.877311
NJLTTYK	Hex6HexNAc5NeuAc3	P48740	385	MASP1	Mannan-binding lectin serine protease 1 (EC 3.4.21.-) (Complement factor MASP-3) (Complement-activating component of Ra-reactive factor) (Mannose-binding lectin-associated serine protease 1) (MASP-1) (Mannose-binding protein-associated serine protease) (Ra-reactive factor serine protease p100) (RaRF) (Serine protease 5) [Cleaved into: Mannan-binding lectin serine protease 1 heavy chain; Mannan-bi…	96.7	65.7	90.4	65.3	67.7	68.1	104.2	130.2	71.5	87.4	66.3	59.7	43.7	77.3	1.04104	0.811993
ADGTVNQIEGEATPVJLTEPAKLEVK	Hex7HexNAc6NeuAc1Fuc1	P05090	98	APOD	Apolipoprotein D (Apo-D) (ApoD)	155.6	228.7	202.4	183.8	274.4	252.8	319.6	159.1	221.8	200	291.9	235.9	168.1	277.3	1.04067	0.898529
GHVJITR	Hex6HexNAc7Fuc3	P00734	121	F2	Prothrombin (EC 3.4.21.5) (Coagulation factor II) [Cleaved into: Activation peptide fragment 1; Activation peptide fragment 2; Thrombin light chain; Thrombin heavy chain]	416.8	480.4	508.4	516.6	433.4	405.5	413.1	479.7	379.9	475.9	421.6	337.6	375.9	579.6	1.04065	0.746835
EJLTAPGSDSAVFFEQGTTR	Hex4HexNAc3NeuAc1	P00450	397	CP	Ceruloplasmin (EC 1.16.3.1) (Ferroxidase)	396.1	330.5	317.2	386.9	307.7	222.7	352.1	329.7	223.7	306.3	409.6	285.4	248.8	419.9	1.04039	0.838742
DAGVVCTJETR	Hex6HexNAc5NeuAc1Fuc1	Q08380	125	LGALS3BP	Galectin-3-binding protein (Basement membrane autoantigen p105) (Lectin galactoside-binding soluble 3-binding protein) (Mac-2-binding protein) (MAC2BP) (Mac-2 BP) (Tumor-associated antigen 90K)	49.4	23.7	42.7	61.7	40.8	30.3	48.3	64.3	28.1	30.9	36	17.8	26.7	81.6	1.04029	0.791983
LQAPLJYTEFQKPICLPSK	Hex6HexNAc4NeuAc1Fuc1	P03952	494	KLKB1	Plasma kallikrein (EC 3.4.21.34) (Fletcher factor) (Kininogenin) (Plasma prekallikrein) (PKK) [Cleaved into: Plasma kallikrein heavy chain; Plasma kallikrein light chain]	743.8	409.6	548.2	553.3	397.3	389	491.3	496.8	443.8	561.2	535.1	398.7	407.8	553.3	1.03998	0.918226
QDQCIYJTTYLNVQR	Hex6HexNAc5NeuAc2Fuc3	P02763	93	ORM1	Alpha-1-acid glycoprotein 1 (AGP 1) (Orosomucoid-1) (OMD 1)	74.8	67.6	126.7	231.9	61	83.3	101.7	120.4	50.1	127.3	189.1	51.3	103.1	77.4	1.03938	0.95013
AGAFLGLTNVAVMJLSGNCLR	Hex4HexNAc4NeuAc1Fuc2	P35858	368	IGFALS	Insulin-like growth factor-binding protein complex acid labile subunit (ALS)	137.9	126.2	121	137	99.3	108.1	124.2	112.5	90.2	127.7	132.1	111.9	106.3	140.7	1.03932	0.768605
YLGJATAIFFLPDEGK	Hex5HexNAc4NeuAc1Fuc2	P01009	271	SERPINA1	Alpha-1-antitrypsin (Alpha-1 protease inhibitor) (Alpha-1-antiproteinase) (Serpin A1) [Cleaved into: Short peptide from AAT (SPAAT)]	217.5	217.6	214.2	276.8	211.3	160.6	219.5	213.5	143.9	199	212.5	230.1	209.5	251.8	1.03917	0.825989
CGLVPVLAENYJK	Hex5HexNAc4NeuAc1Fuc3	P02787	432	TF	Serotransferrin (Transferrin) (Beta-1 metal-binding globulin) (Siderophilin)	105.4	90.7	139.2	116.8	94.8	93.4	97.5	142	81.4	95	156.6	56	91.4	87.8	1.03886	0.780107
NEEYJK	Hex5HexNAc3NeuAc1	P02763;P19652	56/56	ORM1	Alpha-1-acid glycoprotein 1 (AGP 1) (Orosomucoid-1) (OMD 1)	50.3	27.4	49.2	56.9	36.3	41.8	51.2	49.7	22.8	56.9	30.1	58	21.5	62.4	1.03882	0.807497
SWPAVGJCSSALR	Hex2HexNAc2	P02790	187	HPX	Hemopexin (Beta-1B-glycoprotein)	2127.4	1097.3	1850.1	1934.7	1156.4	1060.9	1526.9	1644.4	1032.2	1851.8	1226.4	1133.2	1392.7	2073.1	1.03862	0.923514
AVJITSENLIDDVVSLIR	Hex7HexNAc5NeuAc1Fuc1	P02748	415	C9	Complement component C9 [Cleaved into: Complement component C9a; Complement component C9b]	44.6	34.1	21.9	36.4	23.4	31.2	45.2	24	15.8	63.8	25.2	51.3	21.5	26.5	1.03814	0.78728
LFGDKSLTFJETYQDISELVYGAK	Hex5HexNAc4NeuAc2	P01008	187	SERPINC1	Antithrombin-III (ATIII) (Serpin C1)	378.1	273.4	444	267.3	222.3	206.4	250.3	175.7	190	251.2	483.6	128.5	424.9	312.9	1.03813	0.813056
VCQDCPLLAPLJDTR	Hex5HexNAc4NeuAc1	P02765	156	AHSG	Alpha-2-HS-glycoprotein (Alpha-2-Z-globulin) (Ba-alpha-2-glycoprotein) (Fetuin-A) [Cleaved into: Alpha-2-HS-glycoprotein chain A; Alpha-2-HS-glycoprotein chain B]	1604.3	1419.9	1660.9	1619.1	1323.3	1313.4	1481.7	1616.7	1249.8	1748.8	1506.6	993.7	1291	1633.3	1.03812	0.760255
VSJVSCQASVSR	Hex6HexNAc4NeuAc1	P55058	143	PLTP	Phospholipid transfer protein (Lipid transfer protein II)	23.1	21.7	21.6	41.9	25.3	16.4	22.5	23.6	18.4	18.6	20.7	29.1	21.1	34.7	1.03791	0.935201
TLFCJASK	Hex5HexNAc4NeuAc2	P20851	64	C4BPB	C4b-binding protein beta chain	916.1	602	1075.1	816.4	728.3	1405.2	1036.7	804.7	616.7	1202.6	698.3	789.1	839.9	1389.9	1.03763	0.902067
EJGTISR	Hex7HexNAc6NeuAc3Fuc2	P02763	103	ORM1	Alpha-1-acid glycoprotein 1 (AGP 1) (Orosomucoid-1) (OMD 1)	9.1	6.3	5.8	8.5	6.3	5.3	11.5	3.6	3.2	11.5	5.2	15.4	2.9	9.1	1.03733	0.714619
GTEWLVJSSR	Hex5HexNAc4NeuAc1Fuc1	Q12860	457	CNTN1	Contactin-1 (Glycoprotein gp135) (Neural cell surface protein F3)	43.3	42.2	56.3	49.5	68.3	65.8	74.5	41	59.5	92.9	41.4	67	47.9	36	1.03682	0.838742
EEQFJSTFR	Hex5HexNAc5Fuc1	P01859	176	IGHG2	Immunoglobulin heavy constant gamma 2 (Ig gamma-2 chain C region) (Ig gamma-2 chain C region DOT) (Ig gamma-2 chain C region TIL) (Ig gamma-2 chain C region ZIE)	150.9	74.9	87.4	180.9	101.4	140.5	81.1	19	198.4	98.2	138.7	114.2	178.3	41.9	1.03601	0.741737
ADGTVNQIEGEATPVJLTEPAKLEVK	Hex5HexNAc4NeuAc1Fuc1	P05090	98	APOD	Apolipoprotein D (Apo-D) (ApoD)	527.6	736.2	716.9	644.5	1166.5	700.4	949.4	697.9	726	701.3	924.4	669	608.3	925.6	1.03598	0.949116
LGJWSAMPSCK	Hex4HexNAc3NeuAc1	P02749	253	APOH	Beta-2-glycoprotein 1 (APC inhibitor) (Activated protein C-binding protein) (Anticardiolipin cofactor) (Apolipoprotein H) (Apo-H) (Beta-2-glycoprotein I) (B2GPI) (Beta(2)GPI)	1465.1	1109.5	1571.7	1056.5	835.2	859.7	1366.5	1288.4	968.3	1351	1323.9	1079.6	1243.7	723.9	1.03577	0.918226
QDQCIYJTTYLNVQR	Hex7HexNAc5NeuAc2Fuc2	P02763	93	ORM1	Alpha-1-acid glycoprotein 1 (AGP 1) (Orosomucoid-1) (OMD 1)	96.7	78.4	174	256.7	91.9	105.3	128	141.2	62.8	165.2	224.4	84.9	131.5	89	1.0356	0.943868
JGSLFAFR	Hex5HexNAc4NeuAc2	P04004	169	VTN	Vitronectin (VN) (S-protein) (Serum-spreading factor) (V75) [Cleaved into: Vitronectin V65 subunit; Vitronectin V10 subunit; Somatomedin-B]	807.1	622.3	742.8	782	527.9	496	685.8	619.5	465.3	817.8	688.4	436.9	577.1	899.1	1.03548	0.846506
LQAPLJYTEFQKPICLPSK	Hex5HexNAc4NeuAc2	P03952	494	KLKB1	Plasma kallikrein (EC 3.4.21.34) (Fletcher factor) (Kininogenin) (Plasma prekallikrein) (PKK) [Cleaved into: Plasma kallikrein heavy chain; Plasma kallikrein light chain]	680.9	470.6	599.4	559.6	445.8	377	562.4	530	418.2	585.9	541	414.6	447	632.5	1.03544	0.893256
SLGNVJFTVSAEALESQELCGTEVPSVPEHGR	Hex5HexNAc2	P01023	869	A2M	Alpha-2-macroglobulin (Alpha-2-M) (C3 and PZP-like alpha-2-macroglobulin domain-containing protein 5)	382.2	430.1	391.3	329.5	361.2	338.6	382.1	406.2	330.8	452.1	341	268.9	355.8	371.3	1.03519	0.758598
QDQCIYJTTYLNVQR	Hex7HexNAc6NeuAc1	P02763	93	ORM1	Alpha-1-acid glycoprotein 1 (AGP 1) (Orosomucoid-1) (OMD 1)	408.3	231.3	300.3	453.6	264.3	213.8	384.2	227.3	258.6	272.4	357.5	429.1	278.7	355.7	1.0351	0.951256
ADGTVNQIEGEATPVJLTEPAK	Hex7HexNAc6NeuAc3Fuc1	P05090	98	APOD	Apolipoprotein D (Apo-D) (ApoD)	51.2	61.8	63.3	55.1	94.3	53.5	103.8	47.8	62.4	54.7	81.3	47.3	63.9	109.3	1.03493	0.907341
CATPHGDJASLEATFVK	Hex5HexNAc4NeuAc2Fuc1	P23142	98	FBLN1	Fibulin-1 (FIBL-1)	122.6	100.7	145	153.6	173.2	226.9	168.3	151.4	101.5	147.8	146.6	192	158	156.3	1.03483	0.940866
NJLTLIEJLTEITTDVEK	Hex3HexNAc3NeuAc1	P16234	353	PDGFRA	Platelet-derived growth factor receptor alpha (PDGF-R-alpha) (PDGFR-alpha) (EC 2.7.10.1) (Alpha platelet-derived growth factor receptor) (Alpha-type platelet-derived growth factor receptor) (CD140 antigen-like family member A) (CD140a antigen) (Platelet-derived growth factor alpha receptor) (Platelet-derived growth factor receptor 2) (PDGFR-2) (CD antigen CD140a)	515.4	470	586.7	492.4	461.5	285.2	572.1	386	388.6	603.8	478.2	615.5	349.7	448.7	1.03449	0.904829
KIGGIWTWVGTJK	Hex5HexNAc4NeuAc2Fuc1	P14151	104	SELL	L-selectin (CD62 antigen-like family member L) (Leukocyte adhesion molecule 1) (LAM-1) (Leukocyte surface antigen Leu-8) (Leukocyte-endothelial cell adhesion molecule 1) (LECAM1) (Lymph node homing receptor) (TQ1) (gp90-MEL) (CD antigen CD62L)	149.3	109.9	158	138.3	130.9	71.2	127.5	196	122.1	112.1	83.4	119.5	84.4	138.1	1.03448	0.895517
CIQAJYSLMENGK	Hex6HexNAc5NeuAc2	P05090	65	APOD	Apolipoprotein D (Apo-D) (ApoD)	287.6	378.5	343.9	317.2	528.5	378.1	549.9	288.6	407.8	379.6	422	376.9	283.1	534	1.03406	0.918226
GLTFQQJASSMCVPDQDTAIR	Hex5HexNAc5NeuAc1	P01871	209	IGHM	Immunoglobulin heavy constant mu (Ig mu chain C region) (Ig mu chain C region BOT) (Ig mu chain C region GAL) (Ig mu chain C region OU)	530.7	886.2	464.1	691.4	409.3	622.6	435.1	641	858.3	585.2	428.7	413.4	409.3	571.3	1.03383	0.920011
SWPAVGJCSSALR	Hex5HexNAc4	P02790	187	HPX	Hemopexin (Beta-1B-glycoprotein)	255	140.6	253.5	234.5	199.8	142.5	295.9	213	156.7	300	175.4	150.9	207.7	268.8	1.03348	0.931334
LAGKPTHVJVSVVMAEVDGTCY	Hex5HexNAc4NeuAc2Fuc1	P01876	340	IGHA1	Immunoglobulin heavy constant alpha 1 (Ig alpha-1 chain C region) (Ig alpha-1 chain C region BUR) (Ig alpha-1 chain C region TRO)	1655.1	993.2	1178.5	943	1379.1	641.3	1240.6	556.3	702.5	2768.8	602.2	1036.9	1375.2	729	1.03345	0.74352
WJNTGCQALPSQDEGPSK	Hex5HexNAc4NeuAc1	P01833	499	PIGR	Polymeric immunoglobulin receptor (PIgR) (Poly-Ig receptor) (Hepatocellular carcinoma-associated protein TB6) [Cleaved into: Secretory component]	124.5	158.2	95	123.9	127.8	104.2	157.8	87.7	129.7	207.2	101.8	115.3	132.9	88.4	1.03291	0.836317
AALAAFNAQNJGSNFQLEEISR	Hex6HexNAc4NeuAc1Fuc1	P02765	176	AHSG	Alpha-2-HS-glycoprotein (Alpha-2-Z-globulin) (Ba-alpha-2-glycoprotein) (Fetuin-A) [Cleaved into: Alpha-2-HS-glycoprotein chain A; Alpha-2-HS-glycoprotein chain B]	474.8	341.7	449	451.6	339.8	327	372.2	468.3	330	473.6	367	245.8	337.1	446.5	1.0329	0.841107
LQAPLJYTEFQKPICLPSK	Hex4HexNAc3NeuAc1	P03952	494	KLKB1	Plasma kallikrein (EC 3.4.21.34) (Fletcher factor) (Kininogenin) (Plasma prekallikrein) (PKK) [Cleaved into: Plasma kallikrein heavy chain; Plasma kallikrein light chain]	731.2	429.9	622.2	627	431.9	335.2	576.1	561.9	449.1	553.9	584.1	393.1	447.2	646	1.03251	0.962499
VYKPSAGJNSLYR	Hex3HexNAc2	P02749	162	APOH	Beta-2-glycoprotein 1 (APC inhibitor) (Activated protein C-binding protein) (Anticardiolipin cofactor) (Apolipoprotein H) (Apo-H) (Beta-2-glycoprotein I) (B2GPI) (Beta(2)GPI)	554.1	225.2	592.7	388.9	325.8	327.4	510.6	434.1	313.8	498.8	468.2	392.3	480.5	245.1	1.03244	0.984911
DJYTDLVAIQNK	Hex7HexNAc6NeuAc2Fuc1	P14151	60	SELL	L-selectin (CD62 antigen-like family member L) (Leukocyte adhesion molecule 1) (LAM-1) (Leukocyte surface antigen Leu-8) (Leukocyte-endothelial cell adhesion molecule 1) (LECAM1) (Lymph node homing receptor) (TQ1) (gp90-MEL) (CD antigen CD62L)	81.8	65	75.5	65.1	84.3	54.9	73.9	78.3	63.3	76.9	69.1	59.9	54.7	82.6	1.03238	0.848163
GCVLLSYLJETVTVSASLESVR	Hex5HexNAc4NeuAc1Fuc1	P01023	55	A2M	Alpha-2-macroglobulin (Alpha-2-M) (C3 and PZP-like alpha-2-macroglobulin domain-containing protein 5)	1881.8	2476.7	2152	2307.7	2311.1	2014.3	2525.8	1911.8	1682.6	2775.3	2289.8	2467.1	1878.7	2179.9	1.03189	0.798935
KGCVLLSHLJETVTVSASLESGR	Hex5HexNAc4NeuAc1	P20742	54	PZP	Pregnancy zone protein (C3 and PZP-like alpha-2-macroglobulin domain-containing protein 6)	49	136.5	268.4	60.5	58.8	140.6	72.2	113.7	49.5	141.2	60.5	202.2	146.1	48.6	1.03177	0.993587
GCVLLSYLJETVTVSASLESVR	Hex5HexNAc5NeuAc1Fuc1	P01023	55	A2M	Alpha-2-macroglobulin (Alpha-2-M) (C3 and PZP-like alpha-2-macroglobulin domain-containing protein 5)	45.5	49.6	59.3	53.6	50.7	34.1	59.1	54.5	37.6	50.7	52.2	57.4	47.7	41	1.03166	0.898704
GCVLLSYLJETVTVSASLESVR	Hex5HexNAc4NeuAc2	P01023	55	A2M	Alpha-2-macroglobulin (Alpha-2-M) (C3 and PZP-like alpha-2-macroglobulin domain-containing protein 5)	4326.6	6323	4099.9	4456.6	4791.5	4126.4	5685.2	4049	3919.3	5996.4	4631	4043.8	4645.2	5504.8	1.0311	0.879335
EHEGAIYPDJTTDFQR	Hex4HexNAc4NeuAc2Fuc1	P00450	138	CP	Ceruloplasmin (EC 1.16.3.1) (Ferroxidase)	131.3	88.2	106.5	127.1	83.9	76.2	103	116.5	75.2	94.3	120.6	80.5	84.4	123.1	1.0311	0.901792
LAGKPTHVJVSVVMAEVDGTCY	Hex5HexNAc2	P01876	340	IGHA1	Immunoglobulin heavy constant alpha 1 (Ig alpha-1 chain C region) (Ig alpha-1 chain C region BUR) (Ig alpha-1 chain C region TRO)	174.6	243.2	197.8	176.9	247.3	176.9	291.4	172.6	200	402.6	170.5	192.3	168.6	156.2	1.03097	0.825989
ELHHLQEQJVSNAFLDKGEFYIGSK	Hex5HexNAc4NeuAc1	P00450	762	CP	Ceruloplasmin (EC 1.16.3.1) (Ferroxidase)	405.9	247.5	313.3	362.1	272.6	199.3	312.1	315.4	217.3	307.4	344.3	257.3	224.6	383.3	1.03084	0.921
QJQCFYJSSYLNVQR	Hex7HexNAc6NeuAc2	P19652	93	ORM2	Alpha-1-acid glycoprotein 2 (AGP 2) (Orosomucoid-2) (OMD 2)	78.6	61.1	58	65.7	60.7	74.6	66.2	46.7	45.1	75.7	60.2	78.8	59.8	84.8	1.03059	0.807106
GVNFJVSK	Hex5HexNAc4NeuAc2	P03952	127	KLKB1	Plasma kallikrein (EC 3.4.21.34) (Fletcher factor) (Kininogenin) (Plasma prekallikrein) (PKK) [Cleaved into: Plasma kallikrein heavy chain; Plasma kallikrein light chain]	767.4	485.9	590.9	610.7	469.9	336	652.1	574.4	449.1	627.9	565.3	447.3	464.5	668.8	1.03044	0.966006
VYKPSAGJNSLYR	Hex5HexNAc4NeuAc1	P02749	162	APOH	Beta-2-glycoprotein 1 (APC inhibitor) (Activated protein C-binding protein) (Anticardiolipin cofactor) (Apolipoprotein H) (Apo-H) (Beta-2-glycoprotein I) (B2GPI) (Beta(2)GPI)	1297.3	610.5	1450.3	1009	799.7	798	1255.3	1123.6	833	1250.3	1085.3	941	1133.8	642.9	1.02999	0.98275
IVTTJVTK	Hex1HexNAc2	Q9UMZ3	94	PTPRQ	Phosphatidylinositol phosphatase PTPRQ (EC 3.1.3.-) (Receptor-type tyrosine-protein phosphatase Q) (PTP-RQ) (R-PTP-Q) (EC 3.1.3.48)	203.7	248.9	196.6	200.4	143.8	119.3	259.4	203.2	122.3	208.8	206.1	218.1	121.1	252.6	1.02995	0.9246
TPLTAJITK	Hex4HexNAc4NeuAc1Fuc1	P01877	205	IGHA2	Immunoglobulin heavy constant alpha 2 (Ig alpha-2 chain C region) (Ig alpha-2 chain C region BUT) (Ig alpha-2 chain C region LAN)	321.1	356.7	287.8	355	244.1	314.9	666	308.2	258.4	666	353.4	460	192.4	234.2	1.02952	0.892458
QDQCIYJTTYLNVQR	Hex8HexNAc7NeuAc3Fuc3	P02763	93	ORM1	Alpha-1-acid glycoprotein 1 (AGP 1) (Orosomucoid-1) (OMD 1)	26.7	31.9	37.5	32	24	17.3	36.5	25.4	16.3	48.1	24.4	24.5	23.3	38	1.0295	0.885187
MDGASJVTCINSR	Hex5HexNAc4NeuAc2	P08603	1029	CFH	Complement factor H (H factor 1)	2480.7	1880.5	2065.7	2457.3	1714.5	1870.6	1995.2	1973.4	1471.4	2414.4	2046.2	2048.3	1664.3	2432.9	1.02944	0.848855
EEQFJSTFR	Hex4HexNAc5Fuc1	P01859	176	IGHG2	Immunoglobulin heavy constant gamma 2 (Ig gamma-2 chain C region) (Ig gamma-2 chain C region DOT) (Ig gamma-2 chain C region TIL) (Ig gamma-2 chain C region ZIE)	712.3	458.9	446.5	670.8	521.4	788.3	439.7	186	711.9	546.5	651	552.3	1049.2	226.7	1.02913	0.761556
JNSDISSTR	Hex5HexNAc4NeuAc1Fuc1	P01871	46	IGHM	Immunoglobulin heavy constant mu (Ig mu chain C region) (Ig mu chain C region BOT) (Ig mu chain C region GAL) (Ig mu chain C region OU)	34.6	90.5	49.7	61.5	37.5	125.3	38.9	35.6	185	26.1	34.5	63.6	30.7	50.2	1.02889	0.800792
GLTFQQJASSMCVPDQDTAIR	Hex5HexNAc4Fuc1	P01871	209	IGHM	Immunoglobulin heavy constant mu (Ig mu chain C region) (Ig mu chain C region BOT) (Ig mu chain C region GAL) (Ig mu chain C region OU)	407.1	801.4	475.5	455.6	508.2	421	400.8	481.1	984.1	412.6	341.4	403.3	311.7	438.5	1.02873	0.838742
ALPQPQJVTSLLGCTH	Hex5HexNAc4NeuAc2	P02790	453	HPX	Hemopexin (Beta-1B-glycoprotein)	1586.4	1273	1506.9	1497.6	1188.8	1061.2	1411.5	1456.8	938.4	1647.7	1207.1	1041.5	1274.8	1694.3	1.02859	0.847517
DIVEYYJDSJGSHVLQGR	Hex5HexNAc4NeuAc1	P25311	112	AZGP1	Zinc-alpha-2-glycoprotein (Zn-alpha-2-GP) (Zn-alpha-2-glycoprotein)	96.2	79.8	115.2	92.9	79.5	64.1	90.5	73.7	78.9	82.4	73.4	97.2	77.3	118.2	1.02845	0.898704
GHVJITR	HexNAc2	P00734	121	F2	Prothrombin (EC 3.4.21.5) (Coagulation factor II) [Cleaved into: Activation peptide fragment 1; Activation peptide fragment 2; Thrombin light chain; Thrombin heavy chain]	121.9	122.6	136	133	133.4	104.3	119.1	131.3	100.2	121	117.2	93.3	105	178.4	1.02824	0.798502
EJLTAPGSDSAVFFEQGTTR	Hex3HexNAc3NeuAc1	P00450	397	CP	Ceruloplasmin (EC 1.16.3.1) (Ferroxidase)	251.6	190	185.4	222.2	175.1	121.4	194.2	181.7	137.3	177.7	222	160.8	154.2	269.5	1.02816	0.909452
EEQFJSTFR	Hex4HexNAc4	P01859	176	IGHG2	Immunoglobulin heavy constant gamma 2 (Ig gamma-2 chain C region) (Ig gamma-2 chain C region DOT) (Ig gamma-2 chain C region TIL) (Ig gamma-2 chain C region ZIE)	1028.8	1187.8	1132.7	1030.9	1222.9	1847	1281.9	547.3	1337.9	1451.8	1197.8	1217.9	2002.3	738	1.02814	0.820303
GVNFJVSK	Hex3HexNAc3	P03952	127	KLKB1	Plasma kallikrein (EC 3.4.21.34) (Fletcher factor) (Kininogenin) (Plasma prekallikrein) (PKK) [Cleaved into: Plasma kallikrein heavy chain; Plasma kallikrein light chain]	492.2	337.2	416.6	430.6	297.6	244.2	427.6	384	320.4	428	373.2	304.3	302	462.1	1.02797	0.955785
JECGILADPK	Hex5HexNAc4NeuAc1Fuc1	Q9Y6R7	1063	FCGBP	IgGFc-binding protein (Fcgamma-binding protein antigen) (FcgammaBP)	54.5	60.2	56.6	66	71.5	65.1	60.5	48.8	69.2	79.5	56.4	71.1	48	49.6	1.02792	0.807106
NEEYJK	Hex6HexNAc5NeuAc1Fuc1	P02763;P19652	56/56	ORM1	Alpha-1-acid glycoprotein 1 (AGP 1) (Orosomucoid-1) (OMD 1)	28.7	20.3	47.8	45.4	28.4	34.8	68.8	54.7	26.9	58.5	57.3	16	27	26.4	1.02774	0.909452
TAHCJESFYFLCK	Hex5HexNAc4NeuAc1Fuc1	P22897	1205	MRC1	Macrophage mannose receptor 1 (MMR) (C-type lectin domain family 13 member D) (C-type lectin domain family 13 member D-like) (Human mannose receptor) (hMR) (Macrophage mannose receptor 1-like protein 1) (CD antigen CD206)	139.9	125.3	125.7	114.4	112.6	116.6	126.1	167	106.2	97.4	110.6	132.6	103.2	120.4	1.0277	0.787427
EJISDPTSPLR	Hex5HexNAc5NeuAc2Fuc1	P01591	71	JCHAIN	Immunoglobulin J chain (Joining chain of multimeric IgA and IgM)	109.8	116.4	130.7	123.9	122.9	144.6	176.6	93.9	158.8	187	102.9	98	143.2	116.2	1.02767	0.847517
VYKPSAGJNSLYR	Hex4HexNAc3NeuAc1	P02749	162	APOH	Beta-2-glycoprotein 1 (APC inhibitor) (Activated protein C-binding protein) (Anticardiolipin cofactor) (Apolipoprotein H) (Apo-H) (Beta-2-glycoprotein I) (B2GPI) (Beta(2)GPI)	1043.8	528.1	1163.9	856.7	586.5	616.6	970.3	907.5	671	987	904	733.9	891.9	517	1.02737	0.986725
GGSSGWSGGLAQJR	Hex3HexNAc3NeuAc1	P07357	437	C8A	Complement component C8 alpha chain (Complement component 8 subunit alpha)	469.8	338.3	504.5	464.7	380.4	346.6	449.1	455.9	308.8	479.5	260.9	417.9	292.7	661	1.02666	0.825468
PALEDLLLGSEAJLTCTLTGLR	Hex5HexNAc2	P01876;P01877	144/131	IGHA1	Immunoglobulin heavy constant alpha 1 (Ig alpha-1 chain C region) (Ig alpha-1 chain C region BUR) (Ig alpha-1 chain C region TRO)	65.5	104.8	73.2	76.7	117.7	98	180.3	78.7	99.6	192.6	99.5	92.9	69.6	64.8	1.02652	0.932433
VYKPSAGJNSLYR	Hex3HexNAc3	P02749	162	APOH	Beta-2-glycoprotein 1 (APC inhibitor) (Activated protein C-binding protein) (Anticardiolipin cofactor) (Apolipoprotein H) (Apo-H) (Beta-2-glycoprotein I) (B2GPI) (Beta(2)GPI)	569.8	241.5	641.7	401.4	301.2	324.5	498.8	481.3	340.9	496.2	475.2	382.7	473.9	252.5	1.02625	0.994679
AVJITSENLIDDVVSLIR	Hex6HexNAc5NeuAc3Fuc1	P02748	415	C9	Complement component C9 [Cleaved into: Complement component C9a; Complement component C9b]	56.7	44.9	37.8	81.8	33.2	56.7	94.1	52.3	22.8	157.3	52.7	43.6	43.1	23.1	1.02608	0.760904
PTLYJVSLVMSDTAGTCY	Hex6HexNAc2	P01871	440	IGHM	Immunoglobulin heavy constant mu (Ig mu chain C region) (Ig mu chain C region BOT) (Ig mu chain C region GAL) (Ig mu chain C region OU)	120.3	168.7	133.3	183.2	115.5	220.5	137.2	107.7	249.2	171.7	130.5	124	127.4	140.9	1.02597	0.905129
LEPVHLQLQCMSQEQLAQVAAJATK	Hex5HexNAc4NeuAc2	Q96PD5	367	PGLYRP2	N-acetylmuramoyl-L-alanine amidase (EC 3.5.1.28) (Peptidoglycan recognition protein 2) (Peptidoglycan recognition protein long) (PGRP-L)	996.9	713.1	1107.5	881.9	870.7	851.5	689.6	1041.4	837.3	993.1	759.7	506.8	810.7	1007.8	1.02592	0.881132
SWPAVGJCSSALR	Hex6HexNAc4Fuc1	P02790	187	HPX	Hemopexin (Beta-1B-glycoprotein)	205.4	120.5	165.5	188.2	129.9	119.3	172.6	168.1	113.8	192.5	139.4	121.6	140.6	198	1.02551	0.923514
LAGKPTHVJVSVVMAEVDGTCY	Hex5HexNAc3NeuAc1	P01876	340	IGHA1	Immunoglobulin heavy constant alpha 1 (Ig alpha-1 chain C region) (Ig alpha-1 chain C region BUR) (Ig alpha-1 chain C region TRO)	99.9	94.6	78.8	51.3	131.5	53.1	146.4	43.5	91	232.7	41.9	83.6	89.2	57.5	1.02534	0.825058
TYNVLDMKJTTCQDLQIEVTVK	Hex5HexNAc4NeuAc1Fuc1	P0C0L4;P0C0L5	1391/1391	C4A	Complement C4-A (Acidic complement C4) (C3 and PZP-like alpha-2-macroglobulin domain-containing protein 2) [Cleaved into: Complement C4 beta chain; Complement C4-A alpha chain; C4a anaphylatoxin; C4b-A; C4d-A; Complement C4 gamma chain]	400.8	562.3	329.4	533.6	323.2	282.8	310.2	369.5	468.9	410.1	387	261.1	357.1	422.3	1.02478	0.988286
SWPAVGJCSSALR	Hex3HexNAc2	P02790	187	HPX	Hemopexin (Beta-1B-glycoprotein)	1010.1	509.6	904.7	948.3	593	501.3	771.1	804.1	534.1	928.1	644.4	544.2	660.3	997.5	1.02453	0.970932
VVJSTTGPGEHLR	Hex4HexNAc3NeuAc1	P07996	1067	THBS1	Thrombospondin-1 (Glycoprotein G)	158.4	100.3	137.3	195.2	88.9	87.1	102.2	171.9	60.1	101.2	178	90.1	120	127.3	1.02451	0.9232
ADTHDEILEGLNFJLTEIPEAQIHEGFQELLR	Hex5HexNAc4NeuAc2	P01009	107	SERPINA1	Alpha-1-antitrypsin (Alpha-1 protease inhibitor) (Alpha-1-antiproteinase) (Serpin A1) [Cleaved into: Short peptide from AAT (SPAAT)]	637.4	445.8	643.8	593.9	467.4	292.6	656.2	435.2	499.4	662.5	566.9	715.1	422	346.7	1.02448	0.957193
LSDLSIJSTECLHVHCR	Hex4HexNAc3NeuAc1	P05156	177	CFI	Complement factor I (EC 3.4.21.45) (C3B/C4B inactivator) [Cleaved into: Complement factor I heavy chain; Complement factor I light chain]	75.4	52.9	65.7	76	45.1	51.2	75.2	60.6	41.4	74	59.2	52.3	62.3	81.2	1.02436	0.9232
AALAAFNAQNJGSNFQLEEISR	Hex8HexNAc7NeuAc1	P02765	176	AHSG	Alpha-2-HS-glycoprotein (Alpha-2-Z-globulin) (Ba-alpha-2-glycoprotein) (Fetuin-A) [Cleaved into: Alpha-2-HS-glycoprotein chain A; Alpha-2-HS-glycoprotein chain B]	66.5	68.4	73.9	78.8	48.7	62.5	91.4	104.7	60.1	87.7	84.9	25.9	68.8	46.6	1.02402	0.817934
EEQFJSTFR	Hex6HexNAc3NeuAc1	P01859	176	IGHG2	Immunoglobulin heavy constant gamma 2 (Ig gamma-2 chain C region) (Ig gamma-2 chain C region DOT) (Ig gamma-2 chain C region TIL) (Ig gamma-2 chain C region ZIE)	81.3	85.3	114.2	103.8	90.5	126.7	157.9	80.9	100.4	170.2	87.9	108.1	101.4	93.1	1.02385	0.924991
NJITSSGIGPK	Hex5HexNAc4NeuAc2	O94769	378	ECM2	Extracellular matrix protein 2 (Matrix glycoprotein SC1/ECM2)	86.7	63.8	90.5	47.9	127.3	119.3	83.6	74.4	104.8	126.6	74.6	88.9	67	68.5	1.02364	0.99687
MDGASJVTCINSR	Hex6HexNAc4NeuAc1Fuc1	P08603	1029	CFH	Complement factor H (H factor 1)	123	92.8	136.1	136.9	87.2	110.5	90	98	78.8	169.1	106.4	94.1	93.6	118.6	1.0236	0.898529
EJISDPTSPLR	Hex4HexNAc3	P01591	71	JCHAIN	Immunoglobulin J chain (Joining chain of multimeric IgA and IgM)	306.7	527.9	300.6	403.9	340	531.8	300	343.3	623.6	331.2	318.5	386.1	251.8	394.3	1.02344	0.923514
DAVNJITAK	Hex5HexNAc2	P54289	324	CACNA2D1	Voltage-dependent calcium channel subunit alpha-2/delta-1 (Voltage-gated calcium channel subunit alpha-2/delta-1) [Cleaved into: Voltage-dependent calcium channel subunit alpha-2-1; Voltage-dependent calcium channel subunit delta-1]	125.9	109.4	161.2	178.3	252.6	146.3	196.9	253.7	129.6	101.4	138.5	185.1	193.3	142.2	1.02343	0.931334
RPTSNGVVSSPJSTSR	Hex3HexNAc2Fuc1	Q7Z422	76	SZRD1	SUZ domain-containing protein 1 (Putative MAPK-activating protein PM18/PM20/PM22)	87.4	294	62.3	88.2	83	219.5	90.9	125.6	307.9	91.4	98.8	129.2	54.6	96.7	1.02334	0.997744
SVQEIQATFFYFTPJKTEDTIFLR	Hex5HexNAc4NeuAc2Fuc3	P02763;P19652	72/72	ORM1	Alpha-1-acid glycoprotein 1 (AGP 1) (Orosomucoid-1) (OMD 1)	906.8	475	653.7	1138.3	578.6	495.4	716.5	506.9	531.1	662.5	847.8	769.1	670.5	863.7	1.02323	0.994679
EJISDPTSPLR	Hex5HexNAc3NeuAc1Fuc1	P01591	71	JCHAIN	Immunoglobulin J chain (Joining chain of multimeric IgA and IgM)	352.2	499.7	409.5	332.4	573.5	486.5	741.8	345.3	540.6	903.4	333.5	378.6	436.4	381.6	1.02296	0.900493
IIVPLNNREJISDPTSPLR	Hex5HexNAc5NeuAc1Fuc1	P01591	71	JCHAIN	Immunoglobulin J chain (Joining chain of multimeric IgA and IgM)	191.9	392.5	177.5	398.4	114.2	596.3	167.6	132.5	525.2	277.9	212.5	342.7	236.4	265.7	1.02283	0.927779
GHVJITR	Hex3HexNAc3NeuAc1	P00734	121	F2	Prothrombin (EC 3.4.21.5) (Coagulation factor II) [Cleaved into: Activation peptide fragment 1; Activation peptide fragment 2; Thrombin light chain; Thrombin heavy chain]	366.3	403.3	482.6	477.2	420.6	357.9	419	460.7	327.4	439.9	376.9	320.3	402	534.9	1.02264	0.857686
MDGASJVTCINSR	Hex4HexNAc3NeuAc1	P08603	1029	CFH	Complement factor H (H factor 1)	1156.1	823.3	919.5	1121.6	759.3	847.8	837.9	805.6	648.6	982.3	932.3	794.9	1163.5	995.5	1.02259	0.901749
TPLTAJITK	Hex5HexNAc5Fuc1	P01877	205	IGHA2	Immunoglobulin heavy constant alpha 2 (Ig alpha-2 chain C region) (Ig alpha-2 chain C region BUT) (Ig alpha-2 chain C region LAN)	1111.4	1443.3	1126	1095.8	728.3	1087.6	1867.2	601	945.9	2249.1	2013.3	1348.4	638.3	478.6	1.02236	0.773836
ADTHDEILEGLNFJLTEIPEAQIHEGFQELLR	Hex6HexNAc4NeuAc1Fuc2	P01009	107	SERPINA1	Alpha-1-antitrypsin (Alpha-1 protease inhibitor) (Alpha-1-antiproteinase) (Serpin A1) [Cleaved into: Short peptide from AAT (SPAAT)]	97	73.9	102.7	85.7	72.9	43.8	97.9	69.9	75.7	93.4	87.1	115.7	68.2	51.9	1.02136	0.963974
ALPQPQJVTSLLGCTH	Hex6HexNAc4NeuAc1Fuc3	P02790	453	HPX	Hemopexin (Beta-1B-glycoprotein)	50.6	51.1	51.8	57.3	39.5	42.5	43.5	60.1	44.1	54.3	39	28.1	47.4	56.3	1.02126	0.86487
ADGTVNQIEGEATPVJLTEPAKLEVK	Hex5HexNAc4	P05090	98	APOD	Apolipoprotein D (Apo-D) (ApoD)	285	383.3	306.2	324	553.4	534.8	570.3	265.3	413.1	305.9	483.7	469.5	294.5	664	1.02106	0.936414
GVNFJVSK	Hex3HexNAc2	P03952	127	KLKB1	Plasma kallikrein (EC 3.4.21.34) (Fletcher factor) (Kininogenin) (Plasma prekallikrein) (PKK) [Cleaved into: Plasma kallikrein heavy chain; Plasma kallikrein light chain]	639.8	402.7	482.8	507.8	333.5	277.2	502.5	493.8	388.8	508.4	465.4	340.6	370.9	513.7	1.021	0.998851
LSDLSIJSTECLHVHCR	Hex5HexNAc4NeuAc1	P05156	177	CFI	Complement factor I (EC 3.4.21.45) (C3B/C4B inactivator) [Cleaved into: Complement factor I heavy chain; Complement factor I light chain]	378.5	255.9	326.2	380.4	242.4	227.7	335.8	292.3	218.7	370.5	318.6	239.8	298.6	365.1	1.02058	0.943868
EJISDPTSPLR	Hex3HexNAc2	P01591	71	JCHAIN	Immunoglobulin J chain (Joining chain of multimeric IgA and IgM)	194.5	451.2	188.5	251	221.5	427.2	183.1	258.6	536.4	207.9	176.4	261.4	174	264.2	1.02028	0.962499
GHVJITR	Hex4HexNAc4NeuAc1	P00734	121	F2	Prothrombin (EC 3.4.21.5) (Coagulation factor II) [Cleaved into: Activation peptide fragment 1; Activation peptide fragment 2; Thrombin light chain; Thrombin heavy chain]	366	410.7	449.3	460.4	418	407.3	443.9	439.2	356.4	456.5	380.7	316	416.4	533	1.01981	0.840944
LSSJSTKK	Hex3HexNAc3NeuAc1	P13671	855	C6	Complement component C6	218.4	154.2	236.3	203.1	192.3	262.2	310.1	265.6	202.6	277	184.5	173.2	137.7	305.4	1.01979	0.912606
KAFITJFSMIIDGMTYPGIIK	Hex5HexNAc4NeuAc2	Q14624	81	ITIH4	Inter-alpha-trypsin inhibitor heavy chain H4 (ITI heavy chain H4) (ITI-HC4) (Inter-alpha-inhibitor heavy chain 4) (Inter-alpha-trypsin inhibitor family heavy chain-related protein) (IHRP) (Plasma kallikrein sensitive glycoprotein 120) (Gp120) (PK-120) [Cleaved into: 70 kDa inter-alpha-trypsin inhibitor heavy chain H4; 35 kDa inter-alpha-trypsin inhibitor heavy chain H4]	368.7	365.7	576.8	415.5	393.3	263	298.5	478.5	79.5	353	448.8	568.8	621.5	80.6	1.01931	0.710354
NJLTLIEJLTEITTDVEK	Hex3HexNAc3	P16234	353	PDGFRA	Platelet-derived growth factor receptor alpha (PDGF-R-alpha) (PDGFR-alpha) (EC 2.7.10.1) (Alpha platelet-derived growth factor receptor) (Alpha-type platelet-derived growth factor receptor) (CD140 antigen-like family member A) (CD140a antigen) (Platelet-derived growth factor alpha receptor) (Platelet-derived growth factor receptor 2) (PDGFR-2) (CD antigen CD140a)	354	321.3	368.7	344.3	277.6	189	347.9	284.1	252.1	400.2	303	374.7	223.5	323.7	1.0192	0.952946
ADGTVNQIEGEATPVJLTEPAKLEVK	Hex6HexNAc5NeuAc3Fuc1	P05090	98	APOD	Apolipoprotein D (Apo-D) (ApoD)	313.3	437.6	445.6	374.7	632.7	388.7	612.8	313.2	429.5	468	613.3	377	423.8	520.4	1.01914	0.975806
AAIPSALDTJSSK	Hex5HexNAc4NeuAc1	Q08380	551	LGALS3BP	Galectin-3-binding protein (Basement membrane autoantigen p105) (Lectin galactoside-binding soluble 3-binding protein) (Mac-2-binding protein) (MAC2BP) (Mac-2 BP) (Tumor-associated antigen 90K)	885.2	299	441.5	326.2	338.3	253.2	484.6	775.5	224.4	348.4	392.3	180.7	232.7	818.4	1.01871	0.878231
NEEYJK	Hex6HexNAc5NeuAc3Fuc1	P02763;P19652	56/56	ORM1	Alpha-1-acid glycoprotein 1 (AGP 1) (Orosomucoid-1) (OMD 1)	557.9	469.6	909.6	768.4	495	604.5	1426.9	988.4	499	1132.5	1055.7	416.9	615.2	428.3	1.01867	0.96023
EWLPLJR	Hex5HexNAc4NeuAc2Fuc1	O75882	383	ATRN	Attractin (DPPT-L) (Mahogany homolog)	89.3	74.6	107.1	91.5	79	81.1	85.3	85.5	84.6	85.4	101.9	67	84.8	87.8	1.01826	0.900283
GLTFQQJASSMCVPDQDTAIR	Hex4HexNAc3Fuc1	P01871	209	IGHM	Immunoglobulin heavy constant mu (Ig mu chain C region) (Ig mu chain C region BOT) (Ig mu chain C region GAL) (Ig mu chain C region OU)	421.6	971.9	578.7	520.6	540.2	424.7	447.6	540	1266	420.3	383.8	428	341.1	456.3	1.0182	0.850692
LTQGICLEQJK	Hex5HexNAc4NeuAc1Fuc1	P28906	194	CD34	Hematopoietic progenitor cell antigen CD34 (CD antigen CD34)	86.9	97.8	101.4	125.7	99	84.3	97.2	108.6	80.3	88.4	79.9	85.4	95.4	142.1	1.01794	0.886102
SWPAVGJCSSALR	Hex7HexNAc6Fuc1	P02790	187	HPX	Hemopexin (Beta-1B-glycoprotein)	412.4	217.9	385.2	403.4	236.5	216.5	304.3	325.1	209.6	373.1	266.2	235.1	295.6	433.8	1.01763	0.98274
GYQGDGISHCJR	Hex5HexNAc4NeuAc2	Q7Z7M0	1115	MEGF8	Multiple epidermal growth factor-like domains protein 8 (Multiple EGF-like domains protein 8) (Epidermal growth factor-like protein 4) (EGF-like protein 4)	74.5	55	73.1	59.5	62.1	48.4	74.2	79.1	67.5	51.5	76.6	50.5	41.8	72.1	1.01754	0.902067
VDHRGLTFQQJASSMCVPDQDTAIR	Hex6HexNAc4NeuAc1	P01871	209	IGHM	Immunoglobulin heavy constant mu (Ig mu chain C region) (Ig mu chain C region BOT) (Ig mu chain C region GAL) (Ig mu chain C region OU)	187.6	313.3	194.6	285.2	162.8	298.8	189.3	162.5	425.3	207.5	184.2	182	188	255	1.01689	0.914042
PTHVJVSVVMAEVDGTCY	Hex5HexNAc4NeuAc2Fuc1	P01876	340	IGHA1	Immunoglobulin heavy constant alpha 1 (Ig alpha-1 chain C region) (Ig alpha-1 chain C region BUR) (Ig alpha-1 chain C region TRO)	109.4	89.3	105.7	94	97.8	112.6	131.3	92.7	75.6	186.5	95.7	77.9	98.5	101	1.01676	0.837207
AALAAFNAQNJGSNFQLEEISR	Hex6HexNAc5NeuAc1	P02765	176	AHSG	Alpha-2-HS-glycoprotein (Alpha-2-Z-globulin) (Ba-alpha-2-glycoprotein) (Fetuin-A) [Cleaved into: Alpha-2-HS-glycoprotein chain A; Alpha-2-HS-glycoprotein chain B]	209.2	157.8	197.2	218	149.3	167.3	173.4	220.6	166.4	226.5	171.6	117.8	159.8	188.7	1.01662	0.901792
ITYSIVQTJCSK	Hex5HexNAc4NeuAc1	P01042	205	KNG1	Kininogen-1 (Alpha-2-thiol proteinase inhibitor) (Fitzgerald factor) (High molecular weight kininogen) (HMWK) (Williams-Fitzgerald-Flaujeac factor) [Cleaved into: Kininogen-1 heavy chain; T-kinin (Ile-Ser-Bradykinin); Bradykinin (Kallidin I); Lysyl-bradykinin (Kallidin II); Kininogen-1 light chain; Low molecular weight growth-promoting factor]	4385.6	2495.7	4236.9	4105	2549.7	2691.6	3574.2	3355.9	3027	3545.4	4084.2	2948.9	2310.7	4376.4	1.0165	0.980006
SWPAVGJCSSALR	Hex1HexNAc2	P02790	187	HPX	Hemopexin (Beta-1B-glycoprotein)	744.2	352.7	599.1	649.9	370.4	335	504.3	560.6	364.6	630.3	423.5	371.4	454	693.7	1.01644	0.999523
GLTFQQJASSMCVPDQDTAIR	Hex5HexNAc4NeuAc1Fuc3	P01871	209	IGHM	Immunoglobulin heavy constant mu (Ig mu chain C region) (Ig mu chain C region BOT) (Ig mu chain C region GAL) (Ig mu chain C region OU)	67.3	81.6	78.1	77.6	69.1	65.3	70.4	57.8	115.8	66.1	62.5	68.3	61.1	69.7	1.01616	0.840944
DSVSVVLGQHFFJR	Hex5HexNAc4NeuAc2	Q04756	468	HGFAC	Hepatocyte growth factor activator (HGF activator) (HGFA) (EC 3.4.21.-) [Cleaved into: Hepatocyte growth factor activator short chain; Hepatocyte growth factor activator long chain]	182.9	138.9	207.7	132.9	173.4	161.7	153	182.3	110.8	135.1	194.2	135.3	189.2	185.4	1.01607	0.909452
ITYSIVQTJCSK	Hex6HexNAc5NeuAc1Fuc1	P01042	205	KNG1	Kininogen-1 (Alpha-2-thiol proteinase inhibitor) (Fitzgerald factor) (High molecular weight kininogen) (HMWK) (Williams-Fitzgerald-Flaujeac factor) [Cleaved into: Kininogen-1 heavy chain; T-kinin (Ile-Ser-Bradykinin); Bradykinin (Kallidin I); Lysyl-bradykinin (Kallidin II); Kininogen-1 light chain; Low molecular weight growth-promoting factor]	80.9	56.6	91.4	88.9	50.1	81.3	87	100.4	72.7	85.4	106.5	46.8	47.2	68.9	1.01572	0.909741
AVJITSENLIDDVVSLIR	Hex4HexNAc3NeuAc1	P02748	415	C9	Complement component C9 [Cleaved into: Complement component C9a; Complement component C9b]	400.6	269.9	346	578.6	277.9	333.7	418.8	277.4	187.1	576.6	336.4	523.7	302.8	381.2	1.01559	0.905922
LNAENJATFYFK	Hex5HexNAc4NeuAc1	P01042	294	KNG1	Kininogen-1 (Alpha-2-thiol proteinase inhibitor) (Fitzgerald factor) (High molecular weight kininogen) (HMWK) (Williams-Fitzgerald-Flaujeac factor) [Cleaved into: Kininogen-1 heavy chain; T-kinin (Ile-Ser-Bradykinin); Bradykinin (Kallidin I); Lysyl-bradykinin (Kallidin II); Kininogen-1 light chain; Low molecular weight growth-promoting factor]	1495.9	954.4	1605.3	1620.5	1142.9	1045.7	1202.7	1472.7	1036.5	1177.3	1516.3	1055.6	1053	1617.4	1.01552	0.962499
GJESALWDCK	Hex5HexNAc4NeuAc1Fuc1	Q86VB7	123	CD163	Scavenger receptor cysteine-rich type 1 protein M130 (Hemoglobin scavenger receptor) (CD antigen CD163) [Cleaved into: Soluble CD163 (sCD163)]	112.6	75.8	93.1	84	87.4	65.3	83.4	115	92.4	91.5	74.9	80.5	68.2	70.1	1.01519	0.930316
YLGJATAIFFLPDEGK	Hex6HexNAc5NeuAc2Fuc1	P01009	271	SERPINA1	Alpha-1-antitrypsin (Alpha-1 protease inhibitor) (Alpha-1-antiproteinase) (Serpin A1) [Cleaved into: Short peptide from AAT (SPAAT)]	160	193.4	175.9	193.8	140.8	147.1	194.8	202.7	169.8	204.9	160.2	126	116.7	207.6	1.01507	0.898529
VSJQTLSLFFTVLQDVPVR	Hex5HexNAc4NeuAc1Fuc1	P01023	1424	A2M	Alpha-2-macroglobulin (Alpha-2-M) (C3 and PZP-like alpha-2-macroglobulin domain-containing protein 5)	734.7	893	900.2	934.9	988.5	726.7	939	783.1	678.7	1017.1	899.1	724.2	741.5	1182.7	1.01503	0.893857
ELHHLQEQJVSNAFLDK	Hex4HexNAc3NeuAc1	P00450	762	CP	Ceruloplasmin (EC 1.16.3.1) (Ferroxidase)	250	192.1	218.4	264.1	175.9	128.8	213.3	205.8	143.9	213.8	251.9	165.9	157.9	282.1	1.01499	0.952366
DTFVJASR	Hex4HexNAc5Fuc1	P05155	238	SERPING1	Plasma protease C1 inhibitor (C1 Inh) (C1Inh) (C1 esterase inhibitor) (C1-inhibiting factor) (Serpin G1)	42.2	15.2	70.5	35.9	62.8	44	24	47	28.4	22.8	44.5	35.5	49.2	62.9	1.01481	0.929066
QDQCIYJTTYLNVQR	Hex8HexNAc7NeuAc4Fuc1	P02763	93	ORM1	Alpha-1-acid glycoprotein 1 (AGP 1) (Orosomucoid-1) (OMD 1)	30.2	42.2	40.8	44.5	34.2	29.1	68.2	30.4	17.9	76.2	82.1	21.6	33.2	23.6	1.01474	0.773836
[truncated: 1,896 more rows]
