# Supplementary material for: A complement C4–derived glycopeptide is a biomarker for PMM2-CDG
Source: JCI Insight. Author manuscript; Available in PMC 2024 May 3. (PMC7615924; doi:10.1172/jci.insight.172509)
Supplement: Supplementary table 2 [file EMS195519-supplement-Supplementary_table_2.xlsx]

## Sheet: SupplementalTable2
Garapati, K. et al. (2024), A complement C4-derived glycopeptide as a biomarker for PMM2-CDG
Supplemental Table 2. Demographics of unaffected controls
Analysis Set	ID	Age in years	Sex
Discovery Set	Control 1	6	M
	Control 2	6	M
	Control 3	6	F
	Control 4	7	F
	Control 5	5	M
	Control 6	15	M
	Control 7	7	M
Profiling Set	Control 8	2	M
	Control 9	3	M
	Control 10	36	F
	Control 11	28	M
	Control 12	7	M
	Control 13	4	F
	Control 14	24	M
	Control 15	7	F
	Control 16	14	M
	Control 17	1	M
	Control 18	22	M
	Control 19	31	M
	Control 20	21	F
	Control 21	13	M
	Control 22	11	F
	Control 23	10	F
	Control 24	6	F
	Control 25	12	M
	Control 26	23	F
	Control 27	11	F
	Control 28	9	M
Blinded Set	Control 29	7	M
	Control 30	25	F
	Control 31	9	M
	Control 32	4	M
	Control 33	9	F
	Control 34	11	M
	Control 35	10	M
	Control 36	16	F
