# Supplementary material for: A complement C4–derived glycopeptide is a biomarker for PMM2-CDG
Source: JCI Insight. Author manuscript; Available in PMC 2024 May 3. (PMC7615924; doi:10.1172/jci.insight.172509)
Supplement: Supplementary table 3 [file EMS195519-supplement-Supplementary_table_3.xlsx]

## Sheet: SupplementalTable3
Garapati, K. et al. (2024), A complement C4-derived glycopeptide as a biomarker for PMM2-CDG
Supplemental Table 3. Correlation analysis of levels of Man5GlcNAc2 glycopeptide from complement C4 at site Asn226 with aggregate section scores for the Nijmegen Progression CDG Rating Scale (NPCRS)
NPCRS Section	Discovery Set		Profiling Set		Blinded Set		Combined
	Tau	p-value	Tau	p-value	Tau	p-value	Z-stat	p-value
Section I	-0.1952	0.6486	0.0844	0.6767	0.5189	0.1024	0.9076	0.3641
Section II	0.5507	0.1243	-0.0158	0.9664	0.2887	0.4213	1.0902	0.2756
Section III	-0.0976	0.8793	0.023	0.9336	0.4447	0.1669	0.6808	0.496
Total NPCRS	0.0976	0.8793	0.0299	0.9013	0.5455	0.0809	1.0342	0.301
