# Supplementary material for: A complement C4–derived glycopeptide is a biomarker for PMM2-CDG
Source: JCI Insight. Author manuscript; Available in PMC 2024 May 3. (PMC7615924; doi:10.1172/jci.insight.172509)
Supplement: Supplementary table 4 [file EMS195519-supplement-Supplementary_table_4.xlsx]

## Sheet: SupplementalTable4
Garapati, K. et al. (2024), A complement C4-derived glycopeptide as a biomarker for PMM2-CDG
Supplemental Table 4. Correlation analysis of levels of Man5GlcNAc2 glycopeptide from complement C4 at site Asn226 with scores for the sub-sections of the Nijmegen Progression CDG Rating Scale (NPCRS)
Section	Score	N results	Z	p-value	Adjusted p-value
Section I	Vision	3	-0.711	0.4768	0.8482
	Hearing	2	-0.46	0.6455	0.8482
	Communication	3	0.629	0.5296	0.8482
	Feeding	2	0.191	0.8489	0.941
	Self-care	3	0.55	0.5821	0.8482
	Mobility	3	0.55	0.5823	0.8482
	Educational achievement	3	1.427	0.1537	0.6728
Section II	Seizures	3	1.33	0.1835	0.6728
	Bleeding diathesis or coagulation defects	3	2.103	0.0355	0.6728
	Gastrointestinal	3	0.377	0.7065	0.8635
	Endocrine	2	-0.709	0.478	0.8482
	Cardiovascular (over preceding 12 months)	3	-0.854	0.3929	0.8482
	Liver	3	0.045	0.9643	0.9643
Section III	Growth (height and weight) over the preceding 6 months)	3	1.522	0.1281	0.6728
	Development (over the preceding 6 months)	2	1.55	0.1212	0.6728
	Vision with usual glasses	2	-1.441	0.1496	0.6728
	Strabismus and eye movement	3	0.446	0.6554	0.8482
	Myopathy	3	0.654	0.5134	0.8482
	Ataxia	2	-0.182	0.8554	0.941
	Pyramidal	3	-0.468	0.6398	0.8482
	Extrapyramidal	2	0.754	0.4507	0.8482
	Neuropathy	3	0.068	0.946	0.9643
